# Supplementary material for: Predicting Attitudes toward Press- and Speech Freedom across the U.S.A.: A Test of Climato-Economic, Parasite Stress, and Life History Theories
Source: PLoS One. 2015 Jun 1;10(6):e0125241. doi: 10.1371/journal.pone.0125241 (PMC4451980; doi:10.1371/journal.pone.0125241)
Supplement: S2 Data — (XLSX) [file pone.0125241.s002.xlsx]

## Sheet: Test 2 non stratified
case.id	state	state.code	wartime.press	ft.measure	c.g.total	teen.birth.total	climate	wealth	climate.x.wealth	edu.cnt	maledummy
26	Alabama	1	1	1.27982	1.49239	0.889715	-1.23744	-1.10867	1.37191	2.22961	0
60	Alabama	1	3.33333	1.27982	1.49239	0.889715	-1.23744	-1.10867	1.37191	-1.77039	0
75	Alabama	1	2	1.27982	1.49239	0.889715	-1.23744	-1.10867	1.37191	-1.77039	0
76	Alabama	1	2.66667	1.27982	1.49239	0.889715	-1.23744	-1.10867	1.37191	-0.770393	1
97	Alabama	1	3.33333	1.27982	1.49239	0.889715	-1.23744	-1.10867	1.37191	2.22961	0
112	Alabama	1	2.33333	1.27982	1.49239	0.889715	-1.23744	-1.10867	1.37191	-1.77039	1
124	Alabama	1	2.33333	1.27982	1.49239	0.889715	-1.23744	-1.10867	1.37191	1.22961	0
159	Alabama	1	2.66667	1.27982	1.49239	0.889715	-1.23744	-1.10867	1.37191	-1.77039	0
201	Alabama	1	1	1.27982	1.49239	0.889715	-1.23744	-1.10867	1.37191	1.22961	0
268	Alabama	1	4	1.27982	1.49239	0.889715	-1.23744	-1.10867	1.37191	-1.77039	0
313	Alabama	1	3	1.27982	1.49239	0.889715	-1.23744	-1.10867	1.37191	1.22961	0
398	Alabama	1	3	1.27982	1.49239	0.889715	-1.23744	-1.10867	1.37191	0.229607	0
402	Alabama	1	3.66667	1.27982	1.49239	0.889715	-1.23744	-1.10867	1.37191	1.22961	1
413	Alabama	1	4	1.27982	1.49239	0.889715	-1.23744	-1.10867	1.37191	-0.770393	1
425	Alabama	1	2.66667	1.27982	1.49239	0.889715	-1.23744	-1.10867	1.37191	1.22961	0
11	Arizona	3	2	0.0705427	-0.00155354	1.56625	-0.576004	-0.267169	0.15389	-2.77039	0
791	Arizona	3	3.66667	0.0705427	-0.00155354	1.56625	-0.576004	-0.267169	0.15389	-1.77039	1
793	Arizona	3	3.33333	0.0705427	-0.00155354	1.56625	-0.576004	-0.267169	0.15389	1.22961	0
794	Arizona	3	3.33333	0.0705427	-0.00155354	1.56625	-0.576004	-0.267169	0.15389	2.22961	1
798	Arizona	3	2.33333	0.0705427	-0.00155354	1.56625	-0.576004	-0.267169	0.15389	-1.77039	0
802	Arizona	3	1	0.0705427	-0.00155354	1.56625	-0.576004	-0.267169	0.15389	-1.77039	1
805	Arizona	3	4	0.0705427	-0.00155354	1.56625	-0.576004	-0.267169	0.15389	-1.77039	0
810	Arizona	3	2.33333	0.0705427	-0.00155354	1.56625	-0.576004	-0.267169	0.15389	-1.77039	1
814	Arizona	3	1	0.0705427	-0.00155354	1.56625	-0.576004	-0.267169	0.15389	0.229607	0
820	Arizona	3	4	0.0705427	-0.00155354	1.56625	-0.576004	-0.267169	0.15389	-1.77039	0
821	Arizona	3	1	0.0705427	-0.00155354	1.56625	-0.576004	-0.267169	0.15389	1.22961	0
822	Arizona	3	3.33333	0.0705427	-0.00155354	1.56625	-0.576004	-0.267169	0.15389	-1.77039	1
829	Arizona	3	2.66667	0.0705427	-0.00155354	1.56625	-0.576004	-0.267169	0.15389	1.22961	0
830	Arizona	3	4	0.0705427	-0.00155354	1.56625	-0.576004	-0.267169	0.15389	-1.77039	0
833	Arizona	3	3	0.0705427	-0.00155354	1.56625	-0.576004	-0.267169	0.15389	2.22961	0
837	Arizona	3	2.33333	0.0705427	-0.00155354	1.56625	-0.576004	-0.267169	0.15389	0.229607	0
839	Arizona	3	2.33333	0.0705427	-0.00155354	1.56625	-0.576004	-0.267169	0.15389	1.22961	0
841	Arizona	3	3	0.0705427	-0.00155354	1.56625	-0.576004	-0.267169	0.15389	2.22961	0
848	Arizona	3	1.66667	0.0705427	-0.00155354	1.56625	-0.576004	-0.267169	0.15389	1.22961	0
853	Arizona	3	4	0.0705427	-0.00155354	1.56625	-0.576004	-0.267169	0.15389	-1.77039	1
856	Arizona	3	1.33333	0.0705427	-0.00155354	1.56625	-0.576004	-0.267169	0.15389	2.22961	0
857	Arizona	3	4	0.0705427	-0.00155354	1.56625	-0.576004	-0.267169	0.15389	-1.77039	1
865	Arizona	3	3	0.0705427	-0.00155354	1.56625	-0.576004	-0.267169	0.15389	0.229607	1
868	Arizona	3	2.33333	0.0705427	-0.00155354	1.56625	-0.576004	-0.267169	0.15389	1.22961	0
876	Arizona	3	1.33333	0.0705427	-0.00155354	1.56625	-0.576004	-0.267169	0.15389	-1.77039	0
85	Arkansas	2	4	0.530029	0.498012	1.65082	-0.369304	-1.31175	0.484433	-1.77039	1
91	Arkansas	2	2.66667	0.530029	0.498012	1.65082	-0.369304	-1.31175	0.484433	0.229607	0
92	Arkansas	2		0.530029	0.498012	1.65082	-0.369304	-1.31175	0.484433	1.22961	0
115	Arkansas	2	2	0.530029	0.498012	1.65082	-0.369304	-1.31175	0.484433	-1.77039	1
146	Arkansas	2	2.66667	0.530029	0.498012	1.65082	-0.369304	-1.31175	0.484433	-1.77039	1
169	Arkansas	2	4	0.530029	0.498012	1.65082	-0.369304	-1.31175	0.484433	-1.77039	1
171	Arkansas	2	2.33333	0.530029	0.498012	1.65082	-0.369304	-1.31175	0.484433	1.22961	1
202	Arkansas	2	2.66667	0.530029	0.498012	1.65082	-0.369304	-1.31175	0.484433	-1.77039	0
207	Arkansas	2	2.66667	0.530029	0.498012	1.65082	-0.369304	-1.31175	0.484433	-2.77039	1
211	Arkansas	2	1.5	0.530029	0.498012	1.65082	-0.369304	-1.31175	0.484433	1.22961	0
283	Arkansas	2	4	0.530029	0.498012	1.65082	-0.369304	-1.31175	0.484433	2.22961	0
321	Arkansas	2	2	0.530029	0.498012	1.65082	-0.369304	-1.31175	0.484433	0.229607	0
330	Arkansas	2	2.5	0.530029	0.498012	1.65082	-0.369304	-1.31175	0.484433	0.229607	1
373	Arkansas	2	3	0.530029	0.498012	1.65082	-0.369304	-1.31175	0.484433	1.22961	0
406	Arkansas	2	2	0.530029	0.498012	1.65082	-0.369304	-1.31175	0.484433	-2.77039	1
8	California	4	4	0.0140369	0.0382082	-0.0405217	-1.34079	0.951322	-1.27553	2.22961	0
9	California	4	2.66667	0.0140369	0.0382082	-0.0405217	-1.34079	0.951322	-1.27553	1.22961	1
12	California	4	2.33333	0.0140369	0.0382082	-0.0405217	-1.34079	0.951322	-1.27553	1.22961	0
880	California	4	1.33333	0.0140369	0.0382082	-0.0405217	-1.34079	0.951322	-1.27553	2.22961	1
882	California	4	4	0.0140369	0.0382082	-0.0405217	-1.34079	0.951322	-1.27553	-2.77039	1
884	California	4	2.5	0.0140369	0.0382082	-0.0405217	-1.34079	0.951322	-1.27553	1.22961	0
885	California	4	1	0.0140369	0.0382082	-0.0405217	-1.34079	0.951322	-1.27553	2.22961	0
887	California	4	2	0.0140369	0.0382082	-0.0405217	-1.34079	0.951322	-1.27553	-2.77039	0
888	California	4	4	0.0140369	0.0382082	-0.0405217	-1.34079	0.951322	-1.27553	-1.77039	0
889	California	4	2	0.0140369	0.0382082	-0.0405217	-1.34079	0.951322	-1.27553	0.229607	1
890	California	4	3.33333	0.0140369	0.0382082	-0.0405217	-1.34079	0.951322	-1.27553	1.22961	0
892	California	4	1.5	0.0140369	0.0382082	-0.0405217	-1.34079	0.951322	-1.27553	0.229607	0
893	California	4	1.5	0.0140369	0.0382082	-0.0405217	-1.34079	0.951322	-1.27553	2.22961	1
896	California	4	2.66667	0.0140369	0.0382082	-0.0405217	-1.34079	0.951322	-1.27553	-1.77039	0
897	California	4	2.33333	0.0140369	0.0382082	-0.0405217	-1.34079	0.951322	-1.27553	1.22961	1
898	California	4	3.66667	0.0140369	0.0382082	-0.0405217	-1.34079	0.951322	-1.27553	-1.77039	0
899	California	4	1	0.0140369	0.0382082	-0.0405217	-1.34079	0.951322	-1.27553	0.229607	0
901	California	4	3.5	0.0140369	0.0382082	-0.0405217	-1.34079	0.951322	-1.27553	-2.77039	1
902	California	4	2.33333	0.0140369	0.0382082	-0.0405217	-1.34079	0.951322	-1.27553	2.22961	0
903	California	4	3.33333	0.0140369	0.0382082	-0.0405217	-1.34079	0.951322	-1.27553	0.229607	0
906	California	4	1	0.0140369	0.0382082	-0.0405217	-1.34079	0.951322	-1.27553	2.22961	0
907	California	4	2	0.0140369	0.0382082	-0.0405217	-1.34079	0.951322	-1.27553	2.22961	0
908	California	4	1	0.0140369	0.0382082	-0.0405217	-1.34079	0.951322	-1.27553	1.22961	0
910	California	4	4	0.0140369	0.0382082	-0.0405217	-1.34079	0.951322	-1.27553	1.22961	0
911	California	4	1.33333	0.0140369	0.0382082	-0.0405217	-1.34079	0.951322	-1.27553	1.22961	1
913	California	4	3	0.0140369	0.0382082	-0.0405217	-1.34079	0.951322	-1.27553	0.229607	1
914	California	4	1	0.0140369	0.0382082	-0.0405217	-1.34079	0.951322	-1.27553	1.22961	1
915	California	4	4	0.0140369	0.0382082	-0.0405217	-1.34079	0.951322	-1.27553	0.229607	1
916	California	4	1	0.0140369	0.0382082	-0.0405217	-1.34079	0.951322	-1.27553	2.22961	1
917	California	4	2.66667	0.0140369	0.0382082	-0.0405217	-1.34079	0.951322	-1.27553	0.229607	1
918	California	4	1.66667	0.0140369	0.0382082	-0.0405217	-1.34079	0.951322	-1.27553	1.22961	0
919	California	4	2	0.0140369	0.0382082	-0.0405217	-1.34079	0.951322	-1.27553	1.22961	1
920	California	4	2	0.0140369	0.0382082	-0.0405217	-1.34079	0.951322	-1.27553	1.22961	1
921	California	4	2.66667	0.0140369	0.0382082	-0.0405217	-1.34079	0.951322	-1.27553	0.229607	1
922	California	4	1.66667	0.0140369	0.0382082	-0.0405217	-1.34079	0.951322	-1.27553	0.229607	0
923	California	4	2.66667	0.0140369	0.0382082	-0.0405217	-1.34079	0.951322	-1.27553	0.229607	0
924	California	4	2	0.0140369	0.0382082	-0.0405217	-1.34079	0.951322	-1.27553	0.229607	0
925	California	4	3.33333	0.0140369	0.0382082	-0.0405217	-1.34079	0.951322	-1.27553	1.22961	1
926	California	4	2.33333	0.0140369	0.0382082	-0.0405217	-1.34079	0.951322	-1.27553	-2.77039	0
927	California	4	1.66667	0.0140369	0.0382082	-0.0405217	-1.34079	0.951322	-1.27553	1.22961	0
928	California	4	3	0.0140369	0.0382082	-0.0405217	-1.34079	0.951322	-1.27553	-1.77039	0
929	California	4	2	0.0140369	0.0382082	-0.0405217	-1.34079	0.951322	-1.27553	-1.77039	0
930	California	4	3.66667	0.0140369	0.0382082	-0.0405217	-1.34079	0.951322	-1.27553	1.22961	1
931	California	4	2	0.0140369	0.0382082	-0.0405217	-1.34079	0.951322	-1.27553	1.22961	1
932	California	4	2.66667	0.0140369	0.0382082	-0.0405217	-1.34079	0.951322	-1.27553	-1.77039	0
933	California	4	3	0.0140369	0.0382082	-0.0405217	-1.34079	0.951322	-1.27553	1.22961	1
934	California	4	1.33333	0.0140369	0.0382082	-0.0405217	-1.34079	0.951322	-1.27553	1.22961	0
935	California	4	2	0.0140369	0.0382082	-0.0405217	-1.34079	0.951322	-1.27553	-2.77039	0
936	California	4	2	0.0140369	0.0382082	-0.0405217	-1.34079	0.951322	-1.27553	1.22961	0
937	California	4	2.33333	0.0140369	0.0382082	-0.0405217	-1.34079	0.951322	-1.27553	-1.77039	0
939	California	4	4	0.0140369	0.0382082	-0.0405217	-1.34079	0.951322	-1.27553	0.229607	1
946	California	4	3	0.0140369	0.0382082	-0.0405217	-1.34079	0.951322	-1.27553	-1.77039	1
947	California	4	2.66667	0.0140369	0.0382082	-0.0405217	-1.34079	0.951322	-1.27553	-1.77039	1
951	California	4	2.66667	0.0140369	0.0382082	-0.0405217	-1.34079	0.951322	-1.27553	0.229607	0
952	California	4	3	0.0140369	0.0382082	-0.0405217	-1.34079	0.951322	-1.27553	0.229607	1
953	California	4	1.33333	0.0140369	0.0382082	-0.0405217	-1.34079	0.951322	-1.27553	1.22961	1
954	California	4	3.33333	0.0140369	0.0382082	-0.0405217	-1.34079	0.951322	-1.27553	1.22961	0
955	California	4	3.33333	0.0140369	0.0382082	-0.0405217	-1.34079	0.951322	-1.27553	1.22961	1
956	California	4	1.66667	0.0140369	0.0382082	-0.0405217	-1.34079	0.951322	-1.27553	1.22961	1
958	California	4	1	0.0140369	0.0382082	-0.0405217	-1.34079	0.951322	-1.27553	-1.77039	1
959	California	4	2.33333	0.0140369	0.0382082	-0.0405217	-1.34079	0.951322	-1.27553	1.22961	1
960	California	4	2	0.0140369	0.0382082	-0.0405217	-1.34079	0.951322	-1.27553	0.229607	1
961	California	4	3	0.0140369	0.0382082	-0.0405217	-1.34079	0.951322	-1.27553	0.229607	0
964	California	4	1	0.0140369	0.0382082	-0.0405217	-1.34079	0.951322	-1.27553	-1.77039	1
971	California	4	3	0.0140369	0.0382082	-0.0405217	-1.34079	0.951322	-1.27553	-1.77039	0
972	California	4	2.33333	0.0140369	0.0382082	-0.0405217	-1.34079	0.951322	-1.27553	1.22961	1
973	California	4	4	0.0140369	0.0382082	-0.0405217	-1.34079	0.951322	-1.27553	0.229607	1
975	California	4	3	0.0140369	0.0382082	-0.0405217	-1.34079	0.951322	-1.27553	0.229607	0
978	California	4	2.66667	0.0140369	0.0382082	-0.0405217	-1.34079	0.951322	-1.27553	1.22961	1
979	California	4	2	0.0140369	0.0382082	-0.0405217	-1.34079	0.951322	-1.27553	0.229607	0
982	California	4	1	0.0140369	0.0382082	-0.0405217	-1.34079	0.951322	-1.27553	0.229607	1
984	California	4	1.33333	0.0140369	0.0382082	-0.0405217	-1.34079	0.951322	-1.27553	2.22961	1
986	California	4	2.66667	0.0140369	0.0382082	-0.0405217	-1.34079	0.951322	-1.27553	-1.77039	1
987	California	4	2	0.0140369	0.0382082	-0.0405217	-1.34079	0.951322	-1.27553	-1.77039	0
990	California	4	1	0.0140369	0.0382082	-0.0405217	-1.34079	0.951322	-1.27553	1.22961	0
991	California	4	2.66667	0.0140369	0.0382082	-0.0405217	-1.34079	0.951322	-1.27553	0.229607	1
992	California	4	3.66667	0.0140369	0.0382082	-0.0405217	-1.34079	0.951322	-1.27553	0.229607	0
994	California	4	2.33333	0.0140369	0.0382082	-0.0405217	-1.34079	0.951322	-1.27553	1.22961	1
995	California	4	4	0.0140369	0.0382082	-0.0405217	-1.34079	0.951322	-1.27553	-2.77039	1
996	California	4	2.33333	0.0140369	0.0382082	-0.0405217	-1.34079	0.951322	-1.27553	2.22961	1
997	California	4	3.66667	0.0140369	0.0382082	-0.0405217	-1.34079	0.951322	-1.27553	0.229607	1
999	California	4	2	0.0140369	0.0382082	-0.0405217	-1.34079	0.951322	-1.27553	2.22961	1
1002	California	4	2	0.0140369	0.0382082	-0.0405217	-1.34079	0.951322	-1.27553	0.229607	0
795	Colorado	5	2	-0.285505	-0.106179	0.297746	0.498836	0.887494	0.442714	1.22961	1
796	Colorado	5	2	-0.285505	-0.106179	0.297746	0.498836	0.887494	0.442714	-1.77039	0
800	Colorado	5	3.33333	-0.285505	-0.106179	0.297746	0.498836	0.887494	0.442714	2.22961	1
801	Colorado	5	3	-0.285505	-0.106179	0.297746	0.498836	0.887494	0.442714	-1.77039	0
804	Colorado	5	1	-0.285505	-0.106179	0.297746	0.498836	0.887494	0.442714	0.229607	1
808	Colorado	5	1	-0.285505	-0.106179	0.297746	0.498836	0.887494	0.442714	2.22961	1
809	Colorado	5	1	-0.285505	-0.106179	0.297746	0.498836	0.887494	0.442714	1.22961	0
812	Colorado	5	1	-0.285505	-0.106179	0.297746	0.498836	0.887494	0.442714	1.22961	1
813	Colorado	5	2.66667	-0.285505	-0.106179	0.297746	0.498836	0.887494	0.442714	1.22961	0
838	Colorado	5	1	-0.285505	-0.106179	0.297746	0.498836	0.887494	0.442714	2.22961	1
852	Colorado	5	3	-0.285505	-0.106179	0.297746	0.498836	0.887494	0.442714	2.22961	0
861	Colorado	5	3.33333	-0.285505	-0.106179	0.297746	0.498836	0.887494	0.442714	-1.77039	0
864	Colorado	5	2	-0.285505	-0.106179	0.297746	0.498836	0.887494	0.442714	1.22961	0
866	Colorado	5	2.66667	-0.285505	-0.106179	0.297746	0.498836	0.887494	0.442714	-1.77039	0
869	Colorado	5	4	-0.285505	-0.106179	0.297746	0.498836	0.887494	0.442714	2.22961	1
871	Colorado	5	3	-0.285505	-0.106179	0.297746	0.498836	0.887494	0.442714	-1.77039	0
873	Colorado	5	1.66667	-0.285505	-0.106179	0.297746	0.498836	0.887494	0.442714	-0.770393	1
877	Colorado	5	2	-0.285505	-0.106179	0.297746	0.498836	0.887494	0.442714	2.22961	1
878	Colorado	5	1.66667	-0.285505	-0.106179	0.297746	0.498836	0.887494	0.442714	1.22961	1
490	Connecticut	6	2	0.0698948	-0.219239	-1.39359	0.292136	2.31948	0.677604	0.229607	0
520	Connecticut	6	3.66667	0.0698948	-0.219239	-1.39359	0.292136	2.31948	0.677604	1.22961	1
576	Connecticut	6	1	0.0698948	-0.219239	-1.39359	0.292136	2.31948	0.677604		0
581	Connecticut	6	1	0.0698948	-0.219239	-1.39359	0.292136	2.31948	0.677604	-1.77039	0
610	Connecticut	6	2.33333	0.0698948	-0.219239	-1.39359	0.292136	2.31948	0.677604	-2.77039	1
628	Connecticut	6	2.33333	0.0698948	-0.219239	-1.39359	0.292136	2.31948	0.677604	-1.77039	1
635	Connecticut	6	3	0.0698948	-0.219239	-1.39359	0.292136	2.31948	0.677604	1.22961	1
700	Connecticut	6	3	0.0698948	-0.219239	-1.39359	0.292136	2.31948	0.677604	0.229607	1
729	Connecticut	6	2.33333	0.0698948	-0.219239	-1.39359	0.292136	2.31948	0.677604	1.22961	0
764	Connecticut	6	2	0.0698948	-0.219239	-1.39359	0.292136	2.31948	0.677604	-2.77039	1
773	Connecticut	6	2	0.0698948	-0.219239	-1.39359	0.292136	2.31948	0.677604	-1.77039	0
523	Delaware	7	4	0.968335	1.06251	0.382313	-0.576004	1.48146	-0.853329	0.229607	0
708	Delaware	7	2.5	0.968335	1.06251	0.382313	-0.576004	1.48146	-0.853329	1.22961	1
749	Delaware	7	2	0.968335	1.06251	0.382313	-0.576004	1.48146	-0.853329	1.22961	1
5	Florida	8	3	0.347038	0.0067469	0.213179	-1.96089	-0.127453	0.249921	-1.77039	1
6	Florida	8	3.66667	0.347038	0.0067469	0.213179	-1.96089	-0.127453	0.249921	0.229607	0
19	Florida	8	3	0.347038	0.0067469	0.213179	-1.96089	-0.127453	0.249921	2.22961	0
142	Florida	8	1.66667	0.347038	0.0067469	0.213179	-1.96089	-0.127453	0.249921	-1.77039	0
158	Florida	8	2.33333	0.347038	0.0067469	0.213179	-1.96089	-0.127453	0.249921	2.22961	0
213	Florida	8	2.33333	0.347038	0.0067469	0.213179	-1.96089	-0.127453	0.249921	-1.77039	0
227	Florida	8	1.5	0.347038	0.0067469	0.213179	-1.96089	-0.127453	0.249921	1.22961	0
282	Florida	8	4	0.347038	0.0067469	0.213179	-1.96089	-0.127453	0.249921	0.229607	1
303	Florida	8	3.66667	0.347038	0.0067469	0.213179	-1.96089	-0.127453	0.249921	-1.77039	0
327	Florida	8	2.33333	0.347038	0.0067469	0.213179	-1.96089	-0.127453	0.249921	0.229607	1
347	Florida	8	3	0.347038	0.0067469	0.213179	-1.96089	-0.127453	0.249921	-1.77039	1
353	Florida	8	2	0.347038	0.0067469	0.213179	-1.96089	-0.127453	0.249921	0.229607	1
433	Florida	8	3.66667	0.347038	0.0067469	0.213179	-1.96089	-0.127453	0.249921		1
445	Florida	8	2.66667	0.347038	0.0067469	0.213179	-1.96089	-0.127453	0.249921	-2.77039	0
447	Florida	8	1.66667	0.347038	0.0067469	0.213179	-1.96089	-0.127453	0.249921	2.22961	1
451	Florida	8	2.66667	0.347038	0.0067469	0.213179	-1.96089	-0.127453	0.249921	-1.77039	0
454	Florida	8	1.66667	0.347038	0.0067469	0.213179	-1.96089	-0.127453	0.249921	1.22961	1
456	Florida	8	2	0.347038	0.0067469	0.213179	-1.96089	-0.127453	0.249921	-1.77039	1
464	Florida	8	3	0.347038	0.0067469	0.213179	-1.96089	-0.127453	0.249921	1.22961	0
484	Florida	8	3	0.347038	0.0067469	0.213179	-1.96089	-0.127453	0.249921	-1.77039	1
493	Florida	8	1.66667	0.347038	0.0067469	0.213179	-1.96089	-0.127453	0.249921	-1.77039	0
497	Florida	8	3	0.347038	0.0067469	0.213179	-1.96089	-0.127453	0.249921	0.229607	1
513	Florida	8	2.66667	0.347038	0.0067469	0.213179	-1.96089	-0.127453	0.249921	2.22961	0
522	Florida	8	2	0.347038	0.0067469	0.213179	-1.96089	-0.127453	0.249921	1.22961	1
541	Florida	8	3.66667	0.347038	0.0067469	0.213179	-1.96089	-0.127453	0.249921	-1.77039	0
546	Florida	8	1	0.347038	0.0067469	0.213179	-1.96089	-0.127453	0.249921	1.22961	0
547	Florida	8	2	0.347038	0.0067469	0.213179	-1.96089	-0.127453	0.249921	2.22961	0
556	Florida	8	1	0.347038	0.0067469	0.213179	-1.96089	-0.127453	0.249921	1.22961	0
557	Florida	8	3.33333	0.347038	0.0067469	0.213179	-1.96089	-0.127453	0.249921	0.229607	0
568	Florida	8	4	0.347038	0.0067469	0.213179	-1.96089	-0.127453	0.249921	-1.77039	1
572	Florida	8	2.33333	0.347038	0.0067469	0.213179	-1.96089	-0.127453	0.249921	0.229607	1
577	Florida	8	2.33333	0.347038	0.0067469	0.213179	-1.96089	-0.127453	0.249921	-1.77039	0
587	Florida	8	4	0.347038	0.0067469	0.213179	-1.96089	-0.127453	0.249921	1.22961	1
590	Florida	8	2	0.347038	0.0067469	0.213179	-1.96089	-0.127453	0.249921	-2.77039	1
609	Florida	8	4	0.347038	0.0067469	0.213179	-1.96089	-0.127453	0.249921	1.22961	1
620	Florida	8	3.33333	0.347038	0.0067469	0.213179	-1.96089	-0.127453	0.249921	-1.77039	1
626	Florida	8	3.33333	0.347038	0.0067469	0.213179	-1.96089	-0.127453	0.249921	2.22961	0
633	Florida	8	3.33333	0.347038	0.0067469	0.213179	-1.96089	-0.127453	0.249921	-1.77039	1
646	Florida	8	1	0.347038	0.0067469	0.213179	-1.96089	-0.127453	0.249921	-1.77039	0
663	Florida	8	1	0.347038	0.0067469	0.213179	-1.96089	-0.127453	0.249921	1.22961	1
667	Florida	8	2	0.347038	0.0067469	0.213179	-1.96089	-0.127453	0.249921	2.22961	1
671	Florida	8	3.33333	0.347038	0.0067469	0.213179	-1.96089	-0.127453	0.249921	1.22961	1
681	Florida	8	1.33333	0.347038	0.0067469	0.213179	-1.96089	-0.127453	0.249921	1.22961	1
685	Florida	8	2.66667	0.347038	0.0067469	0.213179	-1.96089	-0.127453	0.249921	0.229607	1
686	Florida	8	1	0.347038	0.0067469	0.213179	-1.96089	-0.127453	0.249921	1.22961	0
688	Florida	8	3	0.347038	0.0067469	0.213179	-1.96089	-0.127453	0.249921	-1.77039	1
699	Florida	8	2.66667	0.347038	0.0067469	0.213179	-1.96089	-0.127453	0.249921	-1.77039	0
705	Florida	8	2	0.347038	0.0067469	0.213179	-1.96089	-0.127453	0.249921	0.229607	0
717	Florida	8	3	0.347038	0.0067469	0.213179	-1.96089	-0.127453	0.249921	0.229607	0
719	Florida	8	1	0.347038	0.0067469	0.213179	-1.96089	-0.127453	0.249921	0.229607	0
745	Florida	8	2	0.347038	0.0067469	0.213179	-1.96089	-0.127453	0.249921	0.229607	1
754	Florida	8	2.33333	0.347038	0.0067469	0.213179	-1.96089	-0.127453	0.249921	1.22961	0
779	Florida	8	2.5	0.347038	0.0067469	0.213179	-1.96089	-0.127453	0.249921	-2.77039	1
781	Florida	8	2.33333	0.347038	0.0067469	0.213179	-1.96089	-0.127453	0.249921	-1.77039	0
10	Georgia	9	1	1.5789	1.3308	1.14342	-0.741364	-0.101892	0.0755392	0.229607	0
480	Georgia	9	3.33333	1.5789	1.3308	1.14342	-0.741364	-0.101892	0.0755392	1.22961	1
488	Georgia	9	2.5	1.5789	1.3308	1.14342	-0.741364	-0.101892	0.0755392	0.229607	1
489	Georgia	9	2.66667	1.5789	1.3308	1.14342	-0.741364	-0.101892	0.0755392	2.22961	1
549	Georgia	9	3.5	1.5789	1.3308	1.14342	-0.741364	-0.101892	0.0755392	1.22961	0
551	Georgia	9	3.66667	1.5789	1.3308	1.14342	-0.741364	-0.101892	0.0755392	1.22961	1
605	Georgia	9	2.66667	1.5789	1.3308	1.14342	-0.741364	-0.101892	0.0755392	-1.77039	0
624	Georgia	9	4	1.5789	1.3308	1.14342	-0.741364	-0.101892	0.0755392	-1.77039	0
642	Georgia	9	3.66667	1.5789	1.3308	1.14342	-0.741364	-0.101892	0.0755392	0.229607	1
665	Georgia	9	3	1.5789	1.3308	1.14342	-0.741364	-0.101892	0.0755392	-1.77039	0
670	Georgia	9	4	1.5789	1.3308	1.14342	-0.741364	-0.101892	0.0755392	2.22961	0
680	Georgia	9	3.66667	1.5789	1.3308	1.14342	-0.741364	-0.101892	0.0755392	-2.77039	1
684	Georgia	9	2	1.5789	1.3308	1.14342	-0.741364	-0.101892	0.0755392	1.22961	1
756	Georgia	9	1.66667	1.5789	1.3308	1.14342	-0.741364	-0.101892	0.0755392	1.22961	0
780	Georgia	9	4	1.5789	1.3308	1.14342	-0.741364	-0.101892	0.0755392	1.22961	1
783	Georgia	9	1.66667	1.5789	1.3308	1.14342	-0.741364	-0.101892	0.0755392	2.22961	0
819	Idaho	11	2.33333	-1.11539	-1.22239	-0.125089	0.953576	-0.713381	-0.680262	1.22961	1
826	Idaho	11	2.33333	-1.11539	-1.22239	-0.125089	0.953576	-0.713381	-0.680262	1.22961	0
867	Idaho	11	3	-1.11539	-1.22239	-0.125089	0.953576	-0.713381	-0.680262	-2.77039	0
875	Idaho	11	4	-1.11539	-1.22239	-0.125089	0.953576	-0.713381	-0.680262	-1.77039	1
942	Idaho	11	2.33333	-1.11539	-1.22239	-0.125089	0.953576	-0.713381	-0.680262	-1.77039	1
945	Idaho	11	2.5	-1.11539	-1.22239	-0.125089	0.953576	-0.713381	-0.680262	-2.77039	1
24	Illinois	12	3.66667	0.68416	0.948713	-0.0405217	0.519506	0.518723	0.269479	0.229607	0
25	Illinois	12	2.66667	0.68416	0.948713	-0.0405217	0.519506	0.518723	0.269479	1.22961	1
30	Illinois	12	1	0.68416	0.948713	-0.0405217	0.519506	0.518723	0.269479	1.22961	1
37	Illinois	12	4	0.68416	0.948713	-0.0405217	0.519506	0.518723	0.269479	0.229607	0
42	Illinois	12	2.33333	0.68416	0.948713	-0.0405217	0.519506	0.518723	0.269479	2.22961	0
46	Illinois	12	2	0.68416	0.948713	-0.0405217	0.519506	0.518723	0.269479	-1.77039	1
48	Illinois	12	3.66667	0.68416	0.948713	-0.0405217	0.519506	0.518723	0.269479	-1.77039	0
57	Illinois	12	2.66667	0.68416	0.948713	-0.0405217	0.519506	0.518723	0.269479	0.229607	0
58	Illinois	12	2.33333	0.68416	0.948713	-0.0405217	0.519506	0.518723	0.269479	1.22961	1
62	Illinois	12	1	0.68416	0.948713	-0.0405217	0.519506	0.518723	0.269479	1.22961	1
63	Illinois	12	1	0.68416	0.948713	-0.0405217	0.519506	0.518723	0.269479	1.22961	0
80	Illinois	12	3	0.68416	0.948713	-0.0405217	0.519506	0.518723	0.269479	-1.77039	1
87	Illinois	12	1.66667	0.68416	0.948713	-0.0405217	0.519506	0.518723	0.269479	-1.77039	0
88	Illinois	12	3	0.68416	0.948713	-0.0405217	0.519506	0.518723	0.269479	1.22961	1
94	Illinois	12	4	0.68416	0.948713	-0.0405217	0.519506	0.518723	0.269479	2.22961	0
111	Illinois	12	3.33333	0.68416	0.948713	-0.0405217	0.519506	0.518723	0.269479	-1.77039	1
114	Illinois	12	4	0.68416	0.948713	-0.0405217	0.519506	0.518723	0.269479	0.229607	0
125	Illinois	12	1.66667	0.68416	0.948713	-0.0405217	0.519506	0.518723	0.269479	1.22961	0
143	Illinois	12	2.33333	0.68416	0.948713	-0.0405217	0.519506	0.518723	0.269479	2.22961	0
144	Illinois	12	2.33333	0.68416	0.948713	-0.0405217	0.519506	0.518723	0.269479	0.229607	0
145	Illinois	12	2.33333	0.68416	0.948713	-0.0405217	0.519506	0.518723	0.269479	1.22961	0
148	Illinois	12	1.66667	0.68416	0.948713	-0.0405217	0.519506	0.518723	0.269479	2.22961	1
152	Illinois	12	2.33333	0.68416	0.948713	-0.0405217	0.519506	0.518723	0.269479	0.229607	1
156	Illinois	12	3.33333	0.68416	0.948713	-0.0405217	0.519506	0.518723	0.269479	1.22961	1
157	Illinois	12	2.33333	0.68416	0.948713	-0.0405217	0.519506	0.518723	0.269479	-0.770393	0
167	Illinois	12	1.66667	0.68416	0.948713	-0.0405217	0.519506	0.518723	0.269479	-1.77039	0
177	Illinois	12	2.33333	0.68416	0.948713	-0.0405217	0.519506	0.518723	0.269479	-1.77039	0
184	Illinois	12	2.33333	0.68416	0.948713	-0.0405217	0.519506	0.518723	0.269479	0.229607	0
185	Illinois	12	1	0.68416	0.948713	-0.0405217	0.519506	0.518723	0.269479	1.22961	0
187	Illinois	12	4	0.68416	0.948713	-0.0405217	0.519506	0.518723	0.269479	-1.77039	1
194	Illinois	12	1	0.68416	0.948713	-0.0405217	0.519506	0.518723	0.269479	2.22961	1
196	Illinois	12	2.66667	0.68416	0.948713	-0.0405217	0.519506	0.518723	0.269479	1.22961	1
199	Illinois	12		0.68416	0.948713	-0.0405217	0.519506	0.518723	0.269479	1.22961	1
212	Illinois	12	3	0.68416	0.948713	-0.0405217	0.519506	0.518723	0.269479	-1.77039	0
216	Illinois	12	1.66667	0.68416	0.948713	-0.0405217	0.519506	0.518723	0.269479	-1.77039	1
218	Illinois	12	3.66667	0.68416	0.948713	-0.0405217	0.519506	0.518723	0.269479	-1.77039	1
223	Illinois	12	4	0.68416	0.948713	-0.0405217	0.519506	0.518723	0.269479	0.229607	1
230	Illinois	12	2	0.68416	0.948713	-0.0405217	0.519506	0.518723	0.269479	-1.77039	0
242	Illinois	12	2.66667	0.68416	0.948713	-0.0405217	0.519506	0.518723	0.269479	1.22961	0
245	Illinois	12	1.66667	0.68416	0.948713	-0.0405217	0.519506	0.518723	0.269479	-1.77039	1
249	Illinois	12	2.66667	0.68416	0.948713	-0.0405217	0.519506	0.518723	0.269479	1.22961	0
263	Illinois	12	2.33333	0.68416	0.948713	-0.0405217	0.519506	0.518723	0.269479	2.22961	1
270	Illinois	12	2.33333	0.68416	0.948713	-0.0405217	0.519506	0.518723	0.269479	0.229607	1
276	Illinois	12	2.33333	0.68416	0.948713	-0.0405217	0.519506	0.518723	0.269479	-1.77039	1
278	Illinois	12	3	0.68416	0.948713	-0.0405217	0.519506	0.518723	0.269479	-1.77039	1
285	Illinois	12	4	0.68416	0.948713	-0.0405217	0.519506	0.518723	0.269479	-1.77039	0
293	Illinois	12	2.66667	0.68416	0.948713	-0.0405217	0.519506	0.518723	0.269479	1.22961	0
297	Illinois	12	1.66667	0.68416	0.948713	-0.0405217	0.519506	0.518723	0.269479	0.229607	1
306	Illinois	12	2	0.68416	0.948713	-0.0405217	0.519506	0.518723	0.269479	1.22961	1
318	Illinois	12	1.66667	0.68416	0.948713	-0.0405217	0.519506	0.518723	0.269479	-1.77039	0
322	Illinois	12	1.33333	0.68416	0.948713	-0.0405217	0.519506	0.518723	0.269479	2.22961	0
325	Illinois	12	1.66667	0.68416	0.948713	-0.0405217	0.519506	0.518723	0.269479	1.22961	0
326	Illinois	12	2.66667	0.68416	0.948713	-0.0405217	0.519506	0.518723	0.269479	-1.77039	0
329	Illinois	12	3	0.68416	0.948713	-0.0405217	0.519506	0.518723	0.269479	2.22961	0
339	Illinois	12	2	0.68416	0.948713	-0.0405217	0.519506	0.518723	0.269479	-1.77039	1
342	Illinois	12	3	0.68416	0.948713	-0.0405217	0.519506	0.518723	0.269479	0.229607	0
355	Illinois	12	2.66667	0.68416	0.948713	-0.0405217	0.519506	0.518723	0.269479	-2.77039	1
359	Illinois	12	2.5	0.68416	0.948713	-0.0405217	0.519506	0.518723	0.269479	-1.77039	1
372	Illinois	12	2	0.68416	0.948713	-0.0405217	0.519506	0.518723	0.269479	-1.77039	1
380	Illinois	12	4	0.68416	0.948713	-0.0405217	0.519506	0.518723	0.269479	-0.770393	1
391	Illinois	12	3.33333	0.68416	0.948713	-0.0405217	0.519506	0.518723	0.269479	-1.77039	1
61	Indiana	13	2.33333	-0.204162	0.00721547	0.297746	0.126776	-0.483764	-0.0613296	-0.770393	0
131	Indiana	13	3	-0.204162	0.00721547	0.297746	0.126776	-0.483764	-0.0613296	0.229607	1
165	Indiana	13	1	-0.204162	0.00721547	0.297746	0.126776	-0.483764	-0.0613296	2.22961	0
304	Indiana	13	1.66667	-0.204162	0.00721547	0.297746	0.126776	-0.483764	-0.0613296	0.229607	1
416	Indiana	13	1.66667	-0.204162	0.00721547	0.297746	0.126776	-0.483764	-0.0613296	-1.77039	1
423	Indiana	13	2	-0.204162	0.00721547	0.297746	0.126776	-0.483764	-0.0613296	0.229607	1
442	Indiana	13	2.33333	-0.204162	0.00721547	0.297746	0.126776	-0.483764	-0.0613296	-1.77039	1
483	Indiana	13	4	-0.204162	0.00721547	0.297746	0.126776	-0.483764	-0.0613296	-1.77039	0
531	Indiana	13	2	-0.204162	0.00721547	0.297746	0.126776	-0.483764	-0.0613296	1.22961	1
550	Indiana	13	3	-0.204162	0.00721547	0.297746	0.126776	-0.483764	-0.0613296	0.229607	1
559	Indiana	13	4	-0.204162	0.00721547	0.297746	0.126776	-0.483764	-0.0613296	-1.77039	0
16	Iowa	10	3	-0.790055	-0.661372	-0.547924	0.416156	-0.144251	-0.0600307	-1.77039	0
45	Iowa	10	3.33333	-0.790055	-0.661372	-0.547924	0.416156	-0.144251	-0.0600307	1.22961	0
49	Iowa	10	2.66667	-0.790055	-0.661372	-0.547924	0.416156	-0.144251	-0.0600307	0.229607	0
70	Iowa	10	2	-0.790055	-0.661372	-0.547924	0.416156	-0.144251	-0.0600307		0
70	Iowa	10	2	-0.790055	-0.661372	-0.547924	0.416156	-0.144251	-0.0600307		0
122	Iowa	10	3	-0.790055	-0.661372	-0.547924	0.416156	-0.144251	-0.0600307	2.22961	1
166	Iowa	10	2.66667	-0.790055	-0.661372	-0.547924	0.416156	-0.144251	-0.0600307	-1.77039	1
214	Iowa	10	2	-0.790055	-0.661372	-0.547924	0.416156	-0.144251	-0.0600307	-1.77039	0
248	Iowa	10	3.66667	-0.790055	-0.661372	-0.547924	0.416156	-0.144251	-0.0600307	-1.77039	1
259	Iowa	10	4	-0.790055	-0.661372	-0.547924	0.416156	-0.144251	-0.0600307	1.22961	0
272	Iowa	10	3.33333	-0.790055	-0.661372	-0.547924	0.416156	-0.144251	-0.0600307	2.22961	1
288	Iowa	10	2.66667	-0.790055	-0.661372	-0.547924	0.416156	-0.144251	-0.0600307	0.229607	1
371	Iowa	10	2.33333	-0.790055	-0.661372	-0.547924	0.416156	-0.144251	-0.0600307	0.229607	1
385	Iowa	10	2.66667	-0.790055	-0.661372	-0.547924	0.416156	-0.144251	-0.0600307	0.229607	1
421	Iowa	10	3.66667	-0.790055	-0.661372	-0.547924	0.416156	-0.144251	-0.0600307	-0.770393	0
15	Kansas	14	4	-0.452247	-0.253981	0.128612	0.540176	-0.301203	-0.162703	-2.77039	0
39	Kansas	14	1.33333	-0.452247	-0.253981	0.128612	0.540176	-0.301203	-0.162703	1.22961	1
68	Kansas	14	2.5	-0.452247	-0.253981	0.128612	0.540176	-0.301203	-0.162703	0.229607	0
79	Kansas	14	2	-0.452247	-0.253981	0.128612	0.540176	-0.301203	-0.162703	2.22961	1
120	Kansas	14	2.33333	-0.452247	-0.253981	0.128612	0.540176	-0.301203	-0.162703	1.22961	1
189	Kansas	14	3.33333	-0.452247	-0.253981	0.128612	0.540176	-0.301203	-0.162703	0.229607	1
200	Kansas	14	4	-0.452247	-0.253981	0.128612	0.540176	-0.301203	-0.162703	-0.770393	1
210	Kansas	14	2.66667	-0.452247	-0.253981	0.128612	0.540176	-0.301203	-0.162703	-2.77039	0
253	Kansas	14	2.66667	-0.452247	-0.253981	0.128612	0.540176	-0.301203	-0.162703	0.229607	1
260	Kansas	14	1.66667	-0.452247	-0.253981	0.128612	0.540176	-0.301203	-0.162703	2.22961	0
281	Kansas	14	1.66667	-0.452247	-0.253981	0.128612	0.540176	-0.301203	-0.162703	1.22961	1
332	Kansas	14	2.66667	-0.452247	-0.253981	0.128612	0.540176	-0.301203	-0.162703	0.229607	0
344	Kansas	14	2.66667	-0.452247	-0.253981	0.128612	0.540176	-0.301203	-0.162703	0.229607	1
375	Kansas	14	3	-0.452247	-0.253981	0.128612	0.540176	-0.301203	-0.162703	-1.77039	0
2	Kentucky	15	3	-0.638732	-0.516248	0.805148	-0.121264	-1.14918	0.139354	0.229607	0
182	Kentucky	15	4	-0.638732	-0.516248	0.805148	-0.121264	-1.14918	0.139354	0.229607	1
217	Kentucky	15	2.33333	-0.638732	-0.516248	0.805148	-0.121264	-1.14918	0.139354	1.22961	0
414	Kentucky	15	4	-0.638732	-0.516248	0.805148	-0.121264	-1.14918	0.139354	0.229607	1
426	Kentucky	15	2	-0.638732	-0.516248	0.805148	-0.121264	-1.14918	0.139354	-1.77039	0
448	Kentucky	15	2	-0.638732	-0.516248	0.805148	-0.121264	-1.14918	0.139354	2.22961	1
459	Kentucky	15	2.33333	-0.638732	-0.516248	0.805148	-0.121264	-1.14918	0.139354	1.22961	0
474	Kentucky	15	3	-0.638732	-0.516248	0.805148	-0.121264	-1.14918	0.139354	-1.77039	1
492	Kentucky	15	1	-0.638732	-0.516248	0.805148	-0.121264	-1.14918	0.139354	2.22961	0
509	Kentucky	15	3.33333	-0.638732	-0.516248	0.805148	-0.121264	-1.14918	0.139354	-1.77039	1
567	Kentucky	15	3.33333	-0.638732	-0.516248	0.805148	-0.121264	-1.14918	0.139354	-1.77039	1
589	Kentucky	15	3	-0.638732	-0.516248	0.805148	-0.121264	-1.14918	0.139354	-1.77039	1
595	Kentucky	15	1	-0.638732	-0.516248	0.805148	-0.121264	-1.14918	0.139354	1.22961	1
668	Kentucky	15	2.66667	-0.638732	-0.516248	0.805148	-0.121264	-1.14918	0.139354	0.229607	1
690	Kentucky	15	3	-0.638732	-0.516248	0.805148	-0.121264	-1.14918	0.139354	-1.77039	0
66	Louisiana	16	1	1.80105	1.95039	0.805148	-1.73352	-0.574566	0.996023	0.229607	1
69	Louisiana	16	2.33333	1.80105	1.95039	0.805148	-1.73352	-0.574566	0.996023	-1.77039	1
84	Louisiana	16	1	1.80105	1.95039	0.805148	-1.73352	-0.574566	0.996023	0.229607	1
89	Louisiana	16	3.66667	1.80105	1.95039	0.805148	-1.73352	-0.574566	0.996023	2.22961	1
101	Louisiana	16	4	1.80105	1.95039	0.805148	-1.73352	-0.574566	0.996023	0.229607	0
107	Louisiana	16	3.33333	1.80105	1.95039	0.805148	-1.73352	-0.574566	0.996023	-3.77039	1
117	Louisiana	16	2.33333	1.80105	1.95039	0.805148	-1.73352	-0.574566	0.996023	1.22961	1
135	Louisiana	16	2	1.80105	1.95039	0.805148	-1.73352	-0.574566	0.996023	0.229607	0
137	Louisiana	16	3.33333	1.80105	1.95039	0.805148	-1.73352	-0.574566	0.996023	-2.77039	1
153	Louisiana	16	3.66667	1.80105	1.95039	0.805148	-1.73352	-0.574566	0.996023		0
160	Louisiana	16	4	1.80105	1.95039	0.805148	-1.73352	-0.574566	0.996023	-1.77039	0
164	Louisiana	16	1	1.80105	1.95039	0.805148	-1.73352	-0.574566	0.996023	2.22961	1
170	Louisiana	16	3.33333	1.80105	1.95039	0.805148	-1.73352	-0.574566	0.996023	-3.77039	0
188	Louisiana	16	2.33333	1.80105	1.95039	0.805148	-1.73352	-0.574566	0.996023	0.229607	0
192	Louisiana	16	1	1.80105	1.95039	0.805148	-1.73352	-0.574566	0.996023	-1.77039	0
222	Louisiana	16	4	1.80105	1.95039	0.805148	-1.73352	-0.574566	0.996023	0.229607	0
232	Louisiana	16	2.66667	1.80105	1.95039	0.805148	-1.73352	-0.574566	0.996023	1.22961	0
234	Louisiana	16	1	1.80105	1.95039	0.805148	-1.73352	-0.574566	0.996023	-3.77039	0
235	Louisiana	16	4	1.80105	1.95039	0.805148	-1.73352	-0.574566	0.996023	-2.77039	1
237	Louisiana	16	4	1.80105	1.95039	0.805148	-1.73352	-0.574566	0.996023	-2.77039	0
247	Louisiana	16	4	1.80105	1.95039	0.805148	-1.73352	-0.574566	0.996023	0.229607	1
300	Louisiana	16	2.66667	1.80105	1.95039	0.805148	-1.73352	-0.574566	0.996023	1.22961	1
341	Louisiana	16	2	1.80105	1.95039	0.805148	-1.73352	-0.574566	0.996023	1.22961	1
356	Louisiana	16	3	1.80105	1.95039	0.805148	-1.73352	-0.574566	0.996023	0.229607	1
386	Louisiana	16	1.66667	1.80105	1.95039	0.805148	-1.73352	-0.574566	0.996023	2.22961	0
389	Louisiana	16	3	1.80105	1.95039	0.805148	-1.73352	-0.574566	0.996023	0.229607	1
404	Louisiana	16	2	1.80105	1.95039	0.805148	-1.73352	-0.574566	0.996023	-1.77039	1
405	Louisiana	16	1.66667	1.80105	1.95039	0.805148	-1.73352	-0.574566	0.996023	1.22961	1
1	Maine	19	3.33333	-1.46361	-1.58453	-1.31189	1.32564	-0.556175	-0.737286	-1.77039	0
542	Maine	19	3	-1.46361	-1.58453	-1.31189	1.32564	-0.556175	-0.737286	1.22961	1
555	Maine	19	2.66667	-1.46361	-1.58453	-1.31189	1.32564	-0.556175	-0.737286	1.22961	0
600	Maine	19	1	-1.46361	-1.58453	-1.31189	1.32564	-0.556175	-0.737286	-1.77039	1
607	Maine	19	1.5	-1.46361	-1.58453	-1.31189	1.32564	-0.556175	-0.737286	1.22961	1
627	Maine	19	1	-1.46361	-1.58453	-1.31189	1.32564	-0.556175	-0.737286	0.229607	0
630	Maine	19	2.66667	-1.46361	-1.58453	-1.31189	1.32564	-0.556175	-0.737286	1.22961	0
631	Maine	19	1.33333	-1.46361	-1.58453	-1.31189	1.32564	-0.556175	-0.737286	-1.77039	0
645	Maine	19	3	-1.46361	-1.58453	-1.31189	1.32564	-0.556175	-0.737286	0.229607	1
687	Maine	19	2.66667	-1.46361	-1.58453	-1.31189	1.32564	-0.556175	-0.737286	-1.77039	0
430	Maryland	18	3.66667	1.0005	0.705055	-0.638407	-0.534664	1.42162	-0.760086	0.229607	0
495	Maryland	18	2.66667	1.0005	0.705055	-0.638407	-0.534664	1.42162	-0.760086	-3.77039	0
500	Maryland	18	2.5	1.0005	0.705055	-0.638407	-0.534664	1.42162	-0.760086	2.22961	1
575	Maryland	18	2.66667	1.0005	0.705055	-0.638407	-0.534664	1.42162	-0.760086	2.22961	0
614	Maryland	18	2	1.0005	0.705055	-0.638407	-0.534664	1.42162	-0.760086	1.22961	1
648	Maryland	18	2.33333	1.0005	0.705055	-0.638407	-0.534664	1.42162	-0.760086	0.229607	1
691	Maryland	18	1.66667	1.0005	0.705055	-0.638407	-0.534664	1.42162	-0.760086	0.229607	0
695	Maryland	18	2.66667	1.0005	0.705055	-0.638407	-0.534664	1.42162	-0.760086	-1.77039	1
710	Maryland	18	1	1.0005	0.705055	-0.638407	-0.534664	1.42162	-0.760086	1.22961	0
711	Maryland	18	2.33333	1.0005	0.705055	-0.638407	-0.534664	1.42162	-0.760086	1.22961	1
720	Maryland	18	2	1.0005	0.705055	-0.638407	-0.534664	1.42162	-0.760086	-0.770393	1
758	Maryland	18	3.33333	1.0005	0.705055	-0.638407	-0.534664	1.42162	-0.760086	1.22961	1
759	Maryland	18	1.66667	1.0005	0.705055	-0.638407	-0.534664	1.42162	-0.760086	0.229607	0
760	Maryland	18	1.33333	1.0005	0.705055	-0.638407	-0.534664	1.42162	-0.760086	1.22961	1
3	Massachusetts	17	1.33333	-0.661184	-0.987097	-1.48026	-0.617344	1.56686	-0.967294	-1.77039	0
470	Massachusetts	17	2	-0.661184	-0.987097	-1.48026	-0.617344	1.56686	-0.967294	0.229607	0
506	Massachusetts	17	2.33333	-0.661184	-0.987097	-1.48026	-0.617344	1.56686	-0.967294	2.22961	0
528	Massachusetts	17	2	-0.661184	-0.987097	-1.48026	-0.617344	1.56686	-0.967294	2.22961	0
544	Massachusetts	17	2.66667	-0.661184	-0.987097	-1.48026	-0.617344	1.56686	-0.967294	0.229607	1
560	Massachusetts	17	2	-0.661184	-0.987097	-1.48026	-0.617344	1.56686	-0.967294	2.22961	0
569	Massachusetts	17	2.66667	-0.661184	-0.987097	-1.48026	-0.617344	1.56686	-0.967294	1.22961	0
573	Massachusetts	17	1	-0.661184	-0.987097	-1.48026	-0.617344	1.56686	-0.967294	0.229607	0
578	Massachusetts	17	2.33333	-0.661184	-0.987097	-1.48026	-0.617344	1.56686	-0.967294	-1.77039	1
585	Massachusetts	17	3	-0.661184	-0.987097	-1.48026	-0.617344	1.56686	-0.967294	-1.77039	1
586	Massachusetts	17	1.66667	-0.661184	-0.987097	-1.48026	-0.617344	1.56686	-0.967294	1.22961	0
588	Massachusetts	17	4	-0.661184	-0.987097	-1.48026	-0.617344	1.56686	-0.967294	1.22961	1
596	Massachusetts	17	3.33333	-0.661184	-0.987097	-1.48026	-0.617344	1.56686	-0.967294	-1.77039	1
608	Massachusetts	17	3.5	-0.661184	-0.987097	-1.48026	-0.617344	1.56686	-0.967294	1.22961	0
618	Massachusetts	17	3	-0.661184	-0.987097	-1.48026	-0.617344	1.56686	-0.967294	1.22961	1
637	Massachusetts	17	1.66667	-0.661184	-0.987097	-1.48026	-0.617344	1.56686	-0.967294	0.229607	1
678	Massachusetts	17	2	-0.661184	-0.987097	-1.48026	-0.617344	1.56686	-0.967294	-1.77039	0
679	Massachusetts	17	2.33333	-0.661184	-0.987097	-1.48026	-0.617344	1.56686	-0.967294	-1.77039	0
696	Massachusetts	17	3	-0.661184	-0.987097	-1.48026	-0.617344	1.56686	-0.967294	0.229607	0
702	Massachusetts	17	1.33333	-0.661184	-0.987097	-1.48026	-0.617344	1.56686	-0.967294	0.229607	1
721	Massachusetts	17	1	-0.661184	-0.987097	-1.48026	-0.617344	1.56686	-0.967294	1.22961	1
723	Massachusetts	17	2.66667	-0.661184	-0.987097	-1.48026	-0.617344	1.56686	-0.967294	1.22961	0
727	Massachusetts	17	1.66667	-0.661184	-0.987097	-1.48026	-0.617344	1.56686	-0.967294	1.22961	0
731	Massachusetts	17	2.33333	-0.661184	-0.987097	-1.48026	-0.617344	1.56686	-0.967294	-1.77039	0
734	Massachusetts	17	1	-0.661184	-0.987097	-1.48026	-0.617344	1.56686	-0.967294	0.229607	1
737	Massachusetts	17	4	-0.661184	-0.987097	-1.48026	-0.617344	1.56686	-0.967294	-2.77039	0
750	Massachusetts	17	4	-0.661184	-0.987097	-1.48026	-0.617344	1.56686	-0.967294	1.22961	0
761	Massachusetts	17	4	-0.661184	-0.987097	-1.48026	-0.617344	1.56686	-0.967294	-1.77039	1
767	Massachusetts	17	2.66667	-0.661184	-0.987097	-1.48026	-0.617344	1.56686	-0.967294	1.22961	1
772	Massachusetts	17	1	-0.661184	-0.987097	-1.48026	-0.617344	1.56686	-0.967294	2.22961	1
786	Massachusetts	17	1	-0.661184	-0.987097	-1.48026	-0.617344	1.56686	-0.967294	2.22961	1
443	Michigan	20	2	0.266645	0.724266	-0.638407	1.22229	-0.316037	-0.386287	1.22961	0
460	Michigan	20	1.66667	0.266645	0.724266	-0.638407	1.22229	-0.316037	-0.386287	2.22961	0
475	Michigan	20	2	0.266645	0.724266	-0.638407	1.22229	-0.316037	-0.386287	2.22961	1
491	Michigan	20	1.66667	0.266645	0.724266	-0.638407	1.22229	-0.316037	-0.386287	2.22961	1
494	Michigan	20	2.33333	0.266645	0.724266	-0.638407	1.22229	-0.316037	-0.386287	-1.77039	0
527	Michigan	20	4	0.266645	0.724266	-0.638407	1.22229	-0.316037	-0.386287	0.229607	0
529	Michigan	20	2	0.266645	0.724266	-0.638407	1.22229	-0.316037	-0.386287	-1.77039	0
545	Michigan	20	3.33333	0.266645	0.724266	-0.638407	1.22229	-0.316037	-0.386287	0.229607	1
558	Michigan	20	1	0.266645	0.724266	-0.638407	1.22229	-0.316037	-0.386287	0.229607	1
21	Minnesota	21	3.66667	-0.764509	-0.823632	-1.14352	1.26363	0.87721	1.10846	0.229607	0
27	Minnesota	21	3.5	-0.764509	-0.823632	-1.14352	1.26363	0.87721	1.10846	1.22961	1
59	Minnesota	21	1	-0.764509	-0.823632	-1.14352	1.26363	0.87721	1.10846	0.229607	0
65	Minnesota	21	3.33333	-0.764509	-0.823632	-1.14352	1.26363	0.87721	1.10846	0.229607	1
100	Minnesota	21	1	-0.764509	-0.823632	-1.14352	1.26363	0.87721	1.10846	2.22961	1
103	Minnesota	21	3.5	-0.764509	-0.823632	-1.14352	1.26363	0.87721	1.10846	0.229607	0
136	Minnesota	21	1.5	-0.764509	-0.823632	-1.14352	1.26363	0.87721	1.10846	-1.77039	1
224	Minnesota	21	2	-0.764509	-0.823632	-1.14352	1.26363	0.87721	1.10846	1.22961	1
239	Minnesota	21	3.33333	-0.764509	-0.823632	-1.14352	1.26363	0.87721	1.10846	-1.77039	1
243	Minnesota	21	1.66667	-0.764509	-0.823632	-1.14352	1.26363	0.87721	1.10846	1.22961	1
262	Minnesota	21	2.33333	-0.764509	-0.823632	-1.14352	1.26363	0.87721	1.10846	1.22961	1
265	Minnesota	21	3	-0.764509	-0.823632	-1.14352	1.26363	0.87721	1.10846	0.229607	1
291	Minnesota	21	2.5	-0.764509	-0.823632	-1.14352	1.26363	0.87721	1.10846	0.229607	0
310	Minnesota	21	4	-0.764509	-0.823632	-1.14352	1.26363	0.87721	1.10846	-1.77039	1
335	Minnesota	21	3.33333	-0.764509	-0.823632	-1.14352	1.26363	0.87721	1.10846	0.229607	0
348	Minnesota	21	2	-0.764509	-0.823632	-1.14352	1.26363	0.87721	1.10846	1.22961	0
349	Minnesota	21	1	-0.764509	-0.823632	-1.14352	1.26363	0.87721	1.10846	1.22961	0
358	Minnesota	21	2.5	-0.764509	-0.823632	-1.14352	1.26363	0.87721	1.10846	0.229607	0
31	Mississippi	23	4	2.63503	2.84362	1.80297	-0.948064	-1.71311	1.62413	0.229607	0
95	Mississippi	23	2.66667	2.63503	2.84362	1.80297	-0.948064	-1.71311	1.62413	-1.77039	0
110	Mississippi	23	2.66667	2.63503	2.84362	1.80297	-0.948064	-1.71311	1.62413	2.22961	0
127	Mississippi	23	4	2.63503	2.84362	1.80297	-0.948064	-1.71311	1.62413	1.22961	1
174	Mississippi	23	2.33333	2.63503	2.84362	1.80297	-0.948064	-1.71311	1.62413	1.22961	0
198	Mississippi	23	4	2.63503	2.84362	1.80297	-0.948064	-1.71311	1.62413	-2.77039	1
221	Mississippi	23	2	2.63503	2.84362	1.80297	-0.948064	-1.71311	1.62413	-1.77039	1
362	Mississippi	23	2.66667	2.63503	2.84362	1.80297	-0.948064	-1.71311	1.62413	1.22961	0
365	Mississippi	23	2.33333	2.63503	2.84362	1.80297	-0.948064	-1.71311	1.62413	-1.77039	0
383	Mississippi	23	4	2.63503	2.84362	1.80297	-0.948064	-1.71311	1.62413	-1.77039	1
393	Mississippi	23	4	2.63503	2.84362	1.80297	-0.948064	-1.71311	1.62413	-1.77039	0
397	Mississippi	23	2	2.63503	2.84362	1.80297	-0.948064	-1.71311	1.62413	0.229607	1
411	Mississippi	23	4	2.63503	2.84362	1.80297	-0.948064	-1.71311	1.62413	-2.77039	0
20	Missouri	22	3.66667	0.492739	0.590121	0.203448	0.064766	-0.450188	-0.0291569	0.229607	0
34	Missouri	22	2.33333	0.492739	0.590121	0.203448	0.064766	-0.450188	-0.0291569	-1.77039	1
38	Missouri	22	2.33333	0.492739	0.590121	0.203448	0.064766	-0.450188	-0.0291569	1.22961	0
50	Missouri	22	3.5	0.492739	0.590121	0.203448	0.064766	-0.450188	-0.0291569	-1.77039	1
53	Missouri	22	2.66667	0.492739	0.590121	0.203448	0.064766	-0.450188	-0.0291569	0.229607	1
64	Missouri	22	2.66667	0.492739	0.590121	0.203448	0.064766	-0.450188	-0.0291569	1.22961	0
90	Missouri	22	3.33333	0.492739	0.590121	0.203448	0.064766	-0.450188	-0.0291569	2.22961	0
119	Missouri	22	2.33333	0.492739	0.590121	0.203448	0.064766	-0.450188	-0.0291569	-1.77039	1
121	Missouri	22	2.66667	0.492739	0.590121	0.203448	0.064766	-0.450188	-0.0291569	0.229607	1
141	Missouri	22	3.5	0.492739	0.590121	0.203448	0.064766	-0.450188	-0.0291569	2.22961	0
154	Missouri	22	4	0.492739	0.590121	0.203448	0.064766	-0.450188	-0.0291569	-1.77039	0
168	Missouri	22	1.33333	0.492739	0.590121	0.203448	0.064766	-0.450188	-0.0291569	2.22961	0
197	Missouri	22	4	0.492739	0.590121	0.203448	0.064766	-0.450188	-0.0291569	0.229607	0
215	Missouri	22	3	0.492739	0.590121	0.203448	0.064766	-0.450188	-0.0291569	2.22961	0
220	Missouri	22	4	0.492739	0.590121	0.203448	0.064766	-0.450188	-0.0291569	-1.77039	1
226	Missouri	22	1.66667	0.492739	0.590121	0.203448	0.064766	-0.450188	-0.0291569	0.229607	0
233	Missouri	22	2	0.492739	0.590121	0.203448	0.064766	-0.450188	-0.0291569	-3.77039	0
258	Missouri	22	2.66667	0.492739	0.590121	0.203448	0.064766	-0.450188	-0.0291569	1.22961	1
280	Missouri	22	3	0.492739	0.590121	0.203448	0.064766	-0.450188	-0.0291569	-1.77039	1
298	Missouri	22	2.33333	0.492739	0.590121	0.203448	0.064766	-0.450188	-0.0291569	0.229607	1
314	Missouri	22	2.33333	0.492739	0.590121	0.203448	0.064766	-0.450188	-0.0291569	0.229607	0
319	Missouri	22	2	0.492739	0.590121	0.203448	0.064766	-0.450188	-0.0291569	-1.77039	1
328	Missouri	22	2	0.492739	0.590121	0.203448	0.064766	-0.450188	-0.0291569	-2.77039	0
336	Missouri	22	3	0.492739	0.590121	0.203448	0.064766	-0.450188	-0.0291569	1.22961	1
345	Missouri	22	2.33333	0.492739	0.590121	0.203448	0.064766	-0.450188	-0.0291569	-1.77039	0
360	Missouri	22	2.66667	0.492739	0.590121	0.203448	0.064766	-0.450188	-0.0291569	0.229607	0
361	Missouri	22	3.66667	0.492739	0.590121	0.203448	0.064766	-0.450188	-0.0291569	-1.77039	1
368	Missouri	22	2.33333	0.492739	0.590121	0.203448	0.064766	-0.450188	-0.0291569	0.229607	1
370	Missouri	22	3.33333	0.492739	0.590121	0.203448	0.064766	-0.450188	-0.0291569	-3.77039	0
415	Missouri	22	3.33333	0.492739	0.590121	0.203448	0.064766	-0.450188	-0.0291569	2.22961	1
789	Montana	24	2.66667	-1.0946	-0.925312	-0.38585	1.53234	-1.04219	-1.59699	-1.77039	0
790	Montana	24	3	-1.0946	-0.925312	-0.38585	1.53234	-1.04219	-1.59699	0.229607	1
827	Montana	24	2.66667	-1.0946	-0.925312	-0.38585	1.53234	-1.04219	-1.59699	1.22961	1
828	Montana	24	1	-1.0946	-0.925312	-0.38585	1.53234	-1.04219	-1.59699	1.22961	1
834	Montana	24	3.33333	-1.0946	-0.925312	-0.38585	1.53234	-1.04219	-1.59699	-2.77039	1
836	Montana	24	2	-1.0946	-0.925312	-0.38585	1.53234	-1.04219	-1.59699	0.229607	1
847	Montana	24	2.66667	-1.0946	-0.925312	-0.38585	1.53234	-1.04219	-1.59699	1.22961	1
860	Montana	24	4	-1.0946	-0.925312	-0.38585	1.53234	-1.04219	-1.59699	0.229607	0
863	Montana	24	2.33333	-1.0946	-0.925312	-0.38585	1.53234	-1.04219	-1.59699	-2.77039	1
879	Montana	24	1	-1.0946	-0.925312	-0.38585	1.53234	-1.04219	-1.59699	0.229607	0
28	Nebraska	27	1	-0.566646	-0.408476	-0.470036	0.333476	0.0558887	0.0186375	-0.770393	0
51	Nebraska	27	3.33333	-0.566646	-0.408476	-0.470036	0.333476	0.0558887	0.0186375	1.22961	1
161	Nebraska	27	1.33333	-0.566646	-0.408476	-0.470036	0.333476	0.0558887	0.0186375	0.229607	1
257	Nebraska	27	4	-0.566646	-0.408476	-0.470036	0.333476	0.0558887	0.0186375	2.22961	1
266	Nebraska	27	3	-0.566646	-0.408476	-0.470036	0.333476	0.0558887	0.0186375	-1.77039	1
316	Nebraska	27	2.33333	-0.566646	-0.408476	-0.470036	0.333476	0.0558887	0.0186375	-1.77039	0
904	Nevada	31	2.66667	-0.20215	-0.144268	0.876933	0.374816	0.646686	0.242388	1.22961	0
905	Nevada	31	2.5	-0.20215	-0.144268	0.876933	0.374816	0.646686	0.242388	1.22961	0
943	Nevada	31	2.66667	-0.20215	-0.144268	0.876933	0.374816	0.646686	0.242388	0.229607	1
969	Nevada	31	1	-0.20215	-0.144268	0.876933	0.374816	0.646686	0.242388	1.22961	0
481	New Hampshire	28	3.33333	-1.39359	-1.71064	-1.817	0.994916	0.912781	0.90814	1.22961	0
532	New Hampshire	28	2	-1.39359	-1.71064	-1.817	0.994916	0.912781	0.90814	2.22961	0
534	New Hampshire	28	2	-1.39359	-1.71064	-1.817	0.994916	0.912781	0.90814	1.22961	1
669	New Hampshire	28	3.66667	-1.39359	-1.71064	-1.817	0.994916	0.912781	0.90814	-1.77039	0
718	New Hampshire	28	2	-1.39359	-1.71064	-1.817	0.994916	0.912781	0.90814	1.22961	0
730	New Hampshire	28	1.66667	-1.39359	-1.71064	-1.817	0.994916	0.912781	0.90814	1.22961	1
768	New Hampshire	28	2	-1.39359	-1.71064	-1.817	0.994916	0.912781	0.90814	1.22961	0
774	New Hampshire	28	1.66667	-1.39359	-1.71064	-1.817	0.994916	0.912781	0.90814	1.22961	1
461	New Jersey	29	2.33333	-0.281034	-0.732662	-1.39608	-0.079924	1.99692	-0.159602	-1.77039	0
482	New Jersey	29	2	-0.281034	-0.732662	-1.39608	-0.079924	1.99692	-0.159602	1.22961	1
505	New Jersey	29	3	-0.281034	-0.732662	-1.39608	-0.079924	1.99692	-0.159602	1.22961	0
508	New Jersey	29	2	-0.281034	-0.732662	-1.39608	-0.079924	1.99692	-0.159602	1.22961	1
510	New Jersey	29	4	-0.281034	-0.732662	-1.39608	-0.079924	1.99692	-0.159602	0.229607	0
526	New Jersey	29	4	-0.281034	-0.732662	-1.39608	-0.079924	1.99692	-0.159602	-0.770393	1
530	New Jersey	29	1.66667	-0.281034	-0.732662	-1.39608	-0.079924	1.99692	-0.159602	-0.770393	1
533	New Jersey	29	2.66667	-0.281034	-0.732662	-1.39608	-0.079924	1.99692	-0.159602	0.229607	1
537	New Jersey	29	2.33333	-0.281034	-0.732662	-1.39608	-0.079924	1.99692	-0.159602	-1.77039	0
563	New Jersey	29	1.33333	-0.281034	-0.732662	-1.39608	-0.079924	1.99692	-0.159602	2.22961	1
564	New Jersey	29	3	-0.281034	-0.732662	-1.39608	-0.079924	1.99692	-0.159602	2.22961	1
574	New Jersey	29	4	-0.281034	-0.732662	-1.39608	-0.079924	1.99692	-0.159602	-2.77039	0
602	New Jersey	29	3.5	-0.281034	-0.732662	-1.39608	-0.079924	1.99692	-0.159602	-1.77039	1
604	New Jersey	29	2.66667	-0.281034	-0.732662	-1.39608	-0.079924	1.99692	-0.159602	-2.77039	0
617	New Jersey	29	1.5	-0.281034	-0.732662	-1.39608	-0.079924	1.99692	-0.159602	1.22961	1
619	New Jersey	29	4	-0.281034	-0.732662	-1.39608	-0.079924	1.99692	-0.159602	2.22961	1
621	New Jersey	29	1.33333	-0.281034	-0.732662	-1.39608	-0.079924	1.99692	-0.159602	1.22961	1
641	New Jersey	29	3.66667	-0.281034	-0.732662	-1.39608	-0.079924	1.99692	-0.159602	-1.77039	1
649	New Jersey	29	1.66667	-0.281034	-0.732662	-1.39608	-0.079924	1.99692	-0.159602	1.22961	1
683	New Jersey	29	1	-0.281034	-0.732662	-1.39608	-0.079924	1.99692	-0.159602	1.22961	0
689	New Jersey	29	3	-0.281034	-0.732662	-1.39608	-0.079924	1.99692	-0.159602	0.229607	0
698	New Jersey	29	2.66667	-0.281034	-0.732662	-1.39608	-0.079924	1.99692	-0.159602	-1.77039	1
714	New Jersey	29	3	-0.281034	-0.732662	-1.39608	-0.079924	1.99692	-0.159602	1.22961	1
728	New Jersey	29	4	-0.281034	-0.732662	-1.39608	-0.079924	1.99692	-0.159602	-1.77039	0
746	New Jersey	29	4	-0.281034	-0.732662	-1.39608	-0.079924	1.99692	-0.159602	1.22961	0
755	New Jersey	29	2.33333	-0.281034	-0.732662	-1.39608	-0.079924	1.99692	-0.159602	1.22961	1
766	New Jersey	29	1.33333	-0.281034	-0.732662	-1.39608	-0.079924	1.99692	-0.159602	0.229607	1
778	New Jersey	29	1	-0.281034	-0.732662	-1.39608	-0.079924	1.99692	-0.159602	1.22961	1
807	New Mexico	30	2.33333	0.210228	0.486633	1.88716	0.085436	-0.98967	-0.0845534	1.22961	1
842	New Mexico	30	1.33333	0.210228	0.486633	1.88716	0.085436	-0.98967	-0.0845534	1.22961	0
845	New Mexico	30	3.66667	0.210228	0.486633	1.88716	0.085436	-0.98967	-0.0845534	1.22961	1
849	New Mexico	30	3	0.210228	0.486633	1.88716	0.085436	-0.98967	-0.0845534	-1.77039	1
854	New Mexico	30	2.66667	0.210228	0.486633	1.88716	0.085436	-0.98967	-0.0845534	1.22961	0
855	New Mexico	30	3.66667	0.210228	0.486633	1.88716	0.085436	-0.98967	-0.0845534	-1.77039	0
858	New Mexico	30	4	0.210228	0.486633	1.88716	0.085436	-0.98967	-0.0845534	-0.770393	1
862	New Mexico	30	3.33333	0.210228	0.486633	1.88716	0.085436	-0.98967	-0.0845534	-1.77039	0
870	New Mexico	30	2.33333	0.210228	0.486633	1.88716	0.085436	-0.98967	-0.0845534	1.22961	0
872	New Mexico	30	1.66667	0.210228	0.486633	1.88716	0.085436	-0.98967	-0.0845534	1.22961	1
874	New Mexico	30	2.33333	0.210228	0.486633	1.88716	0.085436	-0.98967	-0.0845534	1.22961	1
13	New York	32	3	0.600636	0.452628	-1.05933	-0.079924	1.01895	-0.0814384	-1.77039	1
432	New York	32	2	0.600636	0.452628	-1.05933	-0.079924	1.01895	-0.0814384		0
434	New York	32	4	0.600636	0.452628	-1.05933	-0.079924	1.01895	-0.0814384	-2.77039	1
439	New York	32	3.33333	0.600636	0.452628	-1.05933	-0.079924	1.01895	-0.0814384	0.229607	0
441	New York	32	3.33333	0.600636	0.452628	-1.05933	-0.079924	1.01895	-0.0814384	2.22961	0
453	New York	32	1	0.600636	0.452628	-1.05933	-0.079924	1.01895	-0.0814384	0.229607	0
457	New York	32	2	0.600636	0.452628	-1.05933	-0.079924	1.01895	-0.0814384	0.229607	0
465	New York	32	3.33333	0.600636	0.452628	-1.05933	-0.079924	1.01895	-0.0814384	-2.77039	0
466	New York	32	1.66667	0.600636	0.452628	-1.05933	-0.079924	1.01895	-0.0814384	-1.77039	1
476	New York	32	1.33333	0.600636	0.452628	-1.05933	-0.079924	1.01895	-0.0814384	1.22961	1
478	New York	32	3	0.600636	0.452628	-1.05933	-0.079924	1.01895	-0.0814384	0.229607	0
499	New York	32	2.33333	0.600636	0.452628	-1.05933	-0.079924	1.01895	-0.0814384	0.229607	1
501	New York	32	4	0.600636	0.452628	-1.05933	-0.079924	1.01895	-0.0814384	0.229607	1
511	New York	32	1.66667	0.600636	0.452628	-1.05933	-0.079924	1.01895	-0.0814384	1.22961	0
512	New York	32	2	0.600636	0.452628	-1.05933	-0.079924	1.01895	-0.0814384	1.22961	1
538	New York	32	4	0.600636	0.452628	-1.05933	-0.079924	1.01895	-0.0814384	-1.77039	0
540	New York	32	1	0.600636	0.452628	-1.05933	-0.079924	1.01895	-0.0814384	2.22961	1
562	New York	32	3	0.600636	0.452628	-1.05933	-0.079924	1.01895	-0.0814384	1.22961	1
583	New York	32	1.66667	0.600636	0.452628	-1.05933	-0.079924	1.01895	-0.0814384	1.22961	0
592	New York	32	2.5	0.600636	0.452628	-1.05933	-0.079924	1.01895	-0.0814384		0
593	New York	32	2	0.600636	0.452628	-1.05933	-0.079924	1.01895	-0.0814384	1.22961	1
597	New York	32	1.66667	0.600636	0.452628	-1.05933	-0.079924	1.01895	-0.0814384	1.22961	0
603	New York	32	1	0.600636	0.452628	-1.05933	-0.079924	1.01895	-0.0814384	0.229607	1
611	New York	32	1.33333	0.600636	0.452628	-1.05933	-0.079924	1.01895	-0.0814384	1.22961	1
612	New York	32	3	0.600636	0.452628	-1.05933	-0.079924	1.01895	-0.0814384	-1.77039	1
613	New York	32	1.33333	0.600636	0.452628	-1.05933	-0.079924	1.01895	-0.0814384	0.229607	1
622	New York	32	2.5	0.600636	0.452628	-1.05933	-0.079924	1.01895	-0.0814384	-1.77039	0
625	New York	32	1	0.600636	0.452628	-1.05933	-0.079924	1.01895	-0.0814384	1.22961	1
629	New York	32	1.66667	0.600636	0.452628	-1.05933	-0.079924	1.01895	-0.0814384	2.22961	1
632	New York	32	2.66667	0.600636	0.452628	-1.05933	-0.079924	1.01895	-0.0814384	0.229607	1
638	New York	32	4	0.600636	0.452628	-1.05933	-0.079924	1.01895	-0.0814384	0.229607	0
640	New York	32	1	0.600636	0.452628	-1.05933	-0.079924	1.01895	-0.0814384	-1.77039	1
643	New York	32	1	0.600636	0.452628	-1.05933	-0.079924	1.01895	-0.0814384	-1.77039	0
655	New York	32	3	0.600636	0.452628	-1.05933	-0.079924	1.01895	-0.0814384	0.229607	0
658	New York	32	2	0.600636	0.452628	-1.05933	-0.079924	1.01895	-0.0814384	1.22961	0
661	New York	32	1	0.600636	0.452628	-1.05933	-0.079924	1.01895	-0.0814384	-1.77039	0
662	New York	32	2.66667	0.600636	0.452628	-1.05933	-0.079924	1.01895	-0.0814384	1.22961	1
693	New York	32	2.66667	0.600636	0.452628	-1.05933	-0.079924	1.01895	-0.0814384	2.22961	0
703	New York	32	4	0.600636	0.452628	-1.05933	-0.079924	1.01895	-0.0814384	0.229607	0
715	New York	32	1.66667	0.600636	0.452628	-1.05933	-0.079924	1.01895	-0.0814384	-1.77039	0
732	New York	32	4	0.600636	0.452628	-1.05933	-0.079924	1.01895	-0.0814384	-1.77039	0
733	New York	32	2.66667	0.600636	0.452628	-1.05933	-0.079924	1.01895	-0.0814384	-1.77039	1
735	New York	32	1.5	0.600636	0.452628	-1.05933	-0.079924	1.01895	-0.0814384	2.22961	1
744	New York	32	3	0.600636	0.452628	-1.05933	-0.079924	1.01895	-0.0814384	1.22961	1
747	New York	32	1	0.600636	0.452628	-1.05933	-0.079924	1.01895	-0.0814384	1.22961	1
751	New York	32	4	0.600636	0.452628	-1.05933	-0.079924	1.01895	-0.0814384	-1.77039	1
753	New York	32	4	0.600636	0.452628	-1.05933	-0.079924	1.01895	-0.0814384	0.229607	1
757	New York	32	1.66667	0.600636	0.452628	-1.05933	-0.079924	1.01895	-0.0814384	2.22961	0
762	New York	32	2.66667	0.600636	0.452628	-1.05933	-0.079924	1.01895	-0.0814384	-1.77039	1
770	New York	32	2.33333	0.600636	0.452628	-1.05933	-0.079924	1.01895	-0.0814384	-1.77039	1
435	North Carolina	25	1	1.00751	0.939877	0.708562	-0.348634	-0.43538	0.151788	0.229607	0
471	North Carolina	25	3	1.00751	0.939877	0.708562	-0.348634	-0.43538	0.151788	-2.77039	1
498	North Carolina	25	3.66667	1.00751	0.939877	0.708562	-0.348634	-0.43538	0.151788	1.22961	0
514	North Carolina	25	1.66667	1.00751	0.939877	0.708562	-0.348634	-0.43538	0.151788	1.22961	1
518	North Carolina	25	3	1.00751	0.939877	0.708562	-0.348634	-0.43538	0.151788	1.22961	1
536	North Carolina	25	2.5	1.00751	0.939877	0.708562	-0.348634	-0.43538	0.151788	-3.77039	1
552	North Carolina	25	3.66667	1.00751	0.939877	0.708562	-0.348634	-0.43538	0.151788	-1.77039	1
615	North Carolina	25	2.33333	1.00751	0.939877	0.708562	-0.348634	-0.43538	0.151788	0.229607	1
650	North Carolina	25	2.66667	1.00751	0.939877	0.708562	-0.348634	-0.43538	0.151788	0.229607	1
656	North Carolina	25	1	1.00751	0.939877	0.708562	-0.348634	-0.43538	0.151788	0.229607	1
694	North Carolina	25	3.66667	1.00751	0.939877	0.708562	-0.348634	-0.43538	0.151788	-1.77039	0
709	North Carolina	25	2.33333	1.00751	0.939877	0.708562	-0.348634	-0.43538	0.151788	0.229607	1
713	North Carolina	25	2	1.00751	0.939877	0.708562	-0.348634	-0.43538	0.151788	-2.77039	0
752	North Carolina	25	1.66667	1.00751	0.939877	0.708562	-0.348634	-0.43538	0.151788	-1.77039	1
32	North Dakota	26	2	-1.1078	-0.937696	-0.806778	1.86306	-0.541557	-1.00895	2.22961	1
108	North Dakota	26	3.33333	-1.1078	-0.937696	-0.806778	1.86306	-0.541557	-1.00895	0.229607	1
150	North Dakota	26	3.5	-1.1078	-0.937696	-0.806778	1.86306	-0.541557	-1.00895	-2.77039	1
191	North Dakota	26	3.33333	-1.1078	-0.937696	-0.806778	1.86306	-0.541557	-1.00895	0.229607	1
337	North Dakota	26	3.33333	-1.1078	-0.937696	-0.806778	1.86306	-0.541557	-1.00895	1.22961	0
824	North Dakota	26	2	-1.1078	-0.937696	-0.806778	1.86306	-0.541557	-1.00895	-1.77039	0
431	Ohio	33	2	0.358167	0.715698	-0.0491082	0.181896	-0.327	-0.0594799	-1.77039	1
446	Ohio	33	2.66667	0.358167	0.715698	-0.0491082	0.181896	-0.327	-0.0594799	-1.77039	1
449	Ohio	33	2	0.358167	0.715698	-0.0491082	0.181896	-0.327	-0.0594799	-1.77039	1
452	Ohio	33	1.33333	0.358167	0.715698	-0.0491082	0.181896	-0.327	-0.0594799	2.22961	0
468	Ohio	33	3.66667	0.358167	0.715698	-0.0491082	0.181896	-0.327	-0.0594799	1.22961	0
469	Ohio	33	2	0.358167	0.715698	-0.0491082	0.181896	-0.327	-0.0594799	-0.770393	0
479	Ohio	33	4	0.358167	0.715698	-0.0491082	0.181896	-0.327	-0.0594799	-1.77039	0
486	Ohio	33	3.66667	0.358167	0.715698	-0.0491082	0.181896	-0.327	-0.0594799	-1.77039	1
503	Ohio	33	1.66667	0.358167	0.715698	-0.0491082	0.181896	-0.327	-0.0594799	2.22961	1
504	Ohio	33	3.66667	0.358167	0.715698	-0.0491082	0.181896	-0.327	-0.0594799	-1.77039	1
507	Ohio	33	2	0.358167	0.715698	-0.0491082	0.181896	-0.327	-0.0594799	1.22961	1
517	Ohio	33	2	0.358167	0.715698	-0.0491082	0.181896	-0.327	-0.0594799	0.229607	1
535	Ohio	33	4	0.358167	0.715698	-0.0491082	0.181896	-0.327	-0.0594799	-2.77039	1
554	Ohio	33	2.66667	0.358167	0.715698	-0.0491082	0.181896	-0.327	-0.0594799	0.229607	0
40	Oklahoma	34	3.33333	0.294323	0.390508	1.21368	-0.162604	-0.924686	0.150358	0.229607	1
56	Oklahoma	34	3.66667	0.294323	0.390508	1.21368	-0.162604	-0.924686	0.150358	1.22961	1
78	Oklahoma	34	2.66667	0.294323	0.390508	1.21368	-0.162604	-0.924686	0.150358	0.229607	1
98	Oklahoma	34	2	0.294323	0.390508	1.21368	-0.162604	-0.924686	0.150358	0.229607	0
116	Oklahoma	34	4	0.294323	0.390508	1.21368	-0.162604	-0.924686	0.150358	-1.77039	1
123	Oklahoma	34	3	0.294323	0.390508	1.21368	-0.162604	-0.924686	0.150358	-1.77039	0
140	Oklahoma	34	1	0.294323	0.390508	1.21368	-0.162604	-0.924686	0.150358	1.22961	0
204	Oklahoma	34	4	0.294323	0.390508	1.21368	-0.162604	-0.924686	0.150358	-1.77039	0
240	Oklahoma	34	4	0.294323	0.390508	1.21368	-0.162604	-0.924686	0.150358	1.22961	0
251	Oklahoma	34	1.33333	0.294323	0.390508	1.21368	-0.162604	-0.924686	0.150358	0.229607	0
277	Oklahoma	34	4	0.294323	0.390508	1.21368	-0.162604	-0.924686	0.150358	-1.77039	1
367	Oklahoma	34	2.66667	0.294323	0.390508	1.21368	-0.162604	-0.924686	0.150358	-1.77039	1
374	Oklahoma	34	2.5	0.294323	0.390508	1.21368	-0.162604	-0.924686	0.150358	-1.77039	0
395	Oklahoma	34	4	0.294323	0.390508	1.21368	-0.162604	-0.924686	0.150358	0.229607	1
410	Oklahoma	34	4	0.294323	0.390508	1.21368	-0.162604	-0.924686	0.150358	1.22961	1
420	Oklahoma	34	3	0.294323	0.390508	1.21368	-0.162604	-0.924686	0.150358	1.22961	0
427	Oklahoma	34	2	0.294323	0.390508	1.21368	-0.162604	-0.924686	0.150358	1.22961	1
881	Oregon	35	2.66667	-0.830408	-0.834476	-0.554222	-0.700024	-0.143048	0.100137	0.229607	1
886	Oregon	35	1	-0.830408	-0.834476	-0.554222	-0.700024	-0.143048	0.100137	1.22961	0
938	Oregon	35	4	-0.830408	-0.834476	-0.554222	-0.700024	-0.143048	0.100137	-1.77039	0
940	Oregon	35	3.33333	-0.830408	-0.834476	-0.554222	-0.700024	-0.143048	0.100137	-1.77039	1
948	Oregon	35		-0.830408	-0.834476	-0.554222	-0.700024	-0.143048	0.100137	2.22961	1
962	Oregon	35	3.33333	-0.830408	-0.834476	-0.554222	-0.700024	-0.143048	0.100137	0.229607	0
963	Oregon	35	2	-0.830408	-0.834476	-0.554222	-0.700024	-0.143048	0.100137	-1.77039	0
966	Oregon	35	1	-0.830408	-0.834476	-0.554222	-0.700024	-0.143048	0.100137	1.22961	1
968	Oregon	35	2.33333	-0.830408	-0.834476	-0.554222	-0.700024	-0.143048	0.100137	1.22961	0
974	Oregon	35	1	-0.830408	-0.834476	-0.554222	-0.700024	-0.143048	0.100137	-1.77039	1
981	Oregon	35	2	-0.830408	-0.834476	-0.554222	-0.700024	-0.143048	0.100137	2.22961	0
985	Oregon	35	2	-0.830408	-0.834476	-0.554222	-0.700024	-0.143048	0.100137	-1.77039	1
988	Oregon	35	1	-0.830408	-0.834476	-0.554222	-0.700024	-0.143048	0.100137	2.22961	1
993	Oregon	35	1	-0.830408	-0.834476	-0.554222	-0.700024	-0.143048	0.100137	1.22961	0
1000	Oregon	35	1	-0.830408	-0.834476	-0.554222	-0.700024	-0.143048	0.100137	1.22961	1
436	Pennsylvania	36	3.33333	-0.156822	-0.117626	-0.806778	-0.513994	-0.0286032	0.0147019	0.229607	0
437	Pennsylvania	36	4	-0.156822	-0.117626	-0.806778	-0.513994	-0.0286032	0.0147019	1.22961	1
438	Pennsylvania	36	2.33333	-0.156822	-0.117626	-0.806778	-0.513994	-0.0286032	0.0147019	1.22961	1
440	Pennsylvania	36	3.66667	-0.156822	-0.117626	-0.806778	-0.513994	-0.0286032	0.0147019	-2.77039	0
444	Pennsylvania	36	1	-0.156822	-0.117626	-0.806778	-0.513994	-0.0286032	0.0147019	0.229607	1
450	Pennsylvania	36	2	-0.156822	-0.117626	-0.806778	-0.513994	-0.0286032	0.0147019	-1.77039	1
458	Pennsylvania	36	2.33333	-0.156822	-0.117626	-0.806778	-0.513994	-0.0286032	0.0147019	0.229607	1
463	Pennsylvania	36	2	-0.156822	-0.117626	-0.806778	-0.513994	-0.0286032	0.0147019	2.22961	1
472	Pennsylvania	36	3	-0.156822	-0.117626	-0.806778	-0.513994	-0.0286032	0.0147019	-1.77039	0
485	Pennsylvania	36	1	-0.156822	-0.117626	-0.806778	-0.513994	-0.0286032	0.0147019	0.229607	1
487	Pennsylvania	36	2.66667	-0.156822	-0.117626	-0.806778	-0.513994	-0.0286032	0.0147019	-1.77039	1
502	Pennsylvania	36	3	-0.156822	-0.117626	-0.806778	-0.513994	-0.0286032	0.0147019	1.22961	1
515	Pennsylvania	36	3.33333	-0.156822	-0.117626	-0.806778	-0.513994	-0.0286032	0.0147019	-2.77039	0
516	Pennsylvania	36	2	-0.156822	-0.117626	-0.806778	-0.513994	-0.0286032	0.0147019	1.22961	1
543	Pennsylvania	36	4	-0.156822	-0.117626	-0.806778	-0.513994	-0.0286032	0.0147019	-1.77039	1
548	Pennsylvania	36	2.33333	-0.156822	-0.117626	-0.806778	-0.513994	-0.0286032	0.0147019	0.229607	0
553	Pennsylvania	36	2.33333	-0.156822	-0.117626	-0.806778	-0.513994	-0.0286032	0.0147019	-1.77039	1
561	Pennsylvania	36	3.33333	-0.156822	-0.117626	-0.806778	-0.513994	-0.0286032	0.0147019	0.229607	1
570	Pennsylvania	36	2.5	-0.156822	-0.117626	-0.806778	-0.513994	-0.0286032	0.0147019	-2.77039	1
582	Pennsylvania	36	1	-0.156822	-0.117626	-0.806778	-0.513994	-0.0286032	0.0147019	1.22961	1
591	Pennsylvania	36	2.33333	-0.156822	-0.117626	-0.806778	-0.513994	-0.0286032	0.0147019	2.22961	1
594	Pennsylvania	36	3	-0.156822	-0.117626	-0.806778	-0.513994	-0.0286032	0.0147019	-1.77039	1
599	Pennsylvania	36	3.33333	-0.156822	-0.117626	-0.806778	-0.513994	-0.0286032	0.0147019	-3.77039	1
601	Pennsylvania	36	3	-0.156822	-0.117626	-0.806778	-0.513994	-0.0286032	0.0147019	-1.77039	1
616	Pennsylvania	36	2	-0.156822	-0.117626	-0.806778	-0.513994	-0.0286032	0.0147019	1.22961	0
623	Pennsylvania	36	2.66667	-0.156822	-0.117626	-0.806778	-0.513994	-0.0286032	0.0147019	-1.77039	0
647	Pennsylvania	36	2.33333	-0.156822	-0.117626	-0.806778	-0.513994	-0.0286032	0.0147019	-1.77039	1
653	Pennsylvania	36	2.33333	-0.156822	-0.117626	-0.806778	-0.513994	-0.0286032	0.0147019	-1.77039	1
654	Pennsylvania	36	1	-0.156822	-0.117626	-0.806778	-0.513994	-0.0286032	0.0147019	1.22961	1
657	Pennsylvania	36	4	-0.156822	-0.117626	-0.806778	-0.513994	-0.0286032	0.0147019	2.22961	0
659	Pennsylvania	36	2	-0.156822	-0.117626	-0.806778	-0.513994	-0.0286032	0.0147019	-1.77039	1
660	Pennsylvania	36	4	-0.156822	-0.117626	-0.806778	-0.513994	-0.0286032	0.0147019	0.229607	0
664	Pennsylvania	36	4	-0.156822	-0.117626	-0.806778	-0.513994	-0.0286032	0.0147019	-1.77039	1
677	Pennsylvania	36	3.33333	-0.156822	-0.117626	-0.806778	-0.513994	-0.0286032	0.0147019	-1.77039	1
682	Pennsylvania	36	2.66667	-0.156822	-0.117626	-0.806778	-0.513994	-0.0286032	0.0147019	0.229607	0
704	Pennsylvania	36	3.66667	-0.156822	-0.117626	-0.806778	-0.513994	-0.0286032	0.0147019	-1.77039	1
706	Pennsylvania	36	2	-0.156822	-0.117626	-0.806778	-0.513994	-0.0286032	0.0147019	-1.77039	1
712	Pennsylvania	36	2	-0.156822	-0.117626	-0.806778	-0.513994	-0.0286032	0.0147019	-1.77039	0
716	Pennsylvania	36	2.66667	-0.156822	-0.117626	-0.806778	-0.513994	-0.0286032	0.0147019	-1.77039	1
724	Pennsylvania	36	2.66667	-0.156822	-0.117626	-0.806778	-0.513994	-0.0286032	0.0147019	-1.77039	1
725	Pennsylvania	36	1.66667	-0.156822	-0.117626	-0.806778	-0.513994	-0.0286032	0.0147019	2.22961	1
726	Pennsylvania	36	3.66667	-0.156822	-0.117626	-0.806778	-0.513994	-0.0286032	0.0147019	-1.77039	1
738	Pennsylvania	36	2.33333	-0.156822	-0.117626	-0.806778	-0.513994	-0.0286032	0.0147019	-1.77039	1
739	Pennsylvania	36	1.66667	-0.156822	-0.117626	-0.806778	-0.513994	-0.0286032	0.0147019	0.229607	1
742	Pennsylvania	36	3.33333	-0.156822	-0.117626	-0.806778	-0.513994	-0.0286032	0.0147019	-1.77039	0
743	Pennsylvania	36	3.66667	-0.156822	-0.117626	-0.806778	-0.513994	-0.0286032	0.0147019	0.229607	1
763	Pennsylvania	36	2	-0.156822	-0.117626	-0.806778	-0.513994	-0.0286032	0.0147019	2.22961	1
765	Pennsylvania	36	3	-0.156822	-0.117626	-0.806778	-0.513994	-0.0286032	0.0147019	-1.77039	1
769	Pennsylvania	36	1	-0.156822	-0.117626	-0.806778	-0.513994	-0.0286032	0.0147019		1
771	Pennsylvania	36	1.66667	-0.156822	-0.117626	-0.806778	-0.513994	-0.0286032	0.0147019	-1.77039	1
775	Pennsylvania	36	2.33333	-0.156822	-0.117626	-0.806778	-0.513994	-0.0286032	0.0147019	-1.77039	0
776	Pennsylvania	36	1.66667	-0.156822	-0.117626	-0.806778	-0.513994	-0.0286032	0.0147019	2.22961	1
777	Pennsylvania	36	2	-0.156822	-0.117626	-0.806778	-0.513994	-0.0286032	0.0147019	0.229607	0
782	Pennsylvania	36	3.33333	-0.156822	-0.117626	-0.806778	-0.513994	-0.0286032	0.0147019	-0.770393	1
785	Pennsylvania	36	3	-0.156822	-0.117626	-0.806778	-0.513994	-0.0286032	0.0147019	-1.77039	1
496	Rhode Island	37	2.33333	-0.28673	-0.417379	-0.722593	1.03626	0.390938	0.405112	0.229607	0
539	Rhode Island	37	2.66667	-0.28673	-0.417379	-0.722593	1.03626	0.390938	0.405112	-1.77039	0
579	Rhode Island	37	1	-0.28673	-0.417379	-0.722593	1.03626	0.390938	0.405112	1.22961	0
740	Rhode Island	37	3	-0.28673	-0.417379	-0.722593	1.03626	0.390938	0.405112	-1.77039	1
462	South Carolina	38	2.33333	1.60712	1.98607	0.961118	-0.741364	-1.02921	0.76302	1.22961	1
524	South Carolina	38	4	1.60712	1.98607	0.961118	-0.741364	-1.02921	0.76302	0.229607	1
525	South Carolina	38	2.66667	1.60712	1.98607	0.961118	-0.741364	-1.02921	0.76302	0.229607	1
580	South Carolina	38	4	1.60712	1.98607	0.961118	-0.741364	-1.02921	0.76302	-1.77039	1
692	South Carolina	38	4	1.60712	1.98607	0.961118	-0.741364	-1.02921	0.76302	-1.77039	1
47	South Dakota	39	3	-0.562658	-0.353921	-0.133294	1.40832	-0.241512	-0.340125	0.229607	1
52	South Dakota	39	1.33333	-0.562658	-0.353921	-0.133294	1.40832	-0.241512	-0.340125	-1.77039	1
301	South Dakota	39	3.66667	-0.562658	-0.353921	-0.133294	1.40832	-0.241512	-0.340125	2.22961	1
308	South Dakota	39	3	-0.562658	-0.353921	-0.133294	1.40832	-0.241512	-0.340125	0.229607	0
799	South Dakota	39	4	-0.562658	-0.353921	-0.133294	1.40832	-0.241512	-0.340125	1.22961	0
831	South Dakota	39	2.33333	-0.562658	-0.353921	-0.133294	1.40832	-0.241512	-0.340125	-1.77039	0
83	Tennesse	40	1.66667	0.930835	0.815638	1.29786	-0.265954	-0.673505	0.179121	0.229607	1
105	Tennesse	40	4	0.930835	0.815638	1.29786	-0.265954	-0.673505	0.179121	1.22961	1
126	Tennesse	40	1.33333	0.930835	0.815638	1.29786	-0.265954	-0.673505	0.179121	2.22961	1
128	Tennesse	40	2	0.930835	0.815638	1.29786	-0.265954	-0.673505	0.179121	1.22961	0
134	Tennesse	40	2	0.930835	0.815638	1.29786	-0.265954	-0.673505	0.179121	2.22961	1
139	Tennesse	40	3.33333	0.930835	0.815638	1.29786	-0.265954	-0.673505	0.179121	0.229607	1
209	Tennesse	40	4	0.930835	0.815638	1.29786	-0.265954	-0.673505	0.179121	-1.77039	0
225	Tennesse	40	1.5	0.930835	0.815638	1.29786	-0.265954	-0.673505	0.179121	1.22961	1
228	Tennesse	40	4	0.930835	0.815638	1.29786	-0.265954	-0.673505	0.179121	0.229607	1
238	Tennesse	40	4	0.930835	0.815638	1.29786	-0.265954	-0.673505	0.179121	0.229607	1
252	Tennesse	40	3	0.930835	0.815638	1.29786	-0.265954	-0.673505	0.179121	2.22961	1
254	Tennesse	40	1.66667	0.930835	0.815638	1.29786	-0.265954	-0.673505	0.179121	1.22961	1
255	Tennesse	40	2	0.930835	0.815638	1.29786	-0.265954	-0.673505	0.179121	-1.77039	1
279	Tennesse	40	2.5	0.930835	0.815638	1.29786	-0.265954	-0.673505	0.179121	-1.77039	1
287	Tennesse	40	3	0.930835	0.815638	1.29786	-0.265954	-0.673505	0.179121	1.22961	1
309	Tennesse	40	4	0.930835	0.815638	1.29786	-0.265954	-0.673505	0.179121	0.229607	1
315	Tennesse	40	3	0.930835	0.815638	1.29786	-0.265954	-0.673505	0.179121	-1.77039	0
324	Tennesse	40	2	0.930835	0.815638	1.29786	-0.265954	-0.673505	0.179121	1.22961	1
401	Tennesse	40	3.33333	0.930835	0.815638	1.29786	-0.265954	-0.673505	0.179121	-1.77039	0
403	Tennesse	40	1.33333	0.930835	0.815638	1.29786	-0.265954	-0.673505	0.179121	0.229607	0
428	Tennesse	40	4	0.930835	0.815638	1.29786	-0.265954	-0.673505	0.179121	-1.77039	1
455	Tennesse	40	3	0.930835	0.815638	1.29786	-0.265954	-0.673505	0.179121	-1.77039	1
467	Tennesse	40	3.66667	0.930835	0.815638	1.29786	-0.265954	-0.673505	0.179121	-3.77039	0
473	Tennesse	40	2.33333	0.930835	0.815638	1.29786	-0.265954	-0.673505	0.179121	0.229607	0
566	Tennesse	40	3.33333	0.930835	0.815638	1.29786	-0.265954	-0.673505	0.179121	-1.77039	1
673	Tennesse	40	2	0.930835	0.815638	1.29786	-0.265954	-0.673505	0.179121	0.229607	1
674	Tennesse	40	2	0.930835	0.815638	1.29786	-0.265954	-0.673505	0.179121	0.229607	0
697	Tennesse	40	2.66667	0.930835	0.815638	1.29786	-0.265954	-0.673505	0.179121	2.22961	0
701	Tennesse	40	3.33333	0.930835	0.815638	1.29786	-0.265954	-0.673505	0.179121	0.229607	1
736	Tennesse	40	3.33333	0.930835	0.815638	1.29786	-0.265954	-0.673505	0.179121	0.229607	1
7	Texas	41	3	0.543627	0.557387	1.88716	-0.190164	-0.174802	0.0332411	1.22961	0
14	Texas	41	4	0.543627	0.557387	1.88716	-0.190164	-0.174802	0.0332411	-1.77039	0
17	Texas	41	2.66667	0.543627	0.557387	1.88716	-0.190164	-0.174802	0.0332411	1.22961	1
29	Texas	41	2	0.543627	0.557387	1.88716	-0.190164	-0.174802	0.0332411	1.22961	0
35	Texas	41	2.33333	0.543627	0.557387	1.88716	-0.190164	-0.174802	0.0332411	-1.77039	0
36	Texas	41	4	0.543627	0.557387	1.88716	-0.190164	-0.174802	0.0332411	1.22961	1
41	Texas	41	3.33333	0.543627	0.557387	1.88716	-0.190164	-0.174802	0.0332411	1.22961	1
43	Texas	41	3.66667	0.543627	0.557387	1.88716	-0.190164	-0.174802	0.0332411	0.229607	1
71	Texas	41	2	0.543627	0.557387	1.88716	-0.190164	-0.174802	0.0332411	1.22961	1
72	Texas	41	3.66667	0.543627	0.557387	1.88716	-0.190164	-0.174802	0.0332411	0.229607	1
73	Texas	41	2.33333	0.543627	0.557387	1.88716	-0.190164	-0.174802	0.0332411	0.229607	0
77	Texas	41	2.66667	0.543627	0.557387	1.88716	-0.190164	-0.174802	0.0332411	1.22961	1
81	Texas	41	2	0.543627	0.557387	1.88716	-0.190164	-0.174802	0.0332411	1.22961	1
82	Texas	41	2	0.543627	0.557387	1.88716	-0.190164	-0.174802	0.0332411	1.22961	1
86	Texas	41	2	0.543627	0.557387	1.88716	-0.190164	-0.174802	0.0332411	2.22961	1
93	Texas	41	2	0.543627	0.557387	1.88716	-0.190164	-0.174802	0.0332411	-1.77039	1
96	Texas	41	3.66667	0.543627	0.557387	1.88716	-0.190164	-0.174802	0.0332411	-1.77039	1
104	Texas	41	3.66667	0.543627	0.557387	1.88716	-0.190164	-0.174802	0.0332411	-1.77039	1
106	Texas	41	4	0.543627	0.557387	1.88716	-0.190164	-0.174802	0.0332411	-1.77039	1
109	Texas	41	1.66667	0.543627	0.557387	1.88716	-0.190164	-0.174802	0.0332411	1.22961	0
113	Texas	41	2.33333	0.543627	0.557387	1.88716	-0.190164	-0.174802	0.0332411	1.22961	1
118	Texas	41	3.66667	0.543627	0.557387	1.88716	-0.190164	-0.174802	0.0332411	-1.77039	1
129	Texas	41	3	0.543627	0.557387	1.88716	-0.190164	-0.174802	0.0332411	0.229607	0
130	Texas	41	2.33333	0.543627	0.557387	1.88716	-0.190164	-0.174802	0.0332411	1.22961	0
132	Texas	41	3.66667	0.543627	0.557387	1.88716	-0.190164	-0.174802	0.0332411	-1.77039	1
133	Texas	41	4	0.543627	0.557387	1.88716	-0.190164	-0.174802	0.0332411	1.22961	1
138	Texas	41	2	0.543627	0.557387	1.88716	-0.190164	-0.174802	0.0332411	-1.77039	1
151	Texas	41	1	0.543627	0.557387	1.88716	-0.190164	-0.174802	0.0332411	2.22961	1
155	Texas	41	4	0.543627	0.557387	1.88716	-0.190164	-0.174802	0.0332411	-0.770393	1
162	Texas	41	3	0.543627	0.557387	1.88716	-0.190164	-0.174802	0.0332411	1.22961	1
163	Texas	41	3.66667	0.543627	0.557387	1.88716	-0.190164	-0.174802	0.0332411	0.229607	1
172	Texas	41	2.5	0.543627	0.557387	1.88716	-0.190164	-0.174802	0.0332411	2.22961	1
175	Texas	41	2	0.543627	0.557387	1.88716	-0.190164	-0.174802	0.0332411	1.22961	0
179	Texas	41	2.33333	0.543627	0.557387	1.88716	-0.190164	-0.174802	0.0332411	0.229607	1
180	Texas	41	3	0.543627	0.557387	1.88716	-0.190164	-0.174802	0.0332411	0.229607	1
181	Texas	41	3	0.543627	0.557387	1.88716	-0.190164	-0.174802	0.0332411	1.22961	0
193	Texas	41	4	0.543627	0.557387	1.88716	-0.190164	-0.174802	0.0332411	-1.77039	1
195	Texas	41	1	0.543627	0.557387	1.88716	-0.190164	-0.174802	0.0332411	1.22961	1
203	Texas	41	2.66667	0.543627	0.557387	1.88716	-0.190164	-0.174802	0.0332411	1.22961	0
205	Texas	41	1.33333	0.543627	0.557387	1.88716	-0.190164	-0.174802	0.0332411	1.22961	1
206	Texas	41	2.66667	0.543627	0.557387	1.88716	-0.190164	-0.174802	0.0332411	1.22961	0
219	Texas	41	2.33333	0.543627	0.557387	1.88716	-0.190164	-0.174802	0.0332411	-1.77039	1
229	Texas	41	1.33333	0.543627	0.557387	1.88716	-0.190164	-0.174802	0.0332411	2.22961	0
236	Texas	41	3.66667	0.543627	0.557387	1.88716	-0.190164	-0.174802	0.0332411	-1.77039	0
246	Texas	41	1.66667	0.543627	0.557387	1.88716	-0.190164	-0.174802	0.0332411	2.22961	1
250	Texas	41	1.33333	0.543627	0.557387	1.88716	-0.190164	-0.174802	0.0332411	-1.77039	1
256	Texas	41	4	0.543627	0.557387	1.88716	-0.190164	-0.174802	0.0332411	0.229607	1
261	Texas	41	4	0.543627	0.557387	1.88716	-0.190164	-0.174802	0.0332411	1.22961	0
264	Texas	41	1	0.543627	0.557387	1.88716	-0.190164	-0.174802	0.0332411	0.229607	0
267	Texas	41	3	0.543627	0.557387	1.88716	-0.190164	-0.174802	0.0332411	1.22961	1
269	Texas	41	2.66667	0.543627	0.557387	1.88716	-0.190164	-0.174802	0.0332411	2.22961	1
273	Texas	41	1	0.543627	0.557387	1.88716	-0.190164	-0.174802	0.0332411	1.22961	1
274	Texas	41	1	0.543627	0.557387	1.88716	-0.190164	-0.174802	0.0332411	1.22961	1
284	Texas	41	2	0.543627	0.557387	1.88716	-0.190164	-0.174802	0.0332411	1.22961	0
286	Texas	41	4	0.543627	0.557387	1.88716	-0.190164	-0.174802	0.0332411	0.229607	1
289	Texas	41	2.33333	0.543627	0.557387	1.88716	-0.190164	-0.174802	0.0332411	1.22961	0
290	Texas	41	1.66667	0.543627	0.557387	1.88716	-0.190164	-0.174802	0.0332411	0.229607	0
295	Texas	41	1.66667	0.543627	0.557387	1.88716	-0.190164	-0.174802	0.0332411	0.229607	1
302	Texas	41	4	0.543627	0.557387	1.88716	-0.190164	-0.174802	0.0332411	1.22961	0
307	Texas	41	4	0.543627	0.557387	1.88716	-0.190164	-0.174802	0.0332411	0.229607	0
311	Texas	41	3.33333	0.543627	0.557387	1.88716	-0.190164	-0.174802	0.0332411	0.229607	0
312	Texas	41	3.66667	0.543627	0.557387	1.88716	-0.190164	-0.174802	0.0332411	-1.77039	1
320	Texas	41	2.66667	0.543627	0.557387	1.88716	-0.190164	-0.174802	0.0332411	1.22961	1
331	Texas	41	2.33333	0.543627	0.557387	1.88716	-0.190164	-0.174802	0.0332411	0.229607	1
333	Texas	41	1.5	0.543627	0.557387	1.88716	-0.190164	-0.174802	0.0332411	-2.77039	0
340	Texas	41	1.66667	0.543627	0.557387	1.88716	-0.190164	-0.174802	0.0332411	-1.77039	1
343	Texas	41	2.66667	0.543627	0.557387	1.88716	-0.190164	-0.174802	0.0332411	1.22961	1
350	Texas	41	4	0.543627	0.557387	1.88716	-0.190164	-0.174802	0.0332411	-1.77039	1
351	Texas	41	2	0.543627	0.557387	1.88716	-0.190164	-0.174802	0.0332411	2.22961	0
354	Texas	41	3	0.543627	0.557387	1.88716	-0.190164	-0.174802	0.0332411	0.229607	0
364	Texas	41	2.66667	0.543627	0.557387	1.88716	-0.190164	-0.174802	0.0332411	-1.77039	1
377	Texas	41	2.66667	0.543627	0.557387	1.88716	-0.190164	-0.174802	0.0332411	0.229607	1
378	Texas	41	1	0.543627	0.557387	1.88716	-0.190164	-0.174802	0.0332411	-1.77039	0
381	Texas	41	1	0.543627	0.557387	1.88716	-0.190164	-0.174802	0.0332411	0.229607	0
382	Texas	41	1	0.543627	0.557387	1.88716	-0.190164	-0.174802	0.0332411	-1.77039	0
387	Texas	41	2.66667	0.543627	0.557387	1.88716	-0.190164	-0.174802	0.0332411	1.22961	1
390	Texas	41	2	0.543627	0.557387	1.88716	-0.190164	-0.174802	0.0332411	2.22961	0
392	Texas	41	1.33333	0.543627	0.557387	1.88716	-0.190164	-0.174802	0.0332411	-2.77039	0
394	Texas	41	2.33333	0.543627	0.557387	1.88716	-0.190164	-0.174802	0.0332411	1.22961	1
396	Texas	41	1.66667	0.543627	0.557387	1.88716	-0.190164	-0.174802	0.0332411	-1.77039	1
399	Texas	41	1	0.543627	0.557387	1.88716	-0.190164	-0.174802	0.0332411	0.229607	0
400	Texas	41	1	0.543627	0.557387	1.88716	-0.190164	-0.174802	0.0332411	1.22961	0
407	Texas	41	3	0.543627	0.557387	1.88716	-0.190164	-0.174802	0.0332411	2.22961	0
408	Texas	41	3	0.543627	0.557387	1.88716	-0.190164	-0.174802	0.0332411	1.22961	1
409	Texas	41	2	0.543627	0.557387	1.88716	-0.190164	-0.174802	0.0332411	1.22961	0
412	Texas	41	4	0.543627	0.557387	1.88716	-0.190164	-0.174802	0.0332411	-1.77039	1
417	Texas	41	2.33333	0.543627	0.557387	1.88716	-0.190164	-0.174802	0.0332411	1.22961	1
419	Texas	41	2	0.543627	0.557387	1.88716	-0.190164	-0.174802	0.0332411	1.22961	1
422	Texas	41	3.33333	0.543627	0.557387	1.88716	-0.190164	-0.174802	0.0332411	1.22961	0
424	Texas	41	2	0.543627	0.557387	1.88716	-0.190164	-0.174802	0.0332411	0.229607	1
429	Texas	41	1	0.543627	0.557387	1.88716	-0.190164	-0.174802	0.0332411	1.22961	1
811	Texas	41	3.66667	0.543627	0.557387	1.88716	-0.190164	-0.174802	0.0332411	-1.77039	1
816	Texas	41	3.33333	0.543627	0.557387	1.88716	-0.190164	-0.174802	0.0332411	0.229607	0
823	Texas	41	1	0.543627	0.557387	1.88716	-0.190164	-0.174802	0.0332411	1.22961	0
835	Texas	41	2.66667	0.543627	0.557387	1.88716	-0.190164	-0.174802	0.0332411	-2.77039	0
4	Utah	42	2.33333	-0.98579	-1.40366	-0.554222	0.622856	-0.128563	-0.0800762	-1.77039	0
787	Utah	42	2.33333	-0.98579	-1.40366	-0.554222	0.622856	-0.128563	-0.0800762	-1.77039	1
788	Utah	42	1.66667	-0.98579	-1.40366	-0.554222	0.622856	-0.128563	-0.0800762	1.22961	0
792	Utah	42	3.33333	-0.98579	-1.40366	-0.554222	0.622856	-0.128563	-0.0800762	0.229607	1
797	Utah	42	2.66667	-0.98579	-1.40366	-0.554222	0.622856	-0.128563	-0.0800762	0.229607	0
803	Utah	42	3.33333	-0.98579	-1.40366	-0.554222	0.622856	-0.128563	-0.0800762	0.229607	0
806	Utah	42	4	-0.98579	-1.40366	-0.554222	0.622856	-0.128563	-0.0800762	0.229607	1
815	Utah	42	4	-0.98579	-1.40366	-0.554222	0.622856	-0.128563	-0.0800762	-1.77039	1
818	Utah	42	2	-0.98579	-1.40366	-0.554222	0.622856	-0.128563	-0.0800762	0.229607	1
825	Utah	42	3.33333	-0.98579	-1.40366	-0.554222	0.622856	-0.128563	-0.0800762	1.22961	1
832	Utah	42	2.33333	-0.98579	-1.40366	-0.554222	0.622856	-0.128563	-0.0800762	0.229607	1
840	Utah	42	2	-0.98579	-1.40366	-0.554222	0.622856	-0.128563	-0.0800762	1.22961	0
843	Utah	42	4	-0.98579	-1.40366	-0.554222	0.622856	-0.128563	-0.0800762	-1.77039	1
844	Utah	42	3	-0.98579	-1.40366	-0.554222	0.622856	-0.128563	-0.0800762	-2.77039	0
846	Utah	42	1	-0.98579	-1.40366	-0.554222	0.622856	-0.128563	-0.0800762	-1.77039	0
851	Utah	42	2.66667	-0.98579	-1.40366	-0.554222	0.622856	-0.128563	-0.0800762	1.22961	0
859	Utah	42	2.66667	-0.98579	-1.40366	-0.554222	0.622856	-0.128563	-0.0800762	1.22961	0
598	Vermont	44	2	-1.20211	-1.60508	-1.73282	0.705536	-0.0258411	-0.0182318	0.229607	0
672	Vermont	44	2.66667	-1.20211	-1.60508	-1.73282	0.705536	-0.0258411	-0.0182318	1.22961	0
477	Virginia	43	2.33333	0.0526886	0.0846639	-0.470036	-0.596674	0.963058	-0.574631	-0.770393	0
519	Virginia	43	2.33333	0.0526886	0.0846639	-0.470036	-0.596674	0.963058	-0.574631	0.229607	1
521	Virginia	43	2.66667	0.0526886	0.0846639	-0.470036	-0.596674	0.963058	-0.574631	0.229607	1
571	Virginia	43	3.33333	0.0526886	0.0846639	-0.470036	-0.596674	0.963058	-0.574631	-1.77039	0
644	Virginia	43	1.66667	0.0526886	0.0846639	-0.470036	-0.596674	0.963058	-0.574631	0.229607	1
652	Virginia	43	4	0.0526886	0.0846639	-0.470036	-0.596674	0.963058	-0.574631		0
675	Virginia	43	2	0.0526886	0.0846639	-0.470036	-0.596674	0.963058	-0.574631	1.22961	0
707	Virginia	43	2.33333	0.0526886	0.0846639	-0.470036	-0.596674	0.963058	-0.574631	0.229607	1
722	Virginia	43	3	0.0526886	0.0846639	-0.470036	-0.596674	0.963058	-0.574631	2.22961	0
741	Virginia	43	2.66667	0.0526886	0.0846639	-0.470036	-0.596674	0.963058	-0.574631	0.229607	0
748	Virginia	43	2.5	0.0526886	0.0846639	-0.470036	-0.596674	0.963058	-0.574631	1.22961	1
883	Washington	45	2	-0.619019	-0.587806	-0.722593	0.250796	0.659436	0.165384	1.22961	1
891	Washington	45	1	-0.619019	-0.587806	-0.722593	0.250796	0.659436	0.165384	1.22961	0
894	Washington	45	1	-0.619019	-0.587806	-0.722593	0.250796	0.659436	0.165384	1.22961	1
895	Washington	45	4	-0.619019	-0.587806	-0.722593	0.250796	0.659436	0.165384	1.22961	0
900	Washington	45	4	-0.619019	-0.587806	-0.722593	0.250796	0.659436	0.165384	0.229607	0
909	Washington	45	1.66667	-0.619019	-0.587806	-0.722593	0.250796	0.659436	0.165384	0.229607	1
912	Washington	45	1.66667	-0.619019	-0.587806	-0.722593	0.250796	0.659436	0.165384	0.229607	0
941	Washington	45	2.33333	-0.619019	-0.587806	-0.722593	0.250796	0.659436	0.165384	1.22961	0
944	Washington	45	2	-0.619019	-0.587806	-0.722593	0.250796	0.659436	0.165384	0.229607	1
949	Washington	45	1.66667	-0.619019	-0.587806	-0.722593	0.250796	0.659436	0.165384	2.22961	1
950	Washington	45	3	-0.619019	-0.587806	-0.722593	0.250796	0.659436	0.165384	-0.770393	0
957	Washington	45	1.66667	-0.619019	-0.587806	-0.722593	0.250796	0.659436	0.165384	-1.77039	0
965	Washington	45	1.33333	-0.619019	-0.587806	-0.722593	0.250796	0.659436	0.165384	-2.77039	1
967	Washington	45	1	-0.619019	-0.587806	-0.722593	0.250796	0.659436	0.165384	2.22961	0
970	Washington	45	1.33333	-0.619019	-0.587806	-0.722593	0.250796	0.659436	0.165384	0.229607	0
976	Washington	45	3.66667	-0.619019	-0.587806	-0.722593	0.250796	0.659436	0.165384	1.22961	1
977	Washington	45	1.33333	-0.619019	-0.587806	-0.722593	0.250796	0.659436	0.165384	0.229607	1
980	Washington	45	1.33333	-0.619019	-0.587806	-0.722593	0.250796	0.659436	0.165384	-1.77039	1
983	Washington	45	2.66667	-0.619019	-0.587806	-0.722593	0.250796	0.659436	0.165384	1.22961	1
989	Washington	45	1.66667	-0.619019	-0.587806	-0.722593	0.250796	0.659436	0.165384	2.22961	0
998	Washington	45	1.33333	-0.619019	-0.587806	-0.722593	0.250796	0.659436	0.165384	1.22961	1
1001	Washington	45	2.66667	-0.619019	-0.587806	-0.722593	0.250796	0.659436	0.165384	0.229607	1
565	West Virginia	47	3	-1.27533	-1.29334	0.287634	0.044096	-1.52279	-0.0671491	-2.77039	0
584	West Virginia	47	3	-1.27533	-1.29334	0.287634	0.044096	-1.52279	-0.0671491	1.22961	1
606	West Virginia	47	1	-1.27533	-1.29334	0.287634	0.044096	-1.52279	-0.0671491	2.22961	1
634	West Virginia	47	2.33333	-1.27533	-1.29334	0.287634	0.044096	-1.52279	-0.0671491	0.229607	0
636	West Virginia	47	2	-1.27533	-1.29334	0.287634	0.044096	-1.52279	-0.0671491	-1.77039	1
639	West Virginia	47	4	-1.27533	-1.29334	0.287634	0.044096	-1.52279	-0.0671491	1.22961	1
651	West Virginia	47	3.66667	-1.27533	-1.29334	0.287634	0.044096	-1.52279	-0.0671491	0.229607	1
666	West Virginia	47	2.33333	-1.27533	-1.29334	0.287634	0.044096	-1.52279	-0.0671491	0.229607	1
784	West Virginia	47	3.33333	-1.27533	-1.29334	0.287634	0.044096	-1.52279	-0.0671491	-1.77039	1
18	Wisconsin	46	1	0.00194304	0.24177	-0.806778	0.333476	-0.0399219	-0.013313	-2.77039	1
22	Wisconsin	46	2.5	0.00194304	0.24177	-0.806778	0.333476	-0.0399219	-0.013313	-3.77039	0
23	Wisconsin	46	2	0.00194304	0.24177	-0.806778	0.333476	-0.0399219	-0.013313	2.22961	1
33	Wisconsin	46	2.33333	0.00194304	0.24177	-0.806778	0.333476	-0.0399219	-0.013313	-1.77039	0
44	Wisconsin	46	1	0.00194304	0.24177	-0.806778	0.333476	-0.0399219	-0.013313	1.22961	1
54	Wisconsin	46	1	0.00194304	0.24177	-0.806778	0.333476	-0.0399219	-0.013313	2.22961	0
55	Wisconsin	46	2	0.00194304	0.24177	-0.806778	0.333476	-0.0399219	-0.013313	1.22961	1
67	Wisconsin	46	1	0.00194304	0.24177	-0.806778	0.333476	-0.0399219	-0.013313	-1.77039	0
74	Wisconsin	46	1.66667	0.00194304	0.24177	-0.806778	0.333476	-0.0399219	-0.013313	0.229607	0
99	Wisconsin	46	1	0.00194304	0.24177	-0.806778	0.333476	-0.0399219	-0.013313	1.22961	0
102	Wisconsin	46	4	0.00194304	0.24177	-0.806778	0.333476	-0.0399219	-0.013313	-1.77039	1
147	Wisconsin	46	1	0.00194304	0.24177	-0.806778	0.333476	-0.0399219	-0.013313	-1.77039	1
149	Wisconsin	46	1	0.00194304	0.24177	-0.806778	0.333476	-0.0399219	-0.013313	1.22961	0
173	Wisconsin	46	2.33333	0.00194304	0.24177	-0.806778	0.333476	-0.0399219	-0.013313	1.22961	0
176	Wisconsin	46	2	0.00194304	0.24177	-0.806778	0.333476	-0.0399219	-0.013313	0.229607	1
178	Wisconsin	46	4	0.00194304	0.24177	-0.806778	0.333476	-0.0399219	-0.013313	1.22961	1
183	Wisconsin	46	3.33333	0.00194304	0.24177	-0.806778	0.333476	-0.0399219	-0.013313	2.22961	0
186	Wisconsin	46	3	0.00194304	0.24177	-0.806778	0.333476	-0.0399219	-0.013313	0.229607	0
190	Wisconsin	46	1.66667	0.00194304	0.24177	-0.806778	0.333476	-0.0399219	-0.013313	1.22961	0
208	Wisconsin	46	2.66667	0.00194304	0.24177	-0.806778	0.333476	-0.0399219	-0.013313	2.22961	1
231	Wisconsin	46	1.66667	0.00194304	0.24177	-0.806778	0.333476	-0.0399219	-0.013313	0.229607	1
241	Wisconsin	46	3.33333	0.00194304	0.24177	-0.806778	0.333476	-0.0399219	-0.013313	0.229607	1
244	Wisconsin	46	2.33333	0.00194304	0.24177	-0.806778	0.333476	-0.0399219	-0.013313	0.229607	0
271	Wisconsin	46	1	0.00194304	0.24177	-0.806778	0.333476	-0.0399219	-0.013313	2.22961	0
275	Wisconsin	46	2.33333	0.00194304	0.24177	-0.806778	0.333476	-0.0399219	-0.013313	-1.77039	1
292	Wisconsin	46	3	0.00194304	0.24177	-0.806778	0.333476	-0.0399219	-0.013313	-2.77039	0
294	Wisconsin	46	3.33333	0.00194304	0.24177	-0.806778	0.333476	-0.0399219	-0.013313	-1.77039	0
296	Wisconsin	46	1.33333	0.00194304	0.24177	-0.806778	0.333476	-0.0399219	-0.013313	0.229607	0
299	Wisconsin	46	2.66667	0.00194304	0.24177	-0.806778	0.333476	-0.0399219	-0.013313	0.229607	1
305	Wisconsin	46	2	0.00194304	0.24177	-0.806778	0.333476	-0.0399219	-0.013313	0.229607	1
317	Wisconsin	46	1.66667	0.00194304	0.24177	-0.806778	0.333476	-0.0399219	-0.013313	2.22961	1
323	Wisconsin	46	1.66667	0.00194304	0.24177	-0.806778	0.333476	-0.0399219	-0.013313	-1.77039	0
334	Wisconsin	46	2	0.00194304	0.24177	-0.806778	0.333476	-0.0399219	-0.013313	2.22961	0
338	Wisconsin	46	1	0.00194304	0.24177	-0.806778	0.333476	-0.0399219	-0.013313	2.22961	0
346	Wisconsin	46	2.66667	0.00194304	0.24177	-0.806778	0.333476	-0.0399219	-0.013313	1.22961	0
352	Wisconsin	46	1.66667	0.00194304	0.24177	-0.806778	0.333476	-0.0399219	-0.013313	-1.77039	1
357	Wisconsin	46	3.33333	0.00194304	0.24177	-0.806778	0.333476	-0.0399219	-0.013313	-3.77039	1
363	Wisconsin	46	2.33333	0.00194304	0.24177	-0.806778	0.333476	-0.0399219	-0.013313	-1.77039	0
366	Wisconsin	46	4	0.00194304	0.24177	-0.806778	0.333476	-0.0399219	-0.013313	-1.77039	0
369	Wisconsin	46	1	0.00194304	0.24177	-0.806778	0.333476	-0.0399219	-0.013313	0.229607	0
376	Wisconsin	46	1.66667	0.00194304	0.24177	-0.806778	0.333476	-0.0399219	-0.013313	-0.770393	0
379	Wisconsin	46	1.66667	0.00194304	0.24177	-0.806778	0.333476	-0.0399219	-0.013313	1.22961	0
384	Wisconsin	46	1.5	0.00194304	0.24177	-0.806778	0.333476	-0.0399219	-0.013313	0.229607	0
388	Wisconsin	46	1.33333	0.00194304	0.24177	-0.806778	0.333476	-0.0399219	-0.013313	-1.77039	1
418	Wisconsin	46	2.66667	0.00194304	0.24177	-0.806778	0.333476	-0.0399219	-0.013313	-2.77039	0
817	Wyoming	48	4	-1.1442	-1.02037	0.287634	1.03626	0.918227	0.951518	-1.77039	0
850	Wyoming	48	2	-1.1442	-1.02037	0.287634	1.03626	0.918227	0.951518	2.22961	1

## Sheet: Test 2 white
case.id	state	state.code	c.g.white	teen.birth.white	wartime.press	climate	wealth	climate.x.wealth	edu.cnt	maledummy
26	AL	1	-0.901855	1.14015	1	-1.23744	-1.10867	1.37191	2.22961	0
60	AL	1	-0.901855	1.14015	3.33333	-1.23744	-1.10867	1.37191	-1.77039	0
75	AL	1	-0.901855	1.14015	2	-1.23744	-1.10867	1.37191	-1.77039	0
76	AL	1	-0.901855	1.14015	2.66667	-1.23744	-1.10867	1.37191	-0.770393	1
97	AL	1	-0.901855	1.14015	3.33333	-1.23744	-1.10867	1.37191	2.22961	0
112	AL	1	-0.901855	1.14015	2.33333	-1.23744	-1.10867	1.37191	-1.77039	1
124	AL	1	-0.901855	1.14015	2.33333	-1.23744	-1.10867	1.37191	1.22961	0
159	AL	1	-0.901855	1.14015	2.66667	-1.23744	-1.10867	1.37191	-1.77039	0
201	AL	1	-0.901855	1.14015	1	-1.23744	-1.10867	1.37191	1.22961	0
268	AL	1	-0.901855	1.14015	4	-1.23744	-1.10867	1.37191	-1.77039	0
313	AL	1	-0.901855	1.14015	3	-1.23744	-1.10867	1.37191	1.22961	0
398	AL	1	-0.901855	1.14015	3	-1.23744	-1.10867	1.37191	0.229607	0
402	AL	1	-0.901855	1.14015	3.66667	-1.23744	-1.10867	1.37191	1.22961	1
413	AL	1	-0.901855	1.14015	4	-1.23744	-1.10867	1.37191	-0.770393	1
425	AL	1	-0.901855	1.14015	2.66667	-1.23744	-1.10867	1.37191	1.22961	0
85	AR	2	0.576589	2.14987	4	-0.369304	-1.31175	0.484433	-1.77039	1
91	AR	2	0.576589	2.14987	2.66667	-0.369304	-1.31175	0.484433	0.229607	0
92	AR	2	0.576589	2.14987		-0.369304	-1.31175	0.484433	1.22961	0
146	AR	2	0.576589	2.14987	2.66667	-0.369304	-1.31175	0.484433	-1.77039	1
169	AR	2	0.576589	2.14987	4	-0.369304	-1.31175	0.484433	-1.77039	1
202	AR	2	0.576589	2.14987	2.66667	-0.369304	-1.31175	0.484433	-1.77039	0
211	AR	2	0.576589	2.14987	1.5	-0.369304	-1.31175	0.484433	1.22961	0
283	AR	2	0.576589	2.14987	4	-0.369304	-1.31175	0.484433	2.22961	0
321	AR	2	0.576589	2.14987	2	-0.369304	-1.31175	0.484433	0.229607	0
330	AR	2	0.576589	2.14987	2.5	-0.369304	-1.31175	0.484433	0.229607	1
406	AR	2	0.576589	2.14987	2	-0.369304	-1.31175	0.484433	-2.77039	1
791	AZ	3	0.599301	-0.0715221	3.66667	-0.576004	-0.267169	0.15389	-1.77039	1
793	AZ	3	0.599301	-0.0715221	3.33333	-0.576004	-0.267169	0.15389	1.22961	0
794	AZ	3	0.599301	-0.0715221	3.33333	-0.576004	-0.267169	0.15389	2.22961	1
802	AZ	3	0.599301	-0.0715221	1	-0.576004	-0.267169	0.15389	-1.77039	1
805	AZ	3	0.599301	-0.0715221	4	-0.576004	-0.267169	0.15389	-1.77039	0
810	AZ	3	0.599301	-0.0715221	2.33333	-0.576004	-0.267169	0.15389	-1.77039	1
814	AZ	3	0.599301	-0.0715221	1	-0.576004	-0.267169	0.15389	0.229607	0
820	AZ	3	0.599301	-0.0715221	4	-0.576004	-0.267169	0.15389	-1.77039	0
821	AZ	3	0.599301	-0.0715221	1	-0.576004	-0.267169	0.15389	1.22961	0
822	AZ	3	0.599301	-0.0715221	3.33333	-0.576004	-0.267169	0.15389	-1.77039	1
829	AZ	3	0.599301	-0.0715221	2.66667	-0.576004	-0.267169	0.15389	1.22961	0
830	AZ	3	0.599301	-0.0715221	4	-0.576004	-0.267169	0.15389	-1.77039	0
833	AZ	3	0.599301	-0.0715221	3	-0.576004	-0.267169	0.15389	2.22961	0
837	AZ	3	0.599301	-0.0715221	2.33333	-0.576004	-0.267169	0.15389	0.229607	0
839	AZ	3	0.599301	-0.0715221	2.33333	-0.576004	-0.267169	0.15389	1.22961	0
841	AZ	3	0.599301	-0.0715221	3	-0.576004	-0.267169	0.15389	2.22961	0
848	AZ	3	0.599301	-0.0715221	1.66667	-0.576004	-0.267169	0.15389	1.22961	0
853	AZ	3	0.599301	-0.0715221	4	-0.576004	-0.267169	0.15389	-1.77039	1
857	AZ	3	0.599301	-0.0715221	4	-0.576004	-0.267169	0.15389	-1.77039	1
865	AZ	3	0.599301	-0.0715221	3	-0.576004	-0.267169	0.15389	0.229607	1
868	AZ	3	0.599301	-0.0715221	2.33333	-0.576004	-0.267169	0.15389	1.22961	0
876	AZ	3	0.599301	-0.0715221	1.33333	-0.576004	-0.267169	0.15389	-1.77039	0
880	CA	4	-0.297438	-1.18222	1.33333	-1.34079	0.951322	-1.27553	2.22961	1
884	CA	4	-0.297438	-1.18222	2.5	-1.34079	0.951322	-1.27553	1.22961	0
885	CA	4	-0.297438	-1.18222	1	-1.34079	0.951322	-1.27553	2.22961	0
887	CA	4	-0.297438	-1.18222	2	-1.34079	0.951322	-1.27553	-2.77039	0
888	CA	4	-0.297438	-1.18222	4	-1.34079	0.951322	-1.27553	-1.77039	0
889	CA	4	-0.297438	-1.18222	2	-1.34079	0.951322	-1.27553	0.229607	1
890	CA	4	-0.297438	-1.18222	3.33333	-1.34079	0.951322	-1.27553	1.22961	0
893	CA	4	-0.297438	-1.18222	1.5	-1.34079	0.951322	-1.27553	2.22961	1
896	CA	4	-0.297438	-1.18222	2.66667	-1.34079	0.951322	-1.27553	-1.77039	0
902	CA	4	-0.297438	-1.18222	2.33333	-1.34079	0.951322	-1.27553	2.22961	0
903	CA	4	-0.297438	-1.18222	3.33333	-1.34079	0.951322	-1.27553	0.229607	0
906	CA	4	-0.297438	-1.18222	1	-1.34079	0.951322	-1.27553	2.22961	0
907	CA	4	-0.297438	-1.18222	2	-1.34079	0.951322	-1.27553	2.22961	0
908	CA	4	-0.297438	-1.18222	1	-1.34079	0.951322	-1.27553	1.22961	0
911	CA	4	-0.297438	-1.18222	1.33333	-1.34079	0.951322	-1.27553	1.22961	1
914	CA	4	-0.297438	-1.18222	1	-1.34079	0.951322	-1.27553	1.22961	1
915	CA	4	-0.297438	-1.18222	4	-1.34079	0.951322	-1.27553	0.229607	1
916	CA	4	-0.297438	-1.18222	1	-1.34079	0.951322	-1.27553	2.22961	1
917	CA	4	-0.297438	-1.18222	2.66667	-1.34079	0.951322	-1.27553	0.229607	1
918	CA	4	-0.297438	-1.18222	1.66667	-1.34079	0.951322	-1.27553	1.22961	0
920	CA	4	-0.297438	-1.18222	2	-1.34079	0.951322	-1.27553	1.22961	1
925	CA	4	-0.297438	-1.18222	3.33333	-1.34079	0.951322	-1.27553	1.22961	1
927	CA	4	-0.297438	-1.18222	1.66667	-1.34079	0.951322	-1.27553	1.22961	0
930	CA	4	-0.297438	-1.18222	3.66667	-1.34079	0.951322	-1.27553	1.22961	1
931	CA	4	-0.297438	-1.18222	2	-1.34079	0.951322	-1.27553	1.22961	1
932	CA	4	-0.297438	-1.18222	2.66667	-1.34079	0.951322	-1.27553	-1.77039	0
934	CA	4	-0.297438	-1.18222	1.33333	-1.34079	0.951322	-1.27553	1.22961	0
935	CA	4	-0.297438	-1.18222	2	-1.34079	0.951322	-1.27553	-2.77039	0
936	CA	4	-0.297438	-1.18222	2	-1.34079	0.951322	-1.27553	1.22961	0
939	CA	4	-0.297438	-1.18222	4	-1.34079	0.951322	-1.27553	0.229607	1
946	CA	4	-0.297438	-1.18222	3	-1.34079	0.951322	-1.27553	-1.77039	1
947	CA	4	-0.297438	-1.18222	2.66667	-1.34079	0.951322	-1.27553	-1.77039	1
952	CA	4	-0.297438	-1.18222	3	-1.34079	0.951322	-1.27553	0.229607	1
953	CA	4	-0.297438	-1.18222	1.33333	-1.34079	0.951322	-1.27553	1.22961	1
954	CA	4	-0.297438	-1.18222	3.33333	-1.34079	0.951322	-1.27553	1.22961	0
956	CA	4	-0.297438	-1.18222	1.66667	-1.34079	0.951322	-1.27553	1.22961	1
961	CA	4	-0.297438	-1.18222	3	-1.34079	0.951322	-1.27553	0.229607	0
964	CA	4	-0.297438	-1.18222	1	-1.34079	0.951322	-1.27553	-1.77039	1
971	CA	4	-0.297438	-1.18222	3	-1.34079	0.951322	-1.27553	-1.77039	0
982	CA	4	-0.297438	-1.18222	1	-1.34079	0.951322	-1.27553	0.229607	1
984	CA	4	-0.297438	-1.18222	1.33333	-1.34079	0.951322	-1.27553	2.22961	1
986	CA	4	-0.297438	-1.18222	2.66667	-1.34079	0.951322	-1.27553	-1.77039	1
987	CA	4	-0.297438	-1.18222	2	-1.34079	0.951322	-1.27553	-1.77039	0
990	CA	4	-0.297438	-1.18222	1	-1.34079	0.951322	-1.27553	1.22961	0
991	CA	4	-0.297438	-1.18222	2.66667	-1.34079	0.951322	-1.27553	0.229607	1
992	CA	4	-0.297438	-1.18222	3.66667	-1.34079	0.951322	-1.27553	0.229607	0
994	CA	4	-0.297438	-1.18222	2.33333	-1.34079	0.951322	-1.27553	1.22961	1
995	CA	4	-0.297438	-1.18222	4	-1.34079	0.951322	-1.27553	-2.77039	1
996	CA	4	-0.297438	-1.18222	2.33333	-1.34079	0.951322	-1.27553	2.22961	1
997	CA	4	-0.297438	-1.18222	3.66667	-1.34079	0.951322	-1.27553	0.229607	1
1002	CA	4	-0.297438	-1.18222	2	-1.34079	0.951322	-1.27553	0.229607	0
795	CO	5	-1.28503	-0.576384	2	0.498836	0.887494	0.442714	1.22961	1
800	CO	5	-1.28503	-0.576384	3.33333	0.498836	0.887494	0.442714	2.22961	1
801	CO	5	-1.28503	-0.576384	3	0.498836	0.887494	0.442714	-1.77039	0
804	CO	5	-1.28503	-0.576384	1	0.498836	0.887494	0.442714	0.229607	1
808	CO	5	-1.28503	-0.576384	1	0.498836	0.887494	0.442714	2.22961	1
809	CO	5	-1.28503	-0.576384	1	0.498836	0.887494	0.442714	1.22961	0
812	CO	5	-1.28503	-0.576384	1	0.498836	0.887494	0.442714	1.22961	1
813	CO	5	-1.28503	-0.576384	2.66667	0.498836	0.887494	0.442714	1.22961	0
838	CO	5	-1.28503	-0.576384	1	0.498836	0.887494	0.442714	2.22961	1
861	CO	5	-1.28503	-0.576384	3.33333	0.498836	0.887494	0.442714	-1.77039	0
864	CO	5	-1.28503	-0.576384	2	0.498836	0.887494	0.442714	1.22961	0
866	CO	5	-1.28503	-0.576384	2.66667	0.498836	0.887494	0.442714	-1.77039	0
869	CO	5	-1.28503	-0.576384	4	0.498836	0.887494	0.442714	2.22961	1
871	CO	5	-1.28503	-0.576384	3	0.498836	0.887494	0.442714	-1.77039	0
873	CO	5	-1.28503	-0.576384	1.66667	0.498836	0.887494	0.442714	-0.770393	1
877	CO	5	-1.28503	-0.576384	2	0.498836	0.887494	0.442714	2.22961	1
878	CO	5	-1.28503	-0.576384	1.66667	0.498836	0.887494	0.442714	1.22961	1
490	CT	6	-1.83734	-1.68708	2	0.292136	2.31948	0.677604	0.229607	0
520	CT	6	-1.83734	-1.68708	3.66667	0.292136	2.31948	0.677604	1.22961	1
576	CT	6	-1.83734	-1.68708	1	0.292136	2.31948	0.677604		0
628	CT	6	-1.83734	-1.68708	2.33333	0.292136	2.31948	0.677604	-1.77039	1
635	CT	6	-1.83734	-1.68708	3	0.292136	2.31948	0.677604	1.22961	1
700	CT	6	-1.83734	-1.68708	3	0.292136	2.31948	0.677604	0.229607	1
729	CT	6	-1.83734	-1.68708	2.33333	0.292136	2.31948	0.677604	1.22961	0
764	CT	6	-1.83734	-1.68708	2	0.292136	2.31948	0.677604	-2.77039	1
773	CT	6	-1.83734	-1.68708	2	0.292136	2.31948	0.677604	-1.77039	0
523	DE	7	0.876392	-0.172494	4	-0.576004	1.48146	-0.853329	0.229607	0
19	FL	8	0.358015	0.130423	3	-1.96089	-0.127453	0.249921	2.22961	0
142	FL	8	0.358015	0.130423	1.66667	-1.96089	-0.127453	0.249921	-1.77039	0
158	FL	8	0.358015	0.130423	2.33333	-1.96089	-0.127453	0.249921	2.22961	0
227	FL	8	0.358015	0.130423	1.5	-1.96089	-0.127453	0.249921	1.22961	0
282	FL	8	0.358015	0.130423	4	-1.96089	-0.127453	0.249921	0.229607	1
303	FL	8	0.358015	0.130423	3.66667	-1.96089	-0.127453	0.249921	-1.77039	0
327	FL	8	0.358015	0.130423	2.33333	-1.96089	-0.127453	0.249921	0.229607	1
447	FL	8	0.358015	0.130423	1.66667	-1.96089	-0.127453	0.249921	2.22961	1
454	FL	8	0.358015	0.130423	1.66667	-1.96089	-0.127453	0.249921	1.22961	1
456	FL	8	0.358015	0.130423	2	-1.96089	-0.127453	0.249921	-1.77039	1
464	FL	8	0.358015	0.130423	3	-1.96089	-0.127453	0.249921	1.22961	0
484	FL	8	0.358015	0.130423	3	-1.96089	-0.127453	0.249921	-1.77039	1
497	FL	8	0.358015	0.130423	3	-1.96089	-0.127453	0.249921	0.229607	1
513	FL	8	0.358015	0.130423	2.66667	-1.96089	-0.127453	0.249921	2.22961	0
541	FL	8	0.358015	0.130423	3.66667	-1.96089	-0.127453	0.249921	-1.77039	0
546	FL	8	0.358015	0.130423	1	-1.96089	-0.127453	0.249921	1.22961	0
568	FL	8	0.358015	0.130423	4	-1.96089	-0.127453	0.249921	-1.77039	1
572	FL	8	0.358015	0.130423	2.33333	-1.96089	-0.127453	0.249921	0.229607	1
577	FL	8	0.358015	0.130423	2.33333	-1.96089	-0.127453	0.249921	-1.77039	0
587	FL	8	0.358015	0.130423	4	-1.96089	-0.127453	0.249921	1.22961	1
590	FL	8	0.358015	0.130423	2	-1.96089	-0.127453	0.249921	-2.77039	1
620	FL	8	0.358015	0.130423	3.33333	-1.96089	-0.127453	0.249921	-1.77039	1
626	FL	8	0.358015	0.130423	3.33333	-1.96089	-0.127453	0.249921	2.22961	0
633	FL	8	0.358015	0.130423	3.33333	-1.96089	-0.127453	0.249921	-1.77039	1
646	FL	8	0.358015	0.130423	1	-1.96089	-0.127453	0.249921	-1.77039	0
663	FL	8	0.358015	0.130423	1	-1.96089	-0.127453	0.249921	1.22961	1
667	FL	8	0.358015	0.130423	2	-1.96089	-0.127453	0.249921	2.22961	1
671	FL	8	0.358015	0.130423	3.33333	-1.96089	-0.127453	0.249921	1.22961	1
681	FL	8	0.358015	0.130423	1.33333	-1.96089	-0.127453	0.249921	1.22961	1
685	FL	8	0.358015	0.130423	2.66667	-1.96089	-0.127453	0.249921	0.229607	1
686	FL	8	0.358015	0.130423	1	-1.96089	-0.127453	0.249921	1.22961	0
688	FL	8	0.358015	0.130423	3	-1.96089	-0.127453	0.249921	-1.77039	1
699	FL	8	0.358015	0.130423	2.66667	-1.96089	-0.127453	0.249921	-1.77039	0
705	FL	8	0.358015	0.130423	2	-1.96089	-0.127453	0.249921	0.229607	0
717	FL	8	0.358015	0.130423	3	-1.96089	-0.127453	0.249921	0.229607	0
719	FL	8	0.358015	0.130423	1	-1.96089	-0.127453	0.249921	0.229607	0
745	FL	8	0.358015	0.130423	2	-1.96089	-0.127453	0.249921	0.229607	1
754	FL	8	0.358015	0.130423	2.33333	-1.96089	-0.127453	0.249921	1.22961	0
779	FL	8	0.358015	0.130423	2.5	-1.96089	-0.127453	0.249921	-2.77039	1
781	FL	8	0.358015	0.130423	2.33333	-1.96089	-0.127453	0.249921	-1.77039	0
10	GA	9	-1.56773	1.03917	1	-0.741364	-0.101892	0.0755392	0.229607	0
488	GA	9	-1.56773	1.03917	2.5	-0.741364	-0.101892	0.0755392	0.229607	1
605	GA	9	-1.56773	1.03917	2.66667	-0.741364	-0.101892	0.0755392	-1.77039	0
624	GA	9	-1.56773	1.03917	4	-0.741364	-0.101892	0.0755392	-1.77039	0
642	GA	9	-1.56773	1.03917	3.66667	-0.741364	-0.101892	0.0755392	0.229607	1
680	GA	9	-1.56773	1.03917	3.66667	-0.741364	-0.101892	0.0755392	-2.77039	1
684	GA	9	-1.56773	1.03917	2	-0.741364	-0.101892	0.0755392	1.22961	1
756	GA	9	-1.56773	1.03917	1.66667	-0.741364	-0.101892	0.0755392	1.22961	0
780	GA	9	-1.56773	1.03917	4	-0.741364	-0.101892	0.0755392	1.22961	1
783	GA	9	-1.56773	1.03917	1.66667	-0.741364	-0.101892	0.0755392	2.22961	0
45	IA	10	1.15722	-0.0715221	3.33333	0.416156	-0.144251	-0.0600307	1.22961	0
49	IA	10	1.15722	-0.0715221	2.66667	0.416156	-0.144251	-0.0600307	0.229607	0
122	IA	10	1.15722	-0.0715221	3	0.416156	-0.144251	-0.0600307	2.22961	1
166	IA	10	1.15722	-0.0715221	2.66667	0.416156	-0.144251	-0.0600307	-1.77039	1
214	IA	10	1.15722	-0.0715221	2	0.416156	-0.144251	-0.0600307	-1.77039	0
248	IA	10	1.15722	-0.0715221	3.66667	0.416156	-0.144251	-0.0600307	-1.77039	1
259	IA	10	1.15722	-0.0715221	4	0.416156	-0.144251	-0.0600307	1.22961	0
272	IA	10	1.15722	-0.0715221	3.33333	0.416156	-0.144251	-0.0600307	2.22961	1
288	IA	10	1.15722	-0.0715221	2.66667	0.416156	-0.144251	-0.0600307	0.229607	1
371	IA	10	1.15722	-0.0715221	2.33333	0.416156	-0.144251	-0.0600307	0.229607	1
385	IA	10	1.15722	-0.0715221	2.66667	0.416156	-0.144251	-0.0600307	0.229607	1
421	IA	10	1.15722	-0.0715221	3.66667	0.416156	-0.144251	-0.0600307	-0.770393	0
819	ID	11	-0.137382	0.231395	2.33333	0.953576	-0.713381	-0.680262	1.22961	1
826	ID	11	-0.137382	0.231395	2.33333	0.953576	-0.713381	-0.680262	1.22961	0
875	ID	11	-0.137382	0.231395	4	0.953576	-0.713381	-0.680262	-1.77039	1
942	ID	11	-0.137382	0.231395	2.33333	0.953576	-0.713381	-0.680262	-1.77039	1
24	IL	12	-0.0214153	-0.778328	3.66667	0.519506	0.518723	0.269479	0.229607	0
25	IL	12	-0.0214153	-0.778328	2.66667	0.519506	0.518723	0.269479	1.22961	1
30	IL	12	-0.0214153	-0.778328	1	0.519506	0.518723	0.269479	1.22961	1
42	IL	12	-0.0214153	-0.778328	2.33333	0.519506	0.518723	0.269479	2.22961	0
46	IL	12	-0.0214153	-0.778328	2	0.519506	0.518723	0.269479	-1.77039	1
48	IL	12	-0.0214153	-0.778328	3.66667	0.519506	0.518723	0.269479	-1.77039	0
57	IL	12	-0.0214153	-0.778328	2.66667	0.519506	0.518723	0.269479	0.229607	0
58	IL	12	-0.0214153	-0.778328	2.33333	0.519506	0.518723	0.269479	1.22961	1
62	IL	12	-0.0214153	-0.778328	1	0.519506	0.518723	0.269479	1.22961	1
80	IL	12	-0.0214153	-0.778328	3	0.519506	0.518723	0.269479	-1.77039	1
87	IL	12	-0.0214153	-0.778328	1.66667	0.519506	0.518723	0.269479	-1.77039	0
94	IL	12	-0.0214153	-0.778328	4	0.519506	0.518723	0.269479	2.22961	0
111	IL	12	-0.0214153	-0.778328	3.33333	0.519506	0.518723	0.269479	-1.77039	1
114	IL	12	-0.0214153	-0.778328	4	0.519506	0.518723	0.269479	0.229607	0
125	IL	12	-0.0214153	-0.778328	1.66667	0.519506	0.518723	0.269479	1.22961	0
143	IL	12	-0.0214153	-0.778328	2.33333	0.519506	0.518723	0.269479	2.22961	0
144	IL	12	-0.0214153	-0.778328	2.33333	0.519506	0.518723	0.269479	0.229607	0
145	IL	12	-0.0214153	-0.778328	2.33333	0.519506	0.518723	0.269479	1.22961	0
148	IL	12	-0.0214153	-0.778328	1.66667	0.519506	0.518723	0.269479	2.22961	1
152	IL	12	-0.0214153	-0.778328	2.33333	0.519506	0.518723	0.269479	0.229607	1
167	IL	12	-0.0214153	-0.778328	1.66667	0.519506	0.518723	0.269479	-1.77039	0
184	IL	12	-0.0214153	-0.778328	2.33333	0.519506	0.518723	0.269479	0.229607	0
185	IL	12	-0.0214153	-0.778328	1	0.519506	0.518723	0.269479	1.22961	0
194	IL	12	-0.0214153	-0.778328	1	0.519506	0.518723	0.269479	2.22961	1
196	IL	12	-0.0214153	-0.778328	2.66667	0.519506	0.518723	0.269479	1.22961	1
199	IL	12	-0.0214153	-0.778328		0.519506	0.518723	0.269479	1.22961	1
212	IL	12	-0.0214153	-0.778328	3	0.519506	0.518723	0.269479	-1.77039	0
216	IL	12	-0.0214153	-0.778328	1.66667	0.519506	0.518723	0.269479	-1.77039	1
223	IL	12	-0.0214153	-0.778328	4	0.519506	0.518723	0.269479	0.229607	1
230	IL	12	-0.0214153	-0.778328	2	0.519506	0.518723	0.269479	-1.77039	0
242	IL	12	-0.0214153	-0.778328	2.66667	0.519506	0.518723	0.269479	1.22961	0
245	IL	12	-0.0214153	-0.778328	1.66667	0.519506	0.518723	0.269479	-1.77039	1
249	IL	12	-0.0214153	-0.778328	2.66667	0.519506	0.518723	0.269479	1.22961	0
263	IL	12	-0.0214153	-0.778328	2.33333	0.519506	0.518723	0.269479	2.22961	1
270	IL	12	-0.0214153	-0.778328	2.33333	0.519506	0.518723	0.269479	0.229607	1
276	IL	12	-0.0214153	-0.778328	2.33333	0.519506	0.518723	0.269479	-1.77039	1
278	IL	12	-0.0214153	-0.778328	3	0.519506	0.518723	0.269479	-1.77039	1
285	IL	12	-0.0214153	-0.778328	4	0.519506	0.518723	0.269479	-1.77039	0
293	IL	12	-0.0214153	-0.778328	2.66667	0.519506	0.518723	0.269479	1.22961	0
306	IL	12	-0.0214153	-0.778328	2	0.519506	0.518723	0.269479	1.22961	1
322	IL	12	-0.0214153	-0.778328	1.33333	0.519506	0.518723	0.269479	2.22961	0
325	IL	12	-0.0214153	-0.778328	1.66667	0.519506	0.518723	0.269479	1.22961	0
329	IL	12	-0.0214153	-0.778328	3	0.519506	0.518723	0.269479	2.22961	0
339	IL	12	-0.0214153	-0.778328	2	0.519506	0.518723	0.269479	-1.77039	1
342	IL	12	-0.0214153	-0.778328	3	0.519506	0.518723	0.269479	0.229607	0
355	IL	12	-0.0214153	-0.778328	2.66667	0.519506	0.518723	0.269479	-2.77039	1
359	IL	12	-0.0214153	-0.778328	2.5	0.519506	0.518723	0.269479	-1.77039	1
372	IL	12	-0.0214153	-0.778328	2	0.519506	0.518723	0.269479	-1.77039	1
380	IL	12	-0.0214153	-0.778328	4	0.519506	0.518723	0.269479	-0.770393	1
391	IL	12	-0.0214153	-0.778328	3.33333	0.519506	0.518723	0.269479	-1.77039	1
61	IN	13	0.531431	0.837229	2.33333	0.126776	-0.483764	-0.0613296	-0.770393	0
131	IN	13	0.531431	0.837229	3	0.126776	-0.483764	-0.0613296	0.229607	1
165	IN	13	0.531431	0.837229	1	0.126776	-0.483764	-0.0613296	2.22961	0
304	IN	13	0.531431	0.837229	1.66667	0.126776	-0.483764	-0.0613296	0.229607	1
416	IN	13	0.531431	0.837229	1.66667	0.126776	-0.483764	-0.0613296	-1.77039	1
423	IN	13	0.531431	0.837229	2	0.126776	-0.483764	-0.0613296	0.229607	1
442	IN	13	0.531431	0.837229	2.33333	0.126776	-0.483764	-0.0613296	-1.77039	1
483	IN	13	0.531431	0.837229	4	0.126776	-0.483764	-0.0613296	-1.77039	0
531	IN	13	0.531431	0.837229	2	0.126776	-0.483764	-0.0613296	1.22961	1
550	IN	13	0.531431	0.837229	3	0.126776	-0.483764	-0.0613296	0.229607	1
559	IN	13	0.531431	0.837229	4	0.126776	-0.483764	-0.0613296	-1.77039	0
39	KS	14	0.656483	0.43334	1.33333	0.540176	-0.301203	-0.162703	1.22961	1
68	KS	14	0.656483	0.43334	2.5	0.540176	-0.301203	-0.162703	0.229607	0
79	KS	14	0.656483	0.43334	2	0.540176	-0.301203	-0.162703	2.22961	1
120	KS	14	0.656483	0.43334	2.33333	0.540176	-0.301203	-0.162703	1.22961	1
200	KS	14	0.656483	0.43334	4	0.540176	-0.301203	-0.162703	-0.770393	1
210	KS	14	0.656483	0.43334	2.66667	0.540176	-0.301203	-0.162703	-2.77039	0
253	KS	14	0.656483	0.43334	2.66667	0.540176	-0.301203	-0.162703	0.229607	1
260	KS	14	0.656483	0.43334	1.66667	0.540176	-0.301203	-0.162703	2.22961	0
281	KS	14	0.656483	0.43334	1.66667	0.540176	-0.301203	-0.162703	1.22961	1
332	KS	14	0.656483	0.43334	2.66667	0.540176	-0.301203	-0.162703	0.229607	0
344	KS	14	0.656483	0.43334	2.66667	0.540176	-0.301203	-0.162703	0.229607	1
375	KS	14	0.656483	0.43334	3	0.540176	-0.301203	-0.162703	-1.77039	0
182	KY	15	-0.073253	1.84695	4	-0.121264	-1.14918	0.139354	0.229607	1
217	KY	15	-0.073253	1.84695	2.33333	-0.121264	-1.14918	0.139354	1.22961	0
414	KY	15	-0.073253	1.84695	4	-0.121264	-1.14918	0.139354	0.229607	1
426	KY	15	-0.073253	1.84695	2	-0.121264	-1.14918	0.139354	-1.77039	0
448	KY	15	-0.073253	1.84695	2	-0.121264	-1.14918	0.139354	2.22961	1
459	KY	15	-0.073253	1.84695	2.33333	-0.121264	-1.14918	0.139354	1.22961	0
474	KY	15	-0.073253	1.84695	3	-0.121264	-1.14918	0.139354	-1.77039	1
492	KY	15	-0.073253	1.84695	1	-0.121264	-1.14918	0.139354	2.22961	0
509	KY	15	-0.073253	1.84695	3.33333	-0.121264	-1.14918	0.139354	-1.77039	1
567	KY	15	-0.073253	1.84695	3.33333	-0.121264	-1.14918	0.139354	-1.77039	1
595	KY	15	-0.073253	1.84695	1	-0.121264	-1.14918	0.139354	1.22961	1
668	KY	15	-0.073253	1.84695	2.66667	-0.121264	-1.14918	0.139354	0.229607	1
690	KY	15	-0.073253	1.84695	3	-0.121264	-1.14918	0.139354	-1.77039	0
66	LA	16	-0.119747	0.837229	1	-1.73352	-0.574566	0.996023	0.229607	1
69	LA	16	-0.119747	0.837229	2.33333	-1.73352	-0.574566	0.996023	-1.77039	1
84	LA	16	-0.119747	0.837229	1	-1.73352	-0.574566	0.996023	0.229607	1
89	LA	16	-0.119747	0.837229	3.66667	-1.73352	-0.574566	0.996023	2.22961	1
101	LA	16	-0.119747	0.837229	4	-1.73352	-0.574566	0.996023	0.229607	0
107	LA	16	-0.119747	0.837229	3.33333	-1.73352	-0.574566	0.996023	-3.77039	1
160	LA	16	-0.119747	0.837229	4	-1.73352	-0.574566	0.996023	-1.77039	0
164	LA	16	-0.119747	0.837229	1	-1.73352	-0.574566	0.996023	2.22961	1
170	LA	16	-0.119747	0.837229	3.33333	-1.73352	-0.574566	0.996023	-3.77039	0
188	LA	16	-0.119747	0.837229	2.33333	-1.73352	-0.574566	0.996023	0.229607	0
222	LA	16	-0.119747	0.837229	4	-1.73352	-0.574566	0.996023	0.229607	0
232	LA	16	-0.119747	0.837229	2.66667	-1.73352	-0.574566	0.996023	1.22961	0
234	LA	16	-0.119747	0.837229	1	-1.73352	-0.574566	0.996023	-3.77039	0
235	LA	16	-0.119747	0.837229	4	-1.73352	-0.574566	0.996023	-2.77039	1
247	LA	16	-0.119747	0.837229	4	-1.73352	-0.574566	0.996023	0.229607	1
300	LA	16	-0.119747	0.837229	2.66667	-1.73352	-0.574566	0.996023	1.22961	1
341	LA	16	-0.119747	0.837229	2	-1.73352	-0.574566	0.996023	1.22961	1
356	LA	16	-0.119747	0.837229	3	-1.73352	-0.574566	0.996023	0.229607	1
386	LA	16	-0.119747	0.837229	1.66667	-1.73352	-0.574566	0.996023	2.22961	0
404	LA	16	-0.119747	0.837229	2	-1.73352	-0.574566	0.996023	-1.77039	1
405	LA	16	-0.119747	0.837229	1.66667	-1.73352	-0.574566	0.996023	1.22961	1
470	MA	17	-1.79459	-1.38416	2	-0.617344	1.56686	-0.967294	0.229607	0
506	MA	17	-1.79459	-1.38416	2.33333	-0.617344	1.56686	-0.967294	2.22961	0
528	MA	17	-1.79459	-1.38416	2	-0.617344	1.56686	-0.967294	2.22961	0
544	MA	17	-1.79459	-1.38416	2.66667	-0.617344	1.56686	-0.967294	0.229607	1
560	MA	17	-1.79459	-1.38416	2	-0.617344	1.56686	-0.967294	2.22961	0
569	MA	17	-1.79459	-1.38416	2.66667	-0.617344	1.56686	-0.967294	1.22961	0
573	MA	17	-1.79459	-1.38416	1	-0.617344	1.56686	-0.967294	0.229607	0
578	MA	17	-1.79459	-1.38416	2.33333	-0.617344	1.56686	-0.967294	-1.77039	1
585	MA	17	-1.79459	-1.38416	3	-0.617344	1.56686	-0.967294	-1.77039	1
586	MA	17	-1.79459	-1.38416	1.66667	-0.617344	1.56686	-0.967294	1.22961	0
588	MA	17	-1.79459	-1.38416	4	-0.617344	1.56686	-0.967294	1.22961	1
596	MA	17	-1.79459	-1.38416	3.33333	-0.617344	1.56686	-0.967294	-1.77039	1
608	MA	17	-1.79459	-1.38416	3.5	-0.617344	1.56686	-0.967294	1.22961	0
618	MA	17	-1.79459	-1.38416	3	-0.617344	1.56686	-0.967294	1.22961	1
637	MA	17	-1.79459	-1.38416	1.66667	-0.617344	1.56686	-0.967294	0.229607	1
678	MA	17	-1.79459	-1.38416	2	-0.617344	1.56686	-0.967294	-1.77039	0
696	MA	17	-1.79459	-1.38416	3	-0.617344	1.56686	-0.967294	0.229607	0
702	MA	17	-1.79459	-1.38416	1.33333	-0.617344	1.56686	-0.967294	0.229607	1
721	MA	17	-1.79459	-1.38416	1	-0.617344	1.56686	-0.967294	1.22961	1
723	MA	17	-1.79459	-1.38416	2.66667	-0.617344	1.56686	-0.967294	1.22961	0
727	MA	17	-1.79459	-1.38416	1.66667	-0.617344	1.56686	-0.967294	1.22961	0
731	MA	17	-1.79459	-1.38416	2.33333	-0.617344	1.56686	-0.967294	-1.77039	0
734	MA	17	-1.79459	-1.38416	1	-0.617344	1.56686	-0.967294	0.229607	1
737	MA	17	-1.79459	-1.38416	4	-0.617344	1.56686	-0.967294	-2.77039	0
750	MA	17	-1.79459	-1.38416	4	-0.617344	1.56686	-0.967294	1.22961	0
767	MA	17	-1.79459	-1.38416	2.66667	-0.617344	1.56686	-0.967294	1.22961	1
772	MA	17	-1.79459	-1.38416	1	-0.617344	1.56686	-0.967294	2.22961	1
786	MA	17	-1.79459	-1.38416	1	-0.617344	1.56686	-0.967294	2.22961	1
430	MD	18	-1.09798	-0.980273	3.66667	-0.534664	1.42162	-0.760086	0.229607	0
500	MD	18	-1.09798	-0.980273	2.5	-0.534664	1.42162	-0.760086	2.22961	1
614	MD	18	-1.09798	-0.980273	2	-0.534664	1.42162	-0.760086	1.22961	1
648	MD	18	-1.09798	-0.980273	2.33333	-0.534664	1.42162	-0.760086	0.229607	1
695	MD	18	-1.09798	-0.980273	2.66667	-0.534664	1.42162	-0.760086	-1.77039	1
710	MD	18	-1.09798	-0.980273	1	-0.534664	1.42162	-0.760086	1.22961	0
758	MD	18	-1.09798	-0.980273	3.33333	-0.534664	1.42162	-0.760086	1.22961	1
759	MD	18	-1.09798	-0.980273	1.66667	-0.534664	1.42162	-0.760086	0.229607	0
760	MD	18	-1.09798	-0.980273	1.33333	-0.534664	1.42162	-0.760086	1.22961	1
542	ME	19	-0.0371804	-0.374439	3	1.32564	-0.556175	-0.737286	1.22961	1
555	ME	19	-0.0371804	-0.374439	2.66667	1.32564	-0.556175	-0.737286	1.22961	0
600	ME	19	-0.0371804	-0.374439	1	1.32564	-0.556175	-0.737286	-1.77039	1
607	ME	19	-0.0371804	-0.374439	1.5	1.32564	-0.556175	-0.737286	1.22961	1
627	ME	19	-0.0371804	-0.374439	1	1.32564	-0.556175	-0.737286	0.229607	0
630	ME	19	-0.0371804	-0.374439	2.66667	1.32564	-0.556175	-0.737286	1.22961	0
443	MI	20	-0.820357	-0.475411	2	1.22229	-0.316037	-0.386287	1.22961	0
460	MI	20	-0.820357	-0.475411	1.66667	1.22229	-0.316037	-0.386287	2.22961	0
475	MI	20	-0.820357	-0.475411	2	1.22229	-0.316037	-0.386287	2.22961	1
491	MI	20	-0.820357	-0.475411	1.66667	1.22229	-0.316037	-0.386287	2.22961	1
494	MI	20	-0.820357	-0.475411	2.33333	1.22229	-0.316037	-0.386287	-1.77039	0
527	MI	20	-0.820357	-0.475411	4	1.22229	-0.316037	-0.386287	0.229607	0
545	MI	20	-0.820357	-0.475411	3.33333	1.22229	-0.316037	-0.386287	0.229607	1
558	MI	20	-0.820357	-0.475411	1	1.22229	-0.316037	-0.386287	0.229607	1
21	MN	21	-0.404052	-1.08125	3.66667	1.26363	0.87721	1.10846	0.229607	0
59	MN	21	-0.404052	-1.08125	1	1.26363	0.87721	1.10846	0.229607	0
65	MN	21	-0.404052	-1.08125	3.33333	1.26363	0.87721	1.10846	0.229607	1
100	MN	21	-0.404052	-1.08125	1	1.26363	0.87721	1.10846	2.22961	1
103	MN	21	-0.404052	-1.08125	3.5	1.26363	0.87721	1.10846	0.229607	0
224	MN	21	-0.404052	-1.08125	2	1.26363	0.87721	1.10846	1.22961	1
243	MN	21	-0.404052	-1.08125	1.66667	1.26363	0.87721	1.10846	1.22961	1
265	MN	21	-0.404052	-1.08125	3	1.26363	0.87721	1.10846	0.229607	1
310	MN	21	-0.404052	-1.08125	4	1.26363	0.87721	1.10846	-1.77039	1
335	MN	21	-0.404052	-1.08125	3.33333	1.26363	0.87721	1.10846	0.229607	0
348	MN	21	-0.404052	-1.08125	2	1.26363	0.87721	1.10846	1.22961	0
349	MN	21	-0.404052	-1.08125	1	1.26363	0.87721	1.10846	1.22961	0
358	MN	21	-0.404052	-1.08125	2.5	1.26363	0.87721	1.10846	0.229607	0
20	MO	22	0.215862	0.837229	3.66667	0.064766	-0.450188	-0.0291569	0.229607	0
34	MO	22	0.215862	0.837229	2.33333	0.064766	-0.450188	-0.0291569	-1.77039	1
38	MO	22	0.215862	0.837229	2.33333	0.064766	-0.450188	-0.0291569	1.22961	0
50	MO	22	0.215862	0.837229	3.5	0.064766	-0.450188	-0.0291569	-1.77039	1
53	MO	22	0.215862	0.837229	2.66667	0.064766	-0.450188	-0.0291569	0.229607	1
90	MO	22	0.215862	0.837229	3.33333	0.064766	-0.450188	-0.0291569	2.22961	0
121	MO	22	0.215862	0.837229	2.66667	0.064766	-0.450188	-0.0291569	0.229607	1
141	MO	22	0.215862	0.837229	3.5	0.064766	-0.450188	-0.0291569	2.22961	0
154	MO	22	0.215862	0.837229	4	0.064766	-0.450188	-0.0291569	-1.77039	0
168	MO	22	0.215862	0.837229	1.33333	0.064766	-0.450188	-0.0291569	2.22961	0
197	MO	22	0.215862	0.837229	4	0.064766	-0.450188	-0.0291569	0.229607	0
215	MO	22	0.215862	0.837229	3	0.064766	-0.450188	-0.0291569	2.22961	0
220	MO	22	0.215862	0.837229	4	0.064766	-0.450188	-0.0291569	-1.77039	1
233	MO	22	0.215862	0.837229	2	0.064766	-0.450188	-0.0291569	-3.77039	0
258	MO	22	0.215862	0.837229	2.66667	0.064766	-0.450188	-0.0291569	1.22961	1
280	MO	22	0.215862	0.837229	3	0.064766	-0.450188	-0.0291569	-1.77039	1
298	MO	22	0.215862	0.837229	2.33333	0.064766	-0.450188	-0.0291569	0.229607	1
319	MO	22	0.215862	0.837229	2	0.064766	-0.450188	-0.0291569	-1.77039	1
336	MO	22	0.215862	0.837229	3	0.064766	-0.450188	-0.0291569	1.22961	1
345	MO	22	0.215862	0.837229	2.33333	0.064766	-0.450188	-0.0291569	-1.77039	0
360	MO	22	0.215862	0.837229	2.66667	0.064766	-0.450188	-0.0291569	0.229607	0
361	MO	22	0.215862	0.837229	3.66667	0.064766	-0.450188	-0.0291569	-1.77039	1
368	MO	22	0.215862	0.837229	2.33333	0.064766	-0.450188	-0.0291569	0.229607	1
370	MO	22	0.215862	0.837229	3.33333	0.064766	-0.450188	-0.0291569	-3.77039	0
415	MO	22	0.215862	0.837229	3.33333	0.064766	-0.450188	-0.0291569	2.22961	1
110	MS	23	-0.167042	1.74598	2.66667	-0.948064	-1.71311	1.62413	2.22961	0
127	MS	23	-0.167042	1.74598	4	-0.948064	-1.71311	1.62413	1.22961	1
174	MS	23	-0.167042	1.74598	2.33333	-0.948064	-1.71311	1.62413	1.22961	0
362	MS	23	-0.167042	1.74598	2.66667	-0.948064	-1.71311	1.62413	1.22961	0
365	MS	23	-0.167042	1.74598	2.33333	-0.948064	-1.71311	1.62413	-1.77039	0
383	MS	23	-0.167042	1.74598	4	-0.948064	-1.71311	1.62413	-1.77039	1
393	MS	23	-0.167042	1.74598	4	-0.948064	-1.71311	1.62413	-1.77039	0
397	MS	23	-0.167042	1.74598	2	-0.948064	-1.71311	1.62413	0.229607	1
411	MS	23	-0.167042	1.74598	4	-0.948064	-1.71311	1.62413	-2.77039	0
789	MT	24	0.000228237	-0.0715221	2.66667	1.53234	-1.04219	-1.59699	-1.77039	0
790	MT	24	0.000228237	-0.0715221	3	1.53234	-1.04219	-1.59699	0.229607	1
827	MT	24	0.000228237	-0.0715221	2.66667	1.53234	-1.04219	-1.59699	1.22961	1
828	MT	24	0.000228237	-0.0715221	1	1.53234	-1.04219	-1.59699	1.22961	1
834	MT	24	0.000228237	-0.0715221	3.33333	1.53234	-1.04219	-1.59699	-2.77039	1
836	MT	24	0.000228237	-0.0715221	2	1.53234	-1.04219	-1.59699	0.229607	1
847	MT	24	0.000228237	-0.0715221	2.66667	1.53234	-1.04219	-1.59699	1.22961	1
860	MT	24	0.000228237	-0.0715221	4	1.53234	-1.04219	-1.59699	0.229607	0
863	MT	24	0.000228237	-0.0715221	2.33333	1.53234	-1.04219	-1.59699	-2.77039	1
879	MT	24	0.000228237	-0.0715221	1	1.53234	-1.04219	-1.59699	0.229607	0
435	NC	25	0.803713	0.43334	1	-0.348634	-0.43538	0.151788	0.229607	0
514	NC	25	0.803713	0.43334	1.66667	-0.348634	-0.43538	0.151788	1.22961	1
518	NC	25	0.803713	0.43334	3	-0.348634	-0.43538	0.151788	1.22961	1
536	NC	25	0.803713	0.43334	2.5	-0.348634	-0.43538	0.151788	-3.77039	1
552	NC	25	0.803713	0.43334	3.66667	-0.348634	-0.43538	0.151788	-1.77039	1
650	NC	25	0.803713	0.43334	2.66667	-0.348634	-0.43538	0.151788	0.229607	1
694	NC	25	0.803713	0.43334	3.66667	-0.348634	-0.43538	0.151788	-1.77039	0
713	NC	25	0.803713	0.43334	2	-0.348634	-0.43538	0.151788	-2.77039	0
752	NC	25	0.803713	0.43334	1.66667	-0.348634	-0.43538	0.151788	-1.77039	1
32	ND	26	0.45314	-0.576384	2	1.86306	-0.541557	-1.00895	2.22961	1
108	ND	26	0.45314	-0.576384	3.33333	1.86306	-0.541557	-1.00895	0.229607	1
150	ND	26	0.45314	-0.576384	3.5	1.86306	-0.541557	-1.00895	-2.77039	1
191	ND	26	0.45314	-0.576384	3.33333	1.86306	-0.541557	-1.00895	0.229607	1
337	ND	26	0.45314	-0.576384	3.33333	1.86306	-0.541557	-1.00895	1.22961	0
824	ND	26	0.45314	-0.576384	2	1.86306	-0.541557	-1.00895	-1.77039	0
28	NE	27	0.0600821	-0.475411	1	0.333476	0.0558887	0.0186375	-0.770393	0
51	NE	27	0.0600821	-0.475411	3.33333	0.333476	0.0558887	0.0186375	1.22961	1
161	NE	27	0.0600821	-0.475411	1.33333	0.333476	0.0558887	0.0186375	0.229607	1
257	NE	27	0.0600821	-0.475411	4	0.333476	0.0558887	0.0186375	2.22961	1
266	NE	27	0.0600821	-0.475411	3	0.333476	0.0558887	0.0186375	-1.77039	1
316	NE	27	0.0600821	-0.475411	2.33333	0.333476	0.0558887	0.0186375	-1.77039	0
481	NH	28	-0.5438	-1.08125	3.33333	0.994916	0.912781	0.90814	1.22961	0
532	NH	28	-0.5438	-1.08125	2	0.994916	0.912781	0.90814	2.22961	0
534	NH	28	-0.5438	-1.08125	2	0.994916	0.912781	0.90814	1.22961	1
669	NH	28	-0.5438	-1.08125	3.66667	0.994916	0.912781	0.90814	-1.77039	0
718	NH	28	-0.5438	-1.08125	2	0.994916	0.912781	0.90814	1.22961	0
730	NH	28	-0.5438	-1.08125	1.66667	0.994916	0.912781	0.90814	1.22961	1
768	NH	28	-0.5438	-1.08125	2	0.994916	0.912781	0.90814	1.22961	0
774	NH	28	-0.5438	-1.08125	1.66667	0.994916	0.912781	0.90814	1.22961	1
461	NJ	29	-2.70816	-1.99	2.33333	-0.079924	1.99692	-0.159602	-1.77039	0
482	NJ	29	-2.70816	-1.99	2	-0.079924	1.99692	-0.159602	1.22961	1
526	NJ	29	-2.70816	-1.99	4	-0.079924	1.99692	-0.159602	-0.770393	1
530	NJ	29	-2.70816	-1.99	1.66667	-0.079924	1.99692	-0.159602	-0.770393	1
533	NJ	29	-2.70816	-1.99	2.66667	-0.079924	1.99692	-0.159602	0.229607	1
537	NJ	29	-2.70816	-1.99	2.33333	-0.079924	1.99692	-0.159602	-1.77039	0
563	NJ	29	-2.70816	-1.99	1.33333	-0.079924	1.99692	-0.159602	2.22961	1
602	NJ	29	-2.70816	-1.99	3.5	-0.079924	1.99692	-0.159602	-1.77039	1
604	NJ	29	-2.70816	-1.99	2.66667	-0.079924	1.99692	-0.159602	-2.77039	0
621	NJ	29	-2.70816	-1.99	1.33333	-0.079924	1.99692	-0.159602	1.22961	1
641	NJ	29	-2.70816	-1.99	3.66667	-0.079924	1.99692	-0.159602	-1.77039	1
649	NJ	29	-2.70816	-1.99	1.66667	-0.079924	1.99692	-0.159602	1.22961	1
689	NJ	29	-2.70816	-1.99	3	-0.079924	1.99692	-0.159602	0.229607	0
698	NJ	29	-2.70816	-1.99	2.66667	-0.079924	1.99692	-0.159602	-1.77039	1
714	NJ	29	-2.70816	-1.99	3	-0.079924	1.99692	-0.159602	1.22961	1
728	NJ	29	-2.70816	-1.99	4	-0.079924	1.99692	-0.159602	-1.77039	0
746	NJ	29	-2.70816	-1.99	4	-0.079924	1.99692	-0.159602	1.22961	0
766	NJ	29	-2.70816	-1.99	1.33333	-0.079924	1.99692	-0.159602	0.229607	1
778	NJ	29	-2.70816	-1.99	1	-0.079924	1.99692	-0.159602	1.22961	1
807	NM	30	1.54948	0.231395	2.33333	0.085436	-0.98967	-0.0845534	1.22961	1
842	NM	30	1.54948	0.231395	1.33333	0.085436	-0.98967	-0.0845534	1.22961	0
845	NM	30	1.54948	0.231395	3.66667	0.085436	-0.98967	-0.0845534	1.22961	1
855	NM	30	1.54948	0.231395	3.66667	0.085436	-0.98967	-0.0845534	-1.77039	0
858	NM	30	1.54948	0.231395	4	0.085436	-0.98967	-0.0845534	-0.770393	1
862	NM	30	1.54948	0.231395	3.33333	0.085436	-0.98967	-0.0845534	-1.77039	0
870	NM	30	1.54948	0.231395	2.33333	0.085436	-0.98967	-0.0845534	1.22961	0
872	NM	30	1.54948	0.231395	1.66667	0.085436	-0.98967	-0.0845534	1.22961	1
874	NM	30	1.54948	0.231395	2.33333	0.085436	-0.98967	-0.0845534	1.22961	1
905	NV	31	0.421343	0.130423	2.5	0.374816	0.646686	0.242388	1.22961	0
943	NV	31	0.421343	0.130423	2.66667	0.374816	0.646686	0.242388	0.229607	1
969	NV	31	0.421343	0.130423	1	0.374816	0.646686	0.242388	1.22961	0
434	NY	32	0.421343	-1.38416	4	-0.079924	1.01895	-0.0814384	-2.77039	1
439	NY	32	0.421343	-1.38416	3.33333	-0.079924	1.01895	-0.0814384	0.229607	0
441	NY	32	0.421343	-1.38416	3.33333	-0.079924	1.01895	-0.0814384	2.22961	0
453	NY	32	0.421343	-1.38416	1	-0.079924	1.01895	-0.0814384	0.229607	0
466	NY	32	0.421343	-1.38416	1.66667	-0.079924	1.01895	-0.0814384	-1.77039	1
478	NY	32	0.421343	-1.38416	3	-0.079924	1.01895	-0.0814384	0.229607	0
499	NY	32	0.421343	-1.38416	2.33333	-0.079924	1.01895	-0.0814384	0.229607	1
501	NY	32	0.421343	-1.38416	4	-0.079924	1.01895	-0.0814384	0.229607	1
511	NY	32	0.421343	-1.38416	1.66667	-0.079924	1.01895	-0.0814384	1.22961	0
512	NY	32	0.421343	-1.38416	2	-0.079924	1.01895	-0.0814384	1.22961	1
538	NY	32	0.421343	-1.38416	4	-0.079924	1.01895	-0.0814384	-1.77039	0
540	NY	32	0.421343	-1.38416	1	-0.079924	1.01895	-0.0814384	2.22961	1
562	NY	32	0.421343	-1.38416	3	-0.079924	1.01895	-0.0814384	1.22961	1
583	NY	32	0.421343	-1.38416	1.66667	-0.079924	1.01895	-0.0814384	1.22961	0
597	NY	32	0.421343	-1.38416	1.66667	-0.079924	1.01895	-0.0814384	1.22961	0
603	NY	32	0.421343	-1.38416	1	-0.079924	1.01895	-0.0814384	0.229607	1
611	NY	32	0.421343	-1.38416	1.33333	-0.079924	1.01895	-0.0814384	1.22961	1
612	NY	32	0.421343	-1.38416	3	-0.079924	1.01895	-0.0814384	-1.77039	1
613	NY	32	0.421343	-1.38416	1.33333	-0.079924	1.01895	-0.0814384	0.229607	1
622	NY	32	0.421343	-1.38416	2.5	-0.079924	1.01895	-0.0814384	-1.77039	0
625	NY	32	0.421343	-1.38416	1	-0.079924	1.01895	-0.0814384	1.22961	1
629	NY	32	0.421343	-1.38416	1.66667	-0.079924	1.01895	-0.0814384	2.22961	1
632	NY	32	0.421343	-1.38416	2.66667	-0.079924	1.01895	-0.0814384	0.229607	1
638	NY	32	0.421343	-1.38416	4	-0.079924	1.01895	-0.0814384	0.229607	0
640	NY	32	0.421343	-1.38416	1	-0.079924	1.01895	-0.0814384	-1.77039	1
655	NY	32	0.421343	-1.38416	3	-0.079924	1.01895	-0.0814384	0.229607	0
658	NY	32	0.421343	-1.38416	2	-0.079924	1.01895	-0.0814384	1.22961	0
662	NY	32	0.421343	-1.38416	2.66667	-0.079924	1.01895	-0.0814384	1.22961	1
693	NY	32	0.421343	-1.38416	2.66667	-0.079924	1.01895	-0.0814384	2.22961	0
703	NY	32	0.421343	-1.38416	4	-0.079924	1.01895	-0.0814384	0.229607	0
732	NY	32	0.421343	-1.38416	4	-0.079924	1.01895	-0.0814384	-1.77039	0
733	NY	32	0.421343	-1.38416	2.66667	-0.079924	1.01895	-0.0814384	-1.77039	1
735	NY	32	0.421343	-1.38416	1.5	-0.079924	1.01895	-0.0814384	2.22961	1
747	NY	32	0.421343	-1.38416	1	-0.079924	1.01895	-0.0814384	1.22961	1
751	NY	32	0.421343	-1.38416	4	-0.079924	1.01895	-0.0814384	-1.77039	1
753	NY	32	0.421343	-1.38416	4	-0.079924	1.01895	-0.0814384	0.229607	1
757	NY	32	0.421343	-1.38416	1.66667	-0.079924	1.01895	-0.0814384	2.22961	0
762	NY	32	0.421343	-1.38416	2.66667	-0.079924	1.01895	-0.0814384	-1.77039	1
446	OH	33	-0.46925	0.332367	2.66667	0.181896	-0.327	-0.0594799	-1.77039	1
449	OH	33	-0.46925	0.332367	2	0.181896	-0.327	-0.0594799	-1.77039	1
452	OH	33	-0.46925	0.332367	1.33333	0.181896	-0.327	-0.0594799	2.22961	0
468	OH	33	-0.46925	0.332367	3.66667	0.181896	-0.327	-0.0594799	1.22961	0
469	OH	33	-0.46925	0.332367	2	0.181896	-0.327	-0.0594799	-0.770393	0
479	OH	33	-0.46925	0.332367	4	0.181896	-0.327	-0.0594799	-1.77039	0
486	OH	33	-0.46925	0.332367	3.66667	0.181896	-0.327	-0.0594799	-1.77039	1
503	OH	33	-0.46925	0.332367	1.66667	0.181896	-0.327	-0.0594799	2.22961	1
504	OH	33	-0.46925	0.332367	3.66667	0.181896	-0.327	-0.0594799	-1.77039	1
507	OH	33	-0.46925	0.332367	2	0.181896	-0.327	-0.0594799	1.22961	1
517	OH	33	-0.46925	0.332367	2	0.181896	-0.327	-0.0594799	0.229607	1
535	OH	33	-0.46925	0.332367	4	0.181896	-0.327	-0.0594799	-2.77039	1
554	OH	33	-0.46925	0.332367	2.66667	0.181896	-0.327	-0.0594799	0.229607	0
40	OK	34	2.61883	1.64501	3.33333	-0.162604	-0.924686	0.150358	0.229607	1
56	OK	34	2.61883	1.64501	3.66667	-0.162604	-0.924686	0.150358	1.22961	1
78	OK	34	2.61883	1.64501	2.66667	-0.162604	-0.924686	0.150358	0.229607	1
98	OK	34	2.61883	1.64501	2	-0.162604	-0.924686	0.150358	0.229607	0
116	OK	34	2.61883	1.64501	4	-0.162604	-0.924686	0.150358	-1.77039	1
123	OK	34	2.61883	1.64501	3	-0.162604	-0.924686	0.150358	-1.77039	0
140	OK	34	2.61883	1.64501	1	-0.162604	-0.924686	0.150358	1.22961	0
204	OK	34	2.61883	1.64501	4	-0.162604	-0.924686	0.150358	-1.77039	0
240	OK	34	2.61883	1.64501	4	-0.162604	-0.924686	0.150358	1.22961	0
251	OK	34	2.61883	1.64501	1.33333	-0.162604	-0.924686	0.150358	0.229607	0
277	OK	34	2.61883	1.64501	4	-0.162604	-0.924686	0.150358	-1.77039	1
367	OK	34	2.61883	1.64501	2.66667	-0.162604	-0.924686	0.150358	-1.77039	1
395	OK	34	2.61883	1.64501	4	-0.162604	-0.924686	0.150358	0.229607	1
410	OK	34	2.61883	1.64501	4	-0.162604	-0.924686	0.150358	1.22961	1
420	OK	34	2.61883	1.64501	3	-0.162604	-0.924686	0.150358	1.22961	0
427	OK	34	2.61883	1.64501	2	-0.162604	-0.924686	0.150358	1.22961	1
881	OR	35	1.35522	-0.273467	2.66667	-0.700024	-0.143048	0.100137	0.229607	1
886	OR	35	1.35522	-0.273467	1	-0.700024	-0.143048	0.100137	1.22961	0
938	OR	35	1.35522	-0.273467	4	-0.700024	-0.143048	0.100137	-1.77039	0
940	OR	35	1.35522	-0.273467	3.33333	-0.700024	-0.143048	0.100137	-1.77039	1
962	OR	35	1.35522	-0.273467	3.33333	-0.700024	-0.143048	0.100137	0.229607	0
963	OR	35	1.35522	-0.273467	2	-0.700024	-0.143048	0.100137	-1.77039	0
966	OR	35	1.35522	-0.273467	1	-0.700024	-0.143048	0.100137	1.22961	1
968	OR	35	1.35522	-0.273467	2.33333	-0.700024	-0.143048	0.100137	1.22961	0
974	OR	35	1.35522	-0.273467	1	-0.700024	-0.143048	0.100137	-1.77039	1
981	OR	35	1.35522	-0.273467	2	-0.700024	-0.143048	0.100137	2.22961	0
985	OR	35	1.35522	-0.273467	2	-0.700024	-0.143048	0.100137	-1.77039	1
988	OR	35	1.35522	-0.273467	1	-0.700024	-0.143048	0.100137	2.22961	1
993	OR	35	1.35522	-0.273467	1	-0.700024	-0.143048	0.100137	1.22961	0
1000	OR	35	1.35522	-0.273467	1	-0.700024	-0.143048	0.100137	1.22961	1
436	PA	36	-1.38095	-0.778328	3.33333	-0.513994	-0.0286032	0.0147019	0.229607	0
437	PA	36	-1.38095	-0.778328	4	-0.513994	-0.0286032	0.0147019	1.22961	1
438	PA	36	-1.38095	-0.778328	2.33333	-0.513994	-0.0286032	0.0147019	1.22961	1
440	PA	36	-1.38095	-0.778328	3.66667	-0.513994	-0.0286032	0.0147019	-2.77039	0
444	PA	36	-1.38095	-0.778328	1	-0.513994	-0.0286032	0.0147019	0.229607	1
450	PA	36	-1.38095	-0.778328	2	-0.513994	-0.0286032	0.0147019	-1.77039	1
458	PA	36	-1.38095	-0.778328	2.33333	-0.513994	-0.0286032	0.0147019	0.229607	1
463	PA	36	-1.38095	-0.778328	2	-0.513994	-0.0286032	0.0147019	2.22961	1
472	PA	36	-1.38095	-0.778328	3	-0.513994	-0.0286032	0.0147019	-1.77039	0
485	PA	36	-1.38095	-0.778328	1	-0.513994	-0.0286032	0.0147019	0.229607	1
487	PA	36	-1.38095	-0.778328	2.66667	-0.513994	-0.0286032	0.0147019	-1.77039	1
502	PA	36	-1.38095	-0.778328	3	-0.513994	-0.0286032	0.0147019	1.22961	1
515	PA	36	-1.38095	-0.778328	3.33333	-0.513994	-0.0286032	0.0147019	-2.77039	0
516	PA	36	-1.38095	-0.778328	2	-0.513994	-0.0286032	0.0147019	1.22961	1
543	PA	36	-1.38095	-0.778328	4	-0.513994	-0.0286032	0.0147019	-1.77039	1
548	PA	36	-1.38095	-0.778328	2.33333	-0.513994	-0.0286032	0.0147019	0.229607	0
553	PA	36	-1.38095	-0.778328	2.33333	-0.513994	-0.0286032	0.0147019	-1.77039	1
561	PA	36	-1.38095	-0.778328	3.33333	-0.513994	-0.0286032	0.0147019	0.229607	1
582	PA	36	-1.38095	-0.778328	1	-0.513994	-0.0286032	0.0147019	1.22961	1
591	PA	36	-1.38095	-0.778328	2.33333	-0.513994	-0.0286032	0.0147019	2.22961	1
594	PA	36	-1.38095	-0.778328	3	-0.513994	-0.0286032	0.0147019	-1.77039	1
599	PA	36	-1.38095	-0.778328	3.33333	-0.513994	-0.0286032	0.0147019	-3.77039	1
601	PA	36	-1.38095	-0.778328	3	-0.513994	-0.0286032	0.0147019	-1.77039	1
616	PA	36	-1.38095	-0.778328	2	-0.513994	-0.0286032	0.0147019	1.22961	0
623	PA	36	-1.38095	-0.778328	2.66667	-0.513994	-0.0286032	0.0147019	-1.77039	0
647	PA	36	-1.38095	-0.778328	2.33333	-0.513994	-0.0286032	0.0147019	-1.77039	1
657	PA	36	-1.38095	-0.778328	4	-0.513994	-0.0286032	0.0147019	2.22961	0
659	PA	36	-1.38095	-0.778328	2	-0.513994	-0.0286032	0.0147019	-1.77039	1
660	PA	36	-1.38095	-0.778328	4	-0.513994	-0.0286032	0.0147019	0.229607	0
677	PA	36	-1.38095	-0.778328	3.33333	-0.513994	-0.0286032	0.0147019	-1.77039	1
682	PA	36	-1.38095	-0.778328	2.66667	-0.513994	-0.0286032	0.0147019	0.229607	0
704	PA	36	-1.38095	-0.778328	3.66667	-0.513994	-0.0286032	0.0147019	-1.77039	1
706	PA	36	-1.38095	-0.778328	2	-0.513994	-0.0286032	0.0147019	-1.77039	1
712	PA	36	-1.38095	-0.778328	2	-0.513994	-0.0286032	0.0147019	-1.77039	0
716	PA	36	-1.38095	-0.778328	2.66667	-0.513994	-0.0286032	0.0147019	-1.77039	1
725	PA	36	-1.38095	-0.778328	1.66667	-0.513994	-0.0286032	0.0147019	2.22961	1
726	PA	36	-1.38095	-0.778328	3.66667	-0.513994	-0.0286032	0.0147019	-1.77039	1
738	PA	36	-1.38095	-0.778328	2.33333	-0.513994	-0.0286032	0.0147019	-1.77039	1
739	PA	36	-1.38095	-0.778328	1.66667	-0.513994	-0.0286032	0.0147019	0.229607	1
742	PA	36	-1.38095	-0.778328	3.33333	-0.513994	-0.0286032	0.0147019	-1.77039	0
743	PA	36	-1.38095	-0.778328	3.66667	-0.513994	-0.0286032	0.0147019	0.229607	1
763	PA	36	-1.38095	-0.778328	2	-0.513994	-0.0286032	0.0147019	2.22961	1
765	PA	36	-1.38095	-0.778328	3	-0.513994	-0.0286032	0.0147019	-1.77039	1
771	PA	36	-1.38095	-0.778328	1.66667	-0.513994	-0.0286032	0.0147019	-1.77039	1
775	PA	36	-1.38095	-0.778328	2.33333	-0.513994	-0.0286032	0.0147019	-1.77039	0
776	PA	36	-1.38095	-0.778328	1.66667	-0.513994	-0.0286032	0.0147019	2.22961	1
777	PA	36	-1.38095	-0.778328	2	-0.513994	-0.0286032	0.0147019	0.229607	0
785	PA	36	-1.38095	-0.778328	3	-0.513994	-0.0286032	0.0147019	-1.77039	1
496	RI	37	0.0942843	-0.980273	2.33333	1.03626	0.390938	0.405112	0.229607	0
539	RI	37	0.0942843	-0.980273	2.66667	1.03626	0.390938	0.405112	-1.77039	0
579	RI	37	0.0942843	-0.980273	1	1.03626	0.390938	0.405112	1.22961	0
462	SC	38	-0.0561519	1.03917	2.33333	-0.741364	-1.02921	0.76302	1.22961	1
524	SC	38	-0.0561519	1.03917	4	-0.741364	-1.02921	0.76302	0.229607	1
525	SC	38	-0.0561519	1.03917	2.66667	-0.741364	-1.02921	0.76302	0.229607	1
580	SC	38	-0.0561519	1.03917	4	-0.741364	-1.02921	0.76302	-1.77039	1
692	SC	38	-0.0561519	1.03917	4	-0.741364	-1.02921	0.76302	-1.77039	1
52	SD	39	0.994497	-0.273467	1.33333	1.40832	-0.241512	-0.340125	-1.77039	1
301	SD	39	0.994497	-0.273467	3.66667	1.40832	-0.241512	-0.340125	2.22961	1
308	SD	39	0.994497	-0.273467	3	1.40832	-0.241512	-0.340125	0.229607	0
799	SD	39	0.994497	-0.273467	4	1.40832	-0.241512	-0.340125	1.22961	0
831	SD	39	0.994497	-0.273467	2.33333	1.40832	-0.241512	-0.340125	-1.77039	0
83	TN	40	1.16898	1.64501	1.66667	-0.265954	-0.673505	0.179121	0.229607	1
105	TN	40	1.16898	1.64501	4	-0.265954	-0.673505	0.179121	1.22961	1
126	TN	40	1.16898	1.64501	1.33333	-0.265954	-0.673505	0.179121	2.22961	1
139	TN	40	1.16898	1.64501	3.33333	-0.265954	-0.673505	0.179121	0.229607	1
209	TN	40	1.16898	1.64501	4	-0.265954	-0.673505	0.179121	-1.77039	0
225	TN	40	1.16898	1.64501	1.5	-0.265954	-0.673505	0.179121	1.22961	1
228	TN	40	1.16898	1.64501	4	-0.265954	-0.673505	0.179121	0.229607	1
238	TN	40	1.16898	1.64501	4	-0.265954	-0.673505	0.179121	0.229607	1
252	TN	40	1.16898	1.64501	3	-0.265954	-0.673505	0.179121	2.22961	1
254	TN	40	1.16898	1.64501	1.66667	-0.265954	-0.673505	0.179121	1.22961	1
255	TN	40	1.16898	1.64501	2	-0.265954	-0.673505	0.179121	-1.77039	1
279	TN	40	1.16898	1.64501	2.5	-0.265954	-0.673505	0.179121	-1.77039	1
287	TN	40	1.16898	1.64501	3	-0.265954	-0.673505	0.179121	1.22961	1
309	TN	40	1.16898	1.64501	4	-0.265954	-0.673505	0.179121	0.229607	1
324	TN	40	1.16898	1.64501	2	-0.265954	-0.673505	0.179121	1.22961	1
401	TN	40	1.16898	1.64501	3.33333	-0.265954	-0.673505	0.179121	-1.77039	0
403	TN	40	1.16898	1.64501	1.33333	-0.265954	-0.673505	0.179121	0.229607	0
428	TN	40	1.16898	1.64501	4	-0.265954	-0.673505	0.179121	-1.77039	1
467	TN	40	1.16898	1.64501	3.66667	-0.265954	-0.673505	0.179121	-3.77039	0
473	TN	40	1.16898	1.64501	2.33333	-0.265954	-0.673505	0.179121	0.229607	0
566	TN	40	1.16898	1.64501	3.33333	-0.265954	-0.673505	0.179121	-1.77039	1
673	TN	40	1.16898	1.64501	2	-0.265954	-0.673505	0.179121	0.229607	1
697	TN	40	1.16898	1.64501	2.66667	-0.265954	-0.673505	0.179121	2.22961	0
701	TN	40	1.16898	1.64501	3.33333	-0.265954	-0.673505	0.179121	0.229607	1
736	TN	40	1.16898	1.64501	3.33333	-0.265954	-0.673505	0.179121	0.229607	1
17	TX	41	0.867842	0.534312	2.66667	-0.190164	-0.174802	0.0332411	1.22961	1
29	TX	41	0.867842	0.534312	2	-0.190164	-0.174802	0.0332411	1.22961	0
35	TX	41	0.867842	0.534312	2.33333	-0.190164	-0.174802	0.0332411	-1.77039	0
36	TX	41	0.867842	0.534312	4	-0.190164	-0.174802	0.0332411	1.22961	1
41	TX	41	0.867842	0.534312	3.33333	-0.190164	-0.174802	0.0332411	1.22961	1
43	TX	41	0.867842	0.534312	3.66667	-0.190164	-0.174802	0.0332411	0.229607	1
72	TX	41	0.867842	0.534312	3.66667	-0.190164	-0.174802	0.0332411	0.229607	1
73	TX	41	0.867842	0.534312	2.33333	-0.190164	-0.174802	0.0332411	0.229607	0
77	TX	41	0.867842	0.534312	2.66667	-0.190164	-0.174802	0.0332411	1.22961	1
81	TX	41	0.867842	0.534312	2	-0.190164	-0.174802	0.0332411	1.22961	1
82	TX	41	0.867842	0.534312	2	-0.190164	-0.174802	0.0332411	1.22961	1
86	TX	41	0.867842	0.534312	2	-0.190164	-0.174802	0.0332411	2.22961	1
93	TX	41	0.867842	0.534312	2	-0.190164	-0.174802	0.0332411	-1.77039	1
104	TX	41	0.867842	0.534312	3.66667	-0.190164	-0.174802	0.0332411	-1.77039	1
106	TX	41	0.867842	0.534312	4	-0.190164	-0.174802	0.0332411	-1.77039	1
109	TX	41	0.867842	0.534312	1.66667	-0.190164	-0.174802	0.0332411	1.22961	0
129	TX	41	0.867842	0.534312	3	-0.190164	-0.174802	0.0332411	0.229607	0
130	TX	41	0.867842	0.534312	2.33333	-0.190164	-0.174802	0.0332411	1.22961	0
132	TX	41	0.867842	0.534312	3.66667	-0.190164	-0.174802	0.0332411	-1.77039	1
133	TX	41	0.867842	0.534312	4	-0.190164	-0.174802	0.0332411	1.22961	1
155	TX	41	0.867842	0.534312	4	-0.190164	-0.174802	0.0332411	-0.770393	1
163	TX	41	0.867842	0.534312	3.66667	-0.190164	-0.174802	0.0332411	0.229607	1
179	TX	41	0.867842	0.534312	2.33333	-0.190164	-0.174802	0.0332411	0.229607	1
193	TX	41	0.867842	0.534312	4	-0.190164	-0.174802	0.0332411	-1.77039	1
203	TX	41	0.867842	0.534312	2.66667	-0.190164	-0.174802	0.0332411	1.22961	0
205	TX	41	0.867842	0.534312	1.33333	-0.190164	-0.174802	0.0332411	1.22961	1
206	TX	41	0.867842	0.534312	2.66667	-0.190164	-0.174802	0.0332411	1.22961	0
219	TX	41	0.867842	0.534312	2.33333	-0.190164	-0.174802	0.0332411	-1.77039	1
229	TX	41	0.867842	0.534312	1.33333	-0.190164	-0.174802	0.0332411	2.22961	0
236	TX	41	0.867842	0.534312	3.66667	-0.190164	-0.174802	0.0332411	-1.77039	0
246	TX	41	0.867842	0.534312	1.66667	-0.190164	-0.174802	0.0332411	2.22961	1
250	TX	41	0.867842	0.534312	1.33333	-0.190164	-0.174802	0.0332411	-1.77039	1
264	TX	41	0.867842	0.534312	1	-0.190164	-0.174802	0.0332411	0.229607	0
267	TX	41	0.867842	0.534312	3	-0.190164	-0.174802	0.0332411	1.22961	1
269	TX	41	0.867842	0.534312	2.66667	-0.190164	-0.174802	0.0332411	2.22961	1
273	TX	41	0.867842	0.534312	1	-0.190164	-0.174802	0.0332411	1.22961	1
274	TX	41	0.867842	0.534312	1	-0.190164	-0.174802	0.0332411	1.22961	1
286	TX	41	0.867842	0.534312	4	-0.190164	-0.174802	0.0332411	0.229607	1
290	TX	41	0.867842	0.534312	1.66667	-0.190164	-0.174802	0.0332411	0.229607	0
302	TX	41	0.867842	0.534312	4	-0.190164	-0.174802	0.0332411	1.22961	0
307	TX	41	0.867842	0.534312	4	-0.190164	-0.174802	0.0332411	0.229607	0
312	TX	41	0.867842	0.534312	3.66667	-0.190164	-0.174802	0.0332411	-1.77039	1
320	TX	41	0.867842	0.534312	2.66667	-0.190164	-0.174802	0.0332411	1.22961	1
331	TX	41	0.867842	0.534312	2.33333	-0.190164	-0.174802	0.0332411	0.229607	1
333	TX	41	0.867842	0.534312	1.5	-0.190164	-0.174802	0.0332411	-2.77039	0
340	TX	41	0.867842	0.534312	1.66667	-0.190164	-0.174802	0.0332411	-1.77039	1
350	TX	41	0.867842	0.534312	4	-0.190164	-0.174802	0.0332411	-1.77039	1
351	TX	41	0.867842	0.534312	2	-0.190164	-0.174802	0.0332411	2.22961	0
354	TX	41	0.867842	0.534312	3	-0.190164	-0.174802	0.0332411	0.229607	0
364	TX	41	0.867842	0.534312	2.66667	-0.190164	-0.174802	0.0332411	-1.77039	1
377	TX	41	0.867842	0.534312	2.66667	-0.190164	-0.174802	0.0332411	0.229607	1
382	TX	41	0.867842	0.534312	1	-0.190164	-0.174802	0.0332411	-1.77039	0
387	TX	41	0.867842	0.534312	2.66667	-0.190164	-0.174802	0.0332411	1.22961	1
390	TX	41	0.867842	0.534312	2	-0.190164	-0.174802	0.0332411	2.22961	0
392	TX	41	0.867842	0.534312	1.33333	-0.190164	-0.174802	0.0332411	-2.77039	0
394	TX	41	0.867842	0.534312	2.33333	-0.190164	-0.174802	0.0332411	1.22961	1
396	TX	41	0.867842	0.534312	1.66667	-0.190164	-0.174802	0.0332411	-1.77039	1
399	TX	41	0.867842	0.534312	1	-0.190164	-0.174802	0.0332411	0.229607	0
400	TX	41	0.867842	0.534312	1	-0.190164	-0.174802	0.0332411	1.22961	0
407	TX	41	0.867842	0.534312	3	-0.190164	-0.174802	0.0332411	2.22961	0
408	TX	41	0.867842	0.534312	3	-0.190164	-0.174802	0.0332411	1.22961	1
412	TX	41	0.867842	0.534312	4	-0.190164	-0.174802	0.0332411	-1.77039	1
417	TX	41	0.867842	0.534312	2.33333	-0.190164	-0.174802	0.0332411	1.22961	1
419	TX	41	0.867842	0.534312	2	-0.190164	-0.174802	0.0332411	1.22961	1
422	TX	41	0.867842	0.534312	3.33333	-0.190164	-0.174802	0.0332411	1.22961	0
424	TX	41	0.867842	0.534312	2	-0.190164	-0.174802	0.0332411	0.229607	1
811	TX	41	0.867842	0.534312	3.66667	-0.190164	-0.174802	0.0332411	-1.77039	1
787	UT	42	0.139976	-0.273467	2.33333	0.622856	-0.128563	-0.0800762	-1.77039	1
788	UT	42	0.139976	-0.273467	1.66667	0.622856	-0.128563	-0.0800762	1.22961	0
792	UT	42	0.139976	-0.273467	3.33333	0.622856	-0.128563	-0.0800762	0.229607	1
797	UT	42	0.139976	-0.273467	2.66667	0.622856	-0.128563	-0.0800762	0.229607	0
815	UT	42	0.139976	-0.273467	4	0.622856	-0.128563	-0.0800762	-1.77039	1
825	UT	42	0.139976	-0.273467	3.33333	0.622856	-0.128563	-0.0800762	1.22961	1
832	UT	42	0.139976	-0.273467	2.33333	0.622856	-0.128563	-0.0800762	0.229607	1
840	UT	42	0.139976	-0.273467	2	0.622856	-0.128563	-0.0800762	1.22961	0
843	UT	42	0.139976	-0.273467	4	0.622856	-0.128563	-0.0800762	-1.77039	1
844	UT	42	0.139976	-0.273467	3	0.622856	-0.128563	-0.0800762	-2.77039	0
846	UT	42	0.139976	-0.273467	1	0.622856	-0.128563	-0.0800762	-1.77039	0
851	UT	42	0.139976	-0.273467	2.66667	0.622856	-0.128563	-0.0800762	1.22961	0
859	UT	42	0.139976	-0.273467	2.66667	0.622856	-0.128563	-0.0800762	1.22961	0
477	VA	43	-0.62984	-0.374439	2.33333	-0.596674	0.963058	-0.574631	-0.770393	0
519	VA	43	-0.62984	-0.374439	2.33333	-0.596674	0.963058	-0.574631	0.229607	1
521	VA	43	-0.62984	-0.374439	2.66667	-0.596674	0.963058	-0.574631	0.229607	1
571	VA	43	-0.62984	-0.374439	3.33333	-0.596674	0.963058	-0.574631	-1.77039	0
644	VA	43	-0.62984	-0.374439	1.66667	-0.596674	0.963058	-0.574631	0.229607	1
675	VA	43	-0.62984	-0.374439	2	-0.596674	0.963058	-0.574631	1.22961	0
722	VA	43	-0.62984	-0.374439	3	-0.596674	0.963058	-0.574631	2.22961	0
741	VA	43	-0.62984	-0.374439	2.66667	-0.596674	0.963058	-0.574631	0.229607	0
598	VT	44	0.363894	-0.879301	2	0.705536	-0.0258411	-0.0182318	0.229607	0
672	VT	44	0.363894	-0.879301	2.66667	0.705536	-0.0258411	-0.0182318	1.22961	0
883	WA	45	1.08481	-0.475411	2	0.250796	0.659436	0.165384	1.22961	1
891	WA	45	1.08481	-0.475411	1	0.250796	0.659436	0.165384	1.22961	0
894	WA	45	1.08481	-0.475411	1	0.250796	0.659436	0.165384	1.22961	1
895	WA	45	1.08481	-0.475411	4	0.250796	0.659436	0.165384	1.22961	0
900	WA	45	1.08481	-0.475411	4	0.250796	0.659436	0.165384	0.229607	0
912	WA	45	1.08481	-0.475411	1.66667	0.250796	0.659436	0.165384	0.229607	0
944	WA	45	1.08481	-0.475411	2	0.250796	0.659436	0.165384	0.229607	1
949	WA	45	1.08481	-0.475411	1.66667	0.250796	0.659436	0.165384	2.22961	1
950	WA	45	1.08481	-0.475411	3	0.250796	0.659436	0.165384	-0.770393	0
957	WA	45	1.08481	-0.475411	1.66667	0.250796	0.659436	0.165384	-1.77039	0
970	WA	45	1.08481	-0.475411	1.33333	0.250796	0.659436	0.165384	0.229607	0
976	WA	45	1.08481	-0.475411	3.66667	0.250796	0.659436	0.165384	1.22961	1
977	WA	45	1.08481	-0.475411	1.33333	0.250796	0.659436	0.165384	0.229607	1
980	WA	45	1.08481	-0.475411	1.33333	0.250796	0.659436	0.165384	-1.77039	1
983	WA	45	1.08481	-0.475411	2.66667	0.250796	0.659436	0.165384	1.22961	1
989	WA	45	1.08481	-0.475411	1.66667	0.250796	0.659436	0.165384	2.22961	0
998	WA	45	1.08481	-0.475411	1.33333	0.250796	0.659436	0.165384	1.22961	1
1001	WA	45	1.08481	-0.475411	2.66667	0.250796	0.659436	0.165384	0.229607	1
18	WI	46	-0.0350428	-0.879301	1	0.333476	-0.0399219	-0.013313	-2.77039	1
22	WI	46	-0.0350428	-0.879301	2.5	0.333476	-0.0399219	-0.013313	-3.77039	0
23	WI	46	-0.0350428	-0.879301	2	0.333476	-0.0399219	-0.013313	2.22961	1
33	WI	46	-0.0350428	-0.879301	2.33333	0.333476	-0.0399219	-0.013313	-1.77039	0
44	WI	46	-0.0350428	-0.879301	1	0.333476	-0.0399219	-0.013313	1.22961	1
54	WI	46	-0.0350428	-0.879301	1	0.333476	-0.0399219	-0.013313	2.22961	0
55	WI	46	-0.0350428	-0.879301	2	0.333476	-0.0399219	-0.013313	1.22961	1
67	WI	46	-0.0350428	-0.879301	1	0.333476	-0.0399219	-0.013313	-1.77039	0
74	WI	46	-0.0350428	-0.879301	1.66667	0.333476	-0.0399219	-0.013313	0.229607	0
99	WI	46	-0.0350428	-0.879301	1	0.333476	-0.0399219	-0.013313	1.22961	0
102	WI	46	-0.0350428	-0.879301	4	0.333476	-0.0399219	-0.013313	-1.77039	1
147	WI	46	-0.0350428	-0.879301	1	0.333476	-0.0399219	-0.013313	-1.77039	1
176	WI	46	-0.0350428	-0.879301	2	0.333476	-0.0399219	-0.013313	0.229607	1
178	WI	46	-0.0350428	-0.879301	4	0.333476	-0.0399219	-0.013313	1.22961	1
183	WI	46	-0.0350428	-0.879301	3.33333	0.333476	-0.0399219	-0.013313	2.22961	0
186	WI	46	-0.0350428	-0.879301	3	0.333476	-0.0399219	-0.013313	0.229607	0
190	WI	46	-0.0350428	-0.879301	1.66667	0.333476	-0.0399219	-0.013313	1.22961	0
208	WI	46	-0.0350428	-0.879301	2.66667	0.333476	-0.0399219	-0.013313	2.22961	1
231	WI	46	-0.0350428	-0.879301	1.66667	0.333476	-0.0399219	-0.013313	0.229607	1
241	WI	46	-0.0350428	-0.879301	3.33333	0.333476	-0.0399219	-0.013313	0.229607	1
244	WI	46	-0.0350428	-0.879301	2.33333	0.333476	-0.0399219	-0.013313	0.229607	0
271	WI	46	-0.0350428	-0.879301	1	0.333476	-0.0399219	-0.013313	2.22961	0
275	WI	46	-0.0350428	-0.879301	2.33333	0.333476	-0.0399219	-0.013313	-1.77039	1
292	WI	46	-0.0350428	-0.879301	3	0.333476	-0.0399219	-0.013313	-2.77039	0
294	WI	46	-0.0350428	-0.879301	3.33333	0.333476	-0.0399219	-0.013313	-1.77039	0
296	WI	46	-0.0350428	-0.879301	1.33333	0.333476	-0.0399219	-0.013313	0.229607	0
299	WI	46	-0.0350428	-0.879301	2.66667	0.333476	-0.0399219	-0.013313	0.229607	1
305	WI	46	-0.0350428	-0.879301	2	0.333476	-0.0399219	-0.013313	0.229607	1
317	WI	46	-0.0350428	-0.879301	1.66667	0.333476	-0.0399219	-0.013313	2.22961	1
323	WI	46	-0.0350428	-0.879301	1.66667	0.333476	-0.0399219	-0.013313	-1.77039	0
334	WI	46	-0.0350428	-0.879301	2	0.333476	-0.0399219	-0.013313	2.22961	0
338	WI	46	-0.0350428	-0.879301	1	0.333476	-0.0399219	-0.013313	2.22961	0
346	WI	46	-0.0350428	-0.879301	2.66667	0.333476	-0.0399219	-0.013313	1.22961	0
352	WI	46	-0.0350428	-0.879301	1.66667	0.333476	-0.0399219	-0.013313	-1.77039	1
357	WI	46	-0.0350428	-0.879301	3.33333	0.333476	-0.0399219	-0.013313	-3.77039	1
363	WI	46	-0.0350428	-0.879301	2.33333	0.333476	-0.0399219	-0.013313	-1.77039	0
366	WI	46	-0.0350428	-0.879301	4	0.333476	-0.0399219	-0.013313	-1.77039	0
369	WI	46	-0.0350428	-0.879301	1	0.333476	-0.0399219	-0.013313	0.229607	0
379	WI	46	-0.0350428	-0.879301	1.66667	0.333476	-0.0399219	-0.013313	1.22961	0
384	WI	46	-0.0350428	-0.879301	1.5	0.333476	-0.0399219	-0.013313	0.229607	0
388	WI	46	-0.0350428	-0.879301	1.33333	0.333476	-0.0399219	-0.013313	-1.77039	1
565	WV	47	-0.0505406	1.54404	3	0.044096	-1.52279	-0.0671491	-2.77039	0
584	WV	47	-0.0505406	1.54404	3	0.044096	-1.52279	-0.0671491	1.22961	1
606	WV	47	-0.0505406	1.54404	1	0.044096	-1.52279	-0.0671491	2.22961	1
634	WV	47	-0.0505406	1.54404	2.33333	0.044096	-1.52279	-0.0671491	0.229607	0
636	WV	47	-0.0505406	1.54404	2	0.044096	-1.52279	-0.0671491	-1.77039	1
651	WV	47	-0.0505406	1.54404	3.66667	0.044096	-1.52279	-0.0671491	0.229607	1
666	WV	47	-0.0505406	1.54404	2.33333	0.044096	-1.52279	-0.0671491	0.229607	1
784	WV	47	-0.0505406	1.54404	3.33333	0.044096	-1.52279	-0.0671491	-1.77039	1
817	WY	48	0.912465	0.837229	4	1.03626	0.918227	0.951518	-1.77039	0
850	WY	48	0.912465	0.837229	2	1.03626	0.918227	0.951518	2.22961	1
