# Supplementary material for: Predicting Attitudes toward Press- and Speech Freedom across the U.S.A.: A Test of Climato-Economic, Parasite Stress, and Life History Theories
Source: PLoS One. 2015 Jun 1;10(6):e0125241. doi: 10.1371/journal.pone.0125241 (PMC4451980; doi:10.1371/journal.pone.0125241)
Supplement: S3 Data — (XLSX) [file pone.0125241.s003.xlsx]

## Sheet: Test 3 non stratified
case.id	state	state.code	offensive.speech	ft.measure	teen.birth.total	c.g.total	climate	wealth	climate.x.wealth	edu.cnt	male.dummy
32	Alabama	1	1	1.27982	0.889715	1.49239	-1.23744	-1.10867	1.37191	-1.79709	1
119	Alabama	1	1	1.27982	0.889715	1.49239	-1.23744	-1.10867	1.37191	-1.79709	0
199	Alabama	1	3	1.27982	0.889715	1.49239	-1.23744	-1.10867	1.37191	-1.79709	0
200	Alabama	1	4	1.27982	0.889715	1.49239	-1.23744	-1.10867	1.37191	-1.79709	1
202	Alabama	1	3.33333	1.27982	0.889715	1.49239	-1.23744	-1.10867	1.37191	-1.79709	1
402	Alabama	1	3	1.27982	0.889715	1.49239	-1.23744	-1.10867	1.37191	1.20291	0
404	Alabama	1	3.66667	1.27982	0.889715	1.49239	-1.23744	-1.10867	1.37191	2.20291	1
536	Alabama	1	2	1.27982	0.889715	1.49239	-1.23744	-1.10867	1.37191	2.20291	0
556	Alabama	1	3.33333	1.27982	0.889715	1.49239	-1.23744	-1.10867	1.37191	2.20291	1
568	Alabama	1	3	1.27982	0.889715	1.49239	-1.23744	-1.10867	1.37191	-1.79709	1
610	Alabama	1	1	1.27982	0.889715	1.49239	-1.23744	-1.10867	1.37191	2.20291	1
740	Alabama	1	3.66667	1.27982	0.889715	1.49239	-1.23744	-1.10867	1.37191	0.202913	0
743	Alabama	1	1.33333	1.27982	0.889715	1.49239	-1.23744	-1.10867	1.37191	-1.79709	0
744	Alabama	1	4	1.27982	0.889715	1.49239	-1.23744	-1.10867	1.37191	0.202913	1
746	Alabama	1	2	1.27982	0.889715	1.49239	-1.23744	-1.10867	1.37191	1.20291	0
752	Alabama	1	3	1.27982	0.889715	1.49239	-1.23744	-1.10867	1.37191	0.202913	0
853	Alabama	1	2.33333	1.27982	0.889715	1.49239	-1.23744	-1.10867	1.37191	1.20291	1
857	Alabama	1	1	1.27982	0.889715	1.49239	-1.23744	-1.10867	1.37191	0.202913	0
859	Alabama	1	3.66667	1.27982	0.889715	1.49239	-1.23744	-1.10867	1.37191	1.20291	1
861	Alabama	1	3	1.27982	0.889715	1.49239	-1.23744	-1.10867	1.37191	-2.79709	1
75.2006	Alabama	1	2.33333	1.27982	0.889715	1.49239	-1.23744	-1.10867	1.37191	-1.79709	0
268.201	Alabama	1	2	1.27982	0.889715	1.49239	-1.23744	-1.10867	1.37191	-1.79709	0
112.201	Alabama	1	2.66667	1.27982	0.889715	1.49239	-1.23744	-1.10867	1.37191	-1.79709	1
159.201	Alabama	1	2.33333	1.27982	0.889715	1.49239	-1.23744	-1.10867	1.37191	-1.79709	0
60.2006	Alabama	1	4	1.27982	0.889715	1.49239	-1.23744	-1.10867	1.37191	-1.79709	0
413.201	Alabama	1	4	1.27982	0.889715	1.49239	-1.23744	-1.10867	1.37191	-0.797087	1
398.201	Alabama	1	4	1.27982	0.889715	1.49239	-1.23744	-1.10867	1.37191	0.202913	0
76.2006	Alabama	1	2.33333	1.27982	0.889715	1.49239	-1.23744	-1.10867	1.37191	-0.797087	1
124.201	Alabama	1	1.33333	1.27982	0.889715	1.49239	-1.23744	-1.10867	1.37191	1.20291	0
402.201	Alabama	1	2.33333	1.27982	0.889715	1.49239	-1.23744	-1.10867	1.37191	1.20291	1
201.201	Alabama	1	1.66667	1.27982	0.889715	1.49239	-1.23744	-1.10867	1.37191	1.20291	0
425.201	Alabama	1	1.33333	1.27982	0.889715	1.49239	-1.23744	-1.10867	1.37191	1.20291	0
313.201	Alabama	1	2.66667	1.27982	0.889715	1.49239	-1.23744	-1.10867	1.37191	1.20291	0
26.2006	Alabama	1	1	1.27982	0.889715	1.49239	-1.23744	-1.10867	1.37191	2.20291	0
97.2006	Alabama	1	3	1.27982	0.889715	1.49239	-1.23744	-1.10867	1.37191	2.20291	0
216	Arizona	3	1	0.0705427	1.56625	-0.00155354	-0.576004	-0.267169	0.15389	-0.797087	0
225	Arizona	3	2	0.0705427	1.56625	-0.00155354	-0.576004	-0.267169	0.15389	-1.79709	1
229	Arizona	3	1	0.0705427	1.56625	-0.00155354	-0.576004	-0.267169	0.15389	1.20291	0
233	Arizona	3	3.66667	0.0705427	1.56625	-0.00155354	-0.576004	-0.267169	0.15389	0.202913	0
356	Arizona	3	4	0.0705427	1.56625	-0.00155354	-0.576004	-0.267169	0.15389	-2.79709	1
413	Arizona	3	1.66667	0.0705427	1.56625	-0.00155354	-0.576004	-0.267169	0.15389	1.20291	0
757	Arizona	3	1	0.0705427	1.56625	-0.00155354	-0.576004	-0.267169	0.15389	2.20291	0
759	Arizona	3	1.33333	0.0705427	1.56625	-0.00155354	-0.576004	-0.267169	0.15389	1.20291	0
880	Arizona	3	1	0.0705427	1.56625	-0.00155354	-0.576004	-0.267169	0.15389	2.20291	0
881	Arizona	3	4	0.0705427	1.56625	-0.00155354	-0.576004	-0.267169	0.15389	1.20291	1
798.201	Arizona	3	2.33333	0.0705427	1.56625	-0.00155354	-0.576004	-0.267169	0.15389	-1.79709	0
802.201	Arizona	3	1	0.0705427	1.56625	-0.00155354	-0.576004	-0.267169	0.15389	-1.79709	1
791.201	Arizona	3	2	0.0705427	1.56625	-0.00155354	-0.576004	-0.267169	0.15389	-1.79709	1
805.201	Arizona	3	3.66667	0.0705427	1.56625	-0.00155354	-0.576004	-0.267169	0.15389	-1.79709	0
820.201	Arizona	3	2.66667	0.0705427	1.56625	-0.00155354	-0.576004	-0.267169	0.15389	-1.79709	0
830.201	Arizona	3	1.66667	0.0705427	1.56625	-0.00155354	-0.576004	-0.267169	0.15389	-1.79709	0
853.201	Arizona	3	3	0.0705427	1.56625	-0.00155354	-0.576004	-0.267169	0.15389	-1.79709	1
11.2006	Arizona	3	3	0.0705427	1.56625	-0.00155354	-0.576004	-0.267169	0.15389	-2.79709	0
857.201	Arizona	3	4	0.0705427	1.56625	-0.00155354	-0.576004	-0.267169	0.15389	-1.79709	1
810.201	Arizona	3	2	0.0705427	1.56625	-0.00155354	-0.576004	-0.267169	0.15389	-1.79709	1
822.201	Arizona	3	3.33333	0.0705427	1.56625	-0.00155354	-0.576004	-0.267169	0.15389	-1.79709	1
876.201	Arizona	3	2	0.0705427	1.56625	-0.00155354	-0.576004	-0.267169	0.15389	-1.79709	0
837.201	Arizona	3	2.66667	0.0705427	1.56625	-0.00155354	-0.576004	-0.267169	0.15389	0.202913	0
814.201	Arizona	3	1	0.0705427	1.56625	-0.00155354	-0.576004	-0.267169	0.15389	0.202913	0
865.201	Arizona	3	2.66667	0.0705427	1.56625	-0.00155354	-0.576004	-0.267169	0.15389	0.202913	1
848.201	Arizona	3	1.66667	0.0705427	1.56625	-0.00155354	-0.576004	-0.267169	0.15389	1.20291	0
829.201	Arizona	3	2.66667	0.0705427	1.56625	-0.00155354	-0.576004	-0.267169	0.15389	1.20291	0
839.201	Arizona	3	2.66667	0.0705427	1.56625	-0.00155354	-0.576004	-0.267169	0.15389	1.20291	0
793.201	Arizona	3	2	0.0705427	1.56625	-0.00155354	-0.576004	-0.267169	0.15389	1.20291	0
821.201	Arizona	3	3.66667	0.0705427	1.56625	-0.00155354	-0.576004	-0.267169	0.15389	1.20291	0
868.201	Arizona	3	2.33333	0.0705427	1.56625	-0.00155354	-0.576004	-0.267169	0.15389	1.20291	0
856.201	Arizona	3	1	0.0705427	1.56625	-0.00155354	-0.576004	-0.267169	0.15389	2.20291	0
833.201	Arizona	3	1	0.0705427	1.56625	-0.00155354	-0.576004	-0.267169	0.15389	2.20291	0
794.201	Arizona	3	2	0.0705427	1.56625	-0.00155354	-0.576004	-0.267169	0.15389	2.20291	1
841.201	Arizona	3	2	0.0705427	1.56625	-0.00155354	-0.576004	-0.267169	0.15389	2.20291	0
223	Arkansas	2	3	0.530029	1.65082	0.498012	-0.369304	-1.31175	0.484433	0.202913	1
224	Arkansas	2	3.33333	0.530029	1.65082	0.498012	-0.369304	-1.31175	0.484433	-1.79709	1
231	Arkansas	2	4	0.530029	1.65082	0.498012	-0.369304	-1.31175	0.484433	-3.79709	1
236	Arkansas	2	3.33333	0.530029	1.65082	0.498012	-0.369304	-1.31175	0.484433	-1.79709	1
344	Arkansas	2	3.33333	0.530029	1.65082	0.498012	-0.369304	-1.31175	0.484433	-3.79709	1
395	Arkansas	2	1.66667	0.530029	1.65082	0.498012	-0.369304	-1.31175	0.484433	2.20291	0
396	Arkansas	2	3.33333	0.530029	1.65082	0.498012	-0.369304	-1.31175	0.484433	-1.79709	0
401	Arkansas	2	1.33333	0.530029	1.65082	0.498012	-0.369304	-1.31175	0.484433	1.20291	0
498	Arkansas	2	1.66667	0.530029	1.65082	0.498012	-0.369304	-1.31175	0.484433	0.202913	1
516	Arkansas	2	2.66667	0.530029	1.65082	0.498012	-0.369304	-1.31175	0.484433	1.20291	1
749	Arkansas	2	3.66667	0.530029	1.65082	0.498012	-0.369304	-1.31175	0.484433	1.20291	0
875	Arkansas	2	4	0.530029	1.65082	0.498012	-0.369304	-1.31175	0.484433	2.20291	1
998	Arkansas	2	3.33333	0.530029	1.65082	0.498012	-0.369304	-1.31175	0.484433		0
146.201	Arkansas	2	1	0.530029	1.65082	0.498012	-0.369304	-1.31175	0.484433	-1.79709	1
202.201	Arkansas	2	2.66667	0.530029	1.65082	0.498012	-0.369304	-1.31175	0.484433	-1.79709	0
207.201	Arkansas	2	3.33333	0.530029	1.65082	0.498012	-0.369304	-1.31175	0.484433	-2.79709	1
85.2006	Arkansas	2	4	0.530029	1.65082	0.498012	-0.369304	-1.31175	0.484433	-1.79709	1
115.201	Arkansas	2	4	0.530029	1.65082	0.498012	-0.369304	-1.31175	0.484433	-1.79709	1
169.201	Arkansas	2	4	0.530029	1.65082	0.498012	-0.369304	-1.31175	0.484433	-1.79709	1
406.201	Arkansas	2	4	0.530029	1.65082	0.498012	-0.369304	-1.31175	0.484433	-2.79709	1
321.201	Arkansas	2	1	0.530029	1.65082	0.498012	-0.369304	-1.31175	0.484433	0.202913	0
91.2006	Arkansas	2	2	0.530029	1.65082	0.498012	-0.369304	-1.31175	0.484433	0.202913	0
330.201	Arkansas	2	2.66667	0.530029	1.65082	0.498012	-0.369304	-1.31175	0.484433	0.202913	1
373.201	Arkansas	2	4	0.530029	1.65082	0.498012	-0.369304	-1.31175	0.484433	1.20291	0
171.201	Arkansas	2	2	0.530029	1.65082	0.498012	-0.369304	-1.31175	0.484433	1.20291	1
211.201	Arkansas	2	4	0.530029	1.65082	0.498012	-0.369304	-1.31175	0.484433	1.20291	0
92.2006	Arkansas	2	3	0.530029	1.65082	0.498012	-0.369304	-1.31175	0.484433	1.20291	0
283.201	Arkansas	2	2	0.530029	1.65082	0.498012	-0.369304	-1.31175	0.484433	2.20291	0
53	California	4	1	0.0140369	-0.0405217	0.0382082	-1.34079	0.951322	-1.27553	1.20291	0
54	California	4	1	0.0140369	-0.0405217	0.0382082	-1.34079	0.951322	-1.27553	1.20291	0
55	California	4	3	0.0140369	-0.0405217	0.0382082	-1.34079	0.951322	-1.27553	-0.797087	1
56	California	4	2.66667	0.0140369	-0.0405217	0.0382082	-1.34079	0.951322	-1.27553	2.20291	0
57	California	4	2.33333	0.0140369	-0.0405217	0.0382082	-1.34079	0.951322	-1.27553	1.20291	0
58	California	4	2.33333	0.0140369	-0.0405217	0.0382082	-1.34079	0.951322	-1.27553	-1.79709	1
59	California	4	2	0.0140369	-0.0405217	0.0382082	-1.34079	0.951322	-1.27553	1.20291	0
60	California	4	1	0.0140369	-0.0405217	0.0382082	-1.34079	0.951322	-1.27553	-2.79709	0
62	California	4	3	0.0140369	-0.0405217	0.0382082	-1.34079	0.951322	-1.27553	1.20291	1
241	California	4	2	0.0140369	-0.0405217	0.0382082	-1.34079	0.951322	-1.27553	2.20291	0
242	California	4	3	0.0140369	-0.0405217	0.0382082	-1.34079	0.951322	-1.27553	1.20291	0
243	California	4	2	0.0140369	-0.0405217	0.0382082	-1.34079	0.951322	-1.27553	1.20291	0
244	California	4	2.66667	0.0140369	-0.0405217	0.0382082	-1.34079	0.951322	-1.27553	1.20291	1
245	California	4	1	0.0140369	-0.0405217	0.0382082	-1.34079	0.951322	-1.27553	2.20291	0
247	California	4	1	0.0140369	-0.0405217	0.0382082	-1.34079	0.951322	-1.27553	0.202913	0
249	California	4	1	0.0140369	-0.0405217	0.0382082	-1.34079	0.951322	-1.27553	2.20291	0
250	California	4	3	0.0140369	-0.0405217	0.0382082	-1.34079	0.951322	-1.27553	0.202913	1
251	California	4	1.33333	0.0140369	-0.0405217	0.0382082	-1.34079	0.951322	-1.27553	0.202913	0
254	California	4	2.66667	0.0140369	-0.0405217	0.0382082	-1.34079	0.951322	-1.27553	1.20291	0
255	California	4	4	0.0140369	-0.0405217	0.0382082	-1.34079	0.951322	-1.27553	0.202913	0
256	California	4	3.33333	0.0140369	-0.0405217	0.0382082	-1.34079	0.951322	-1.27553	-1.79709	1
257	California	4	4	0.0140369	-0.0405217	0.0382082	-1.34079	0.951322	-1.27553	-2.79709	0
260	California	4	1.66667	0.0140369	-0.0405217	0.0382082	-1.34079	0.951322	-1.27553	1.20291	0
261	California	4	2.33333	0.0140369	-0.0405217	0.0382082	-1.34079	0.951322	-1.27553	2.20291	0
262	California	4	4	0.0140369	-0.0405217	0.0382082	-1.34079	0.951322	-1.27553	0.202913	1
264	California	4	1	0.0140369	-0.0405217	0.0382082	-1.34079	0.951322	-1.27553	-1.79709	0
265	California	4	3.66667	0.0140369	-0.0405217	0.0382082	-1.34079	0.951322	-1.27553	0.202913	1
266	California	4	3	0.0140369	-0.0405217	0.0382082	-1.34079	0.951322	-1.27553	-2.79709	0
267	California	4	1	0.0140369	-0.0405217	0.0382082	-1.34079	0.951322	-1.27553	2.20291	0
360	California	4	1.66667	0.0140369	-0.0405217	0.0382082	-1.34079	0.951322	-1.27553	1.20291	0
363	California	4	4	0.0140369	-0.0405217	0.0382082	-1.34079	0.951322	-1.27553	0.202913	0
364	California	4	2.66667	0.0140369	-0.0405217	0.0382082	-1.34079	0.951322	-1.27553	0.202913	0
366	California	4	1.5	0.0140369	-0.0405217	0.0382082	-1.34079	0.951322	-1.27553	2.20291	0
371	California	4	3	0.0140369	-0.0405217	0.0382082	-1.34079	0.951322	-1.27553	2.20291	0
374	California	4	4	0.0140369	-0.0405217	0.0382082	-1.34079	0.951322	-1.27553	-3.79709	1
445	California	4	1	0.0140369	-0.0405217	0.0382082	-1.34079	0.951322	-1.27553	-1.79709	1
447	California	4	1	0.0140369	-0.0405217	0.0382082	-1.34079	0.951322	-1.27553	0.202913	1
449	California	4	2	0.0140369	-0.0405217	0.0382082	-1.34079	0.951322	-1.27553	0.202913	1
452	California	4	4	0.0140369	-0.0405217	0.0382082	-1.34079	0.951322	-1.27553	-1.79709	1
455	California	4	2	0.0140369	-0.0405217	0.0382082	-1.34079	0.951322	-1.27553	-1.79709	0
470	California	4	2	0.0140369	-0.0405217	0.0382082	-1.34079	0.951322	-1.27553	0.202913	1
474	California	4	1	0.0140369	-0.0405217	0.0382082	-1.34079	0.951322	-1.27553	2.20291	0
476	California	4	2	0.0140369	-0.0405217	0.0382082	-1.34079	0.951322	-1.27553	1.20291	0
482	California	4	1	0.0140369	-0.0405217	0.0382082	-1.34079	0.951322	-1.27553	-2.79709	1
485	California	4	1	0.0140369	-0.0405217	0.0382082	-1.34079	0.951322	-1.27553	2.20291	0
486	California	4	1	0.0140369	-0.0405217	0.0382082	-1.34079	0.951322	-1.27553	2.20291	1
495	California	4	2	0.0140369	-0.0405217	0.0382082	-1.34079	0.951322	-1.27553	2.20291	0
504	California	4	1	0.0140369	-0.0405217	0.0382082	-1.34079	0.951322	-1.27553	-1.79709	0
509	California	4	2.66667	0.0140369	-0.0405217	0.0382082	-1.34079	0.951322	-1.27553	0.202913	0
511	California	4	1	0.0140369	-0.0405217	0.0382082	-1.34079	0.951322	-1.27553	1.20291	0
512	California	4	3.33333	0.0140369	-0.0405217	0.0382082	-1.34079	0.951322	-1.27553	1.20291	1
513	California	4	2	0.0140369	-0.0405217	0.0382082	-1.34079	0.951322	-1.27553	0.202913	1
515	California	4	1.33333	0.0140369	-0.0405217	0.0382082	-1.34079	0.951322	-1.27553	-0.797087	1
518	California	4	1.66667	0.0140369	-0.0405217	0.0382082	-1.34079	0.951322	-1.27553	0.202913	1
520	California	4	3.33333	0.0140369	-0.0405217	0.0382082	-1.34079	0.951322	-1.27553	-0.797087	1
523	California	4	2.33333	0.0140369	-0.0405217	0.0382082	-1.34079	0.951322	-1.27553	1.20291	1
524	California	4	4	0.0140369	-0.0405217	0.0382082	-1.34079	0.951322	-1.27553	-1.79709	1
527	California	4	3	0.0140369	-0.0405217	0.0382082	-1.34079	0.951322	-1.27553	1.20291	1
529	California	4	2	0.0140369	-0.0405217	0.0382082	-1.34079	0.951322	-1.27553	1.20291	0
530	California	4	1	0.0140369	-0.0405217	0.0382082	-1.34079	0.951322	-1.27553	0.202913	1
532	California	4	3.33333	0.0140369	-0.0405217	0.0382082	-1.34079	0.951322	-1.27553	1.20291	1
533	California	4	2.66667	0.0140369	-0.0405217	0.0382082	-1.34079	0.951322	-1.27553	1.20291	1
545	California	4	1.33333	0.0140369	-0.0405217	0.0382082	-1.34079	0.951322	-1.27553	1.20291	1
548	California	4	2.33333	0.0140369	-0.0405217	0.0382082	-1.34079	0.951322	-1.27553	2.20291	1
553	California	4	2	0.0140369	-0.0405217	0.0382082	-1.34079	0.951322	-1.27553	0.202913	1
555	California	4	3	0.0140369	-0.0405217	0.0382082	-1.34079	0.951322	-1.27553	-1.79709	1
559	California	4	3	0.0140369	-0.0405217	0.0382082	-1.34079	0.951322	-1.27553	0.202913	0
564	California	4	2	0.0140369	-0.0405217	0.0382082	-1.34079	0.951322	-1.27553	1.20291	1
569	California	4	3.33333	0.0140369	-0.0405217	0.0382082	-1.34079	0.951322	-1.27553	0.202913	1
614	California	4	3.66667	0.0140369	-0.0405217	0.0382082	-1.34079	0.951322	-1.27553	2.20291	1
620	California	4	3.33333	0.0140369	-0.0405217	0.0382082	-1.34079	0.951322	-1.27553	0.202913	0
623	California	4	2.33333	0.0140369	-0.0405217	0.0382082	-1.34079	0.951322	-1.27553	2.20291	1
624	California	4	4	0.0140369	-0.0405217	0.0382082	-1.34079	0.951322	-1.27553	0.202913	1
628	California	4	1.33333	0.0140369	-0.0405217	0.0382082	-1.34079	0.951322	-1.27553	0.202913	1
630	California	4	2.66667	0.0140369	-0.0405217	0.0382082	-1.34079	0.951322	-1.27553	0.202913	0
632	California	4	4	0.0140369	-0.0405217	0.0382082	-1.34079	0.951322	-1.27553	-1.79709	0
634	California	4	2	0.0140369	-0.0405217	0.0382082	-1.34079	0.951322	-1.27553	2.20291	0
637	California	4	1.66667	0.0140369	-0.0405217	0.0382082	-1.34079	0.951322	-1.27553	-1.79709	0
638	California	4	2	0.0140369	-0.0405217	0.0382082	-1.34079	0.951322	-1.27553	2.20291	0
639	California	4	4	0.0140369	-0.0405217	0.0382082	-1.34079	0.951322	-1.27553	0.202913	1
657	California	4	1	0.0140369	-0.0405217	0.0382082	-1.34079	0.951322	-1.27553	0.202913	0
761	California	4	2.66667	0.0140369	-0.0405217	0.0382082	-1.34079	0.951322	-1.27553	0.202913	0
763	California	4	4	0.0140369	-0.0405217	0.0382082	-1.34079	0.951322	-1.27553	2.20291	1
764	California	4	3	0.0140369	-0.0405217	0.0382082	-1.34079	0.951322	-1.27553	2.20291	0
889	California	4	3.66667	0.0140369	-0.0405217	0.0382082	-1.34079	0.951322	-1.27553	0.202913	1
890	California	4	1.66667	0.0140369	-0.0405217	0.0382082	-1.34079	0.951322	-1.27553	-1.79709	0
891	California	4	2	0.0140369	-0.0405217	0.0382082	-1.34079	0.951322	-1.27553	0.202913	1
892	California	4	2.66667	0.0140369	-0.0405217	0.0382082	-1.34079	0.951322	-1.27553	2.20291	1
893	California	4	1	0.0140369	-0.0405217	0.0382082	-1.34079	0.951322	-1.27553	-1.79709	1
897	California	4	1.33333	0.0140369	-0.0405217	0.0382082	-1.34079	0.951322	-1.27553	2.20291	1
898	California	4	1.33333	0.0140369	-0.0405217	0.0382082	-1.34079	0.951322	-1.27553	-0.797087	1
899	California	4	4	0.0140369	-0.0405217	0.0382082	-1.34079	0.951322	-1.27553	1.20291	1
901	California	4	1.66667	0.0140369	-0.0405217	0.0382082	-1.34079	0.951322	-1.27553	1.20291	0
902	California	4	4	0.0140369	-0.0405217	0.0382082	-1.34079	0.951322	-1.27553	1.20291	0
903	California	4	1	0.0140369	-0.0405217	0.0382082	-1.34079	0.951322	-1.27553	-1.79709	0
904	California	4	3.66667	0.0140369	-0.0405217	0.0382082	-1.34079	0.951322	-1.27553	-1.79709	0
905	California	4	2.33333	0.0140369	-0.0405217	0.0382082	-1.34079	0.951322	-1.27553	1.20291	0
907	California	4	2	0.0140369	-0.0405217	0.0382082	-1.34079	0.951322	-1.27553	0.202913	1
908	California	4	3.33333	0.0140369	-0.0405217	0.0382082	-1.34079	0.951322	-1.27553	0.202913	1
910	California	4	3.33333	0.0140369	-0.0405217	0.0382082	-1.34079	0.951322	-1.27553	1.20291	0
911	California	4	4	0.0140369	-0.0405217	0.0382082	-1.34079	0.951322	-1.27553	2.20291	1
913	California	4	3.66667	0.0140369	-0.0405217	0.0382082	-1.34079	0.951322	-1.27553	1.20291	1
1002	California	4	1	0.0140369	-0.0405217	0.0382082	-1.34079	0.951322	-1.27553	1.20291	1
901.201	California	4	4	0.0140369	-0.0405217	0.0382082	-1.34079	0.951322	-1.27553	-2.79709	1
887.201	California	4	2.33333	0.0140369	-0.0405217	0.0382082	-1.34079	0.951322	-1.27553	-2.79709	0
898.201	California	4	4	0.0140369	-0.0405217	0.0382082	-1.34079	0.951322	-1.27553	-1.79709	0
926.201	California	4	3.33333	0.0140369	-0.0405217	0.0382082	-1.34079	0.951322	-1.27553	-2.79709	0
935.201	California	4	2.66667	0.0140369	-0.0405217	0.0382082	-1.34079	0.951322	-1.27553	-2.79709	0
971.201	California	4	1	0.0140369	-0.0405217	0.0382082	-1.34079	0.951322	-1.27553	-1.79709	0
928.201	California	4	2.33333	0.0140369	-0.0405217	0.0382082	-1.34079	0.951322	-1.27553	-1.79709	0
896.201	California	4	1	0.0140369	-0.0405217	0.0382082	-1.34079	0.951322	-1.27553	-1.79709	0
929.201	California	4	2.33333	0.0140369	-0.0405217	0.0382082	-1.34079	0.951322	-1.27553	-1.79709	0
932.201	California	4	2.33333	0.0140369	-0.0405217	0.0382082	-1.34079	0.951322	-1.27553	-1.79709	0
882.201	California	4	4	0.0140369	-0.0405217	0.0382082	-1.34079	0.951322	-1.27553	-2.79709	1
937.201	California	4	4	0.0140369	-0.0405217	0.0382082	-1.34079	0.951322	-1.27553	-1.79709	0
964.201	California	4	1	0.0140369	-0.0405217	0.0382082	-1.34079	0.951322	-1.27553	-1.79709	1
987.201	California	4	2.33333	0.0140369	-0.0405217	0.0382082	-1.34079	0.951322	-1.27553	-1.79709	0
947.201	California	4	4	0.0140369	-0.0405217	0.0382082	-1.34079	0.951322	-1.27553	-1.79709	1
995.201	California	4	4	0.0140369	-0.0405217	0.0382082	-1.34079	0.951322	-1.27553	-2.79709	1
888.201	California	4	2	0.0140369	-0.0405217	0.0382082	-1.34079	0.951322	-1.27553	-1.79709	0
946.201	California	4	3	0.0140369	-0.0405217	0.0382082	-1.34079	0.951322	-1.27553	-1.79709	1
958.201	California	4	3	0.0140369	-0.0405217	0.0382082	-1.34079	0.951322	-1.27553	-1.79709	1
986.201	California	4	3	0.0140369	-0.0405217	0.0382082	-1.34079	0.951322	-1.27553	-1.79709	1
924.201	California	4	1.66667	0.0140369	-0.0405217	0.0382082	-1.34079	0.951322	-1.27553	0.202913	0
951.201	California	4	1.33333	0.0140369	-0.0405217	0.0382082	-1.34079	0.951322	-1.27553	0.202913	0
960.201	California	4	3	0.0140369	-0.0405217	0.0382082	-1.34079	0.951322	-1.27553	0.202913	1
899.201	California	4	1	0.0140369	-0.0405217	0.0382082	-1.34079	0.951322	-1.27553	0.202913	0
975.201	California	4	3.33333	0.0140369	-0.0405217	0.0382082	-1.34079	0.951322	-1.27553	0.202913	0
913.201	California	4	2	0.0140369	-0.0405217	0.0382082	-1.34079	0.951322	-1.27553	0.202913	1
922.201	California	4	1.66667	0.0140369	-0.0405217	0.0382082	-1.34079	0.951322	-1.27553	0.202913	0
979.201	California	4	2	0.0140369	-0.0405217	0.0382082	-1.34079	0.951322	-1.27553	0.202913	0
917.201	California	4	3.66667	0.0140369	-0.0405217	0.0382082	-1.34079	0.951322	-1.27553	0.202913	1
921.201	California	4	2	0.0140369	-0.0405217	0.0382082	-1.34079	0.951322	-1.27553	0.202913	1
923.201	California	4	1	0.0140369	-0.0405217	0.0382082	-1.34079	0.951322	-1.27553	0.202913	0
973.201	California	4	3	0.0140369	-0.0405217	0.0382082	-1.34079	0.951322	-1.27553	0.202913	1
997.201	California	4	2.66667	0.0140369	-0.0405217	0.0382082	-1.34079	0.951322	-1.27553	0.202913	1
889.201	California	4	1	0.0140369	-0.0405217	0.0382082	-1.34079	0.951322	-1.27553	0.202913	1
892.201	California	4	1.66667	0.0140369	-0.0405217	0.0382082	-1.34079	0.951322	-1.27553	0.202913	0
915.201	California	4	4	0.0140369	-0.0405217	0.0382082	-1.34079	0.951322	-1.27553	0.202913	1
939.201	California	4	4	0.0140369	-0.0405217	0.0382082	-1.34079	0.951322	-1.27553	0.202913	1
952.201	California	4	2.33333	0.0140369	-0.0405217	0.0382082	-1.34079	0.951322	-1.27553	0.202913	1
961.201	California	4	3.33333	0.0140369	-0.0405217	0.0382082	-1.34079	0.951322	-1.27553	0.202913	0
982.201	California	4	1	0.0140369	-0.0405217	0.0382082	-1.34079	0.951322	-1.27553	0.202913	1
991.201	California	4	2	0.0140369	-0.0405217	0.0382082	-1.34079	0.951322	-1.27553	0.202913	1
1002.2	California	4	1	0.0140369	-0.0405217	0.0382082	-1.34079	0.951322	-1.27553	0.202913	0
903.201	California	4	3.33333	0.0140369	-0.0405217	0.0382082	-1.34079	0.951322	-1.27553	0.202913	0
992.201	California	4	1	0.0140369	-0.0405217	0.0382082	-1.34079	0.951322	-1.27553	0.202913	0
910.201	California	4	3	0.0140369	-0.0405217	0.0382082	-1.34079	0.951322	-1.27553	1.20291	0
919.201	California	4	4	0.0140369	-0.0405217	0.0382082	-1.34079	0.951322	-1.27553	1.20291	1
972.201	California	4	1.66667	0.0140369	-0.0405217	0.0382082	-1.34079	0.951322	-1.27553	1.20291	1
990.201	California	4	1	0.0140369	-0.0405217	0.0382082	-1.34079	0.951322	-1.27553	1.20291	0
884.201	California	4	2	0.0140369	-0.0405217	0.0382082	-1.34079	0.951322	-1.27553	1.20291	0
933.201	California	4	3.33333	0.0140369	-0.0405217	0.0382082	-1.34079	0.951322	-1.27553	1.20291	1
936.201	California	4	1	0.0140369	-0.0405217	0.0382082	-1.34079	0.951322	-1.27553	1.20291	0
955.201	California	4	1	0.0140369	-0.0405217	0.0382082	-1.34079	0.951322	-1.27553	1.20291	1
978.201	California	4	1.66667	0.0140369	-0.0405217	0.0382082	-1.34079	0.951322	-1.27553	1.20291	1
12.2006	California	4	2.66667	0.0140369	-0.0405217	0.0382082	-1.34079	0.951322	-1.27553	1.20291	0
897.201	California	4	4	0.0140369	-0.0405217	0.0382082	-1.34079	0.951322	-1.27553	1.20291	1
920.201	California	4	1.66667	0.0140369	-0.0405217	0.0382082	-1.34079	0.951322	-1.27553	1.20291	1
954.201	California	4	2	0.0140369	-0.0405217	0.0382082	-1.34079	0.951322	-1.27553	1.20291	0
959.201	California	4	3.66667	0.0140369	-0.0405217	0.0382082	-1.34079	0.951322	-1.27553	1.20291	1
908.201	California	4	1.33333	0.0140369	-0.0405217	0.0382082	-1.34079	0.951322	-1.27553	1.20291	0
927.201	California	4	1.33333	0.0140369	-0.0405217	0.0382082	-1.34079	0.951322	-1.27553	1.20291	0
930.201	California	4	4	0.0140369	-0.0405217	0.0382082	-1.34079	0.951322	-1.27553	1.20291	1
934.201	California	4	3.33333	0.0140369	-0.0405217	0.0382082	-1.34079	0.951322	-1.27553	1.20291	0
9.2006	California	4	1	0.0140369	-0.0405217	0.0382082	-1.34079	0.951322	-1.27553	1.20291	1
890.201	California	4	3.33333	0.0140369	-0.0405217	0.0382082	-1.34079	0.951322	-1.27553	1.20291	0
911.201	California	4	2	0.0140369	-0.0405217	0.0382082	-1.34079	0.951322	-1.27553	1.20291	1
914.201	California	4	1.66667	0.0140369	-0.0405217	0.0382082	-1.34079	0.951322	-1.27553	1.20291	1
918.201	California	4	2	0.0140369	-0.0405217	0.0382082	-1.34079	0.951322	-1.27553	1.20291	0
925.201	California	4	4	0.0140369	-0.0405217	0.0382082	-1.34079	0.951322	-1.27553	1.20291	1
931.201	California	4	3.5	0.0140369	-0.0405217	0.0382082	-1.34079	0.951322	-1.27553	1.20291	1
953.201	California	4	1	0.0140369	-0.0405217	0.0382082	-1.34079	0.951322	-1.27553	1.20291	1
956.201	California	4	1.66667	0.0140369	-0.0405217	0.0382082	-1.34079	0.951322	-1.27553	1.20291	1
994.201	California	4	2	0.0140369	-0.0405217	0.0382082	-1.34079	0.951322	-1.27553	1.20291	1
880.201	California	4	2	0.0140369	-0.0405217	0.0382082	-1.34079	0.951322	-1.27553	2.20291	1
999.201	California	4	3.5	0.0140369	-0.0405217	0.0382082	-1.34079	0.951322	-1.27553	2.20291	1
907.201	California	4	1	0.0140369	-0.0405217	0.0382082	-1.34079	0.951322	-1.27553	2.20291	0
916.201	California	4	1.66667	0.0140369	-0.0405217	0.0382082	-1.34079	0.951322	-1.27553	2.20291	1
984.201	California	4	3	0.0140369	-0.0405217	0.0382082	-1.34079	0.951322	-1.27553	2.20291	1
885.201	California	4	1	0.0140369	-0.0405217	0.0382082	-1.34079	0.951322	-1.27553	2.20291	0
996.201	California	4	1.33333	0.0140369	-0.0405217	0.0382082	-1.34079	0.951322	-1.27553	2.20291	1
902.201	California	4	1	0.0140369	-0.0405217	0.0382082	-1.34079	0.951322	-1.27553	2.20291	0
906.201	California	4	1	0.0140369	-0.0405217	0.0382082	-1.34079	0.951322	-1.27553	2.20291	0
8.2006	California	4	2	0.0140369	-0.0491082	0.0382082	-1.34079	0.951322	-1.27553	2.20291	0
893.201	California	4	2	0.0140369	-0.0491082	0.0382082	-1.34079	0.951322	-1.27553	2.20291	1
48	Colorado	5	1.66667	-0.285505	0.297746	-0.106179	0.498836	0.887494	0.442714	1.20291	0
217	Colorado	5	1	-0.285505	0.297746	-0.106179	0.498836	0.887494	0.442714	1.20291	0
228	Colorado	5	3	-0.285505	0.297746	-0.106179	0.498836	0.887494	0.442714	1.20291	0
349	Colorado	5	3.66667	-0.285505	0.297746	-0.106179	0.498836	0.887494	0.442714	2.20291	1
355	Colorado	5	3	-0.285505	0.297746	-0.106179	0.498836	0.887494	0.442714	2.20291	0
357	Colorado	5	1	-0.285505	0.297746	-0.106179	0.498836	0.887494	0.442714	1.20291	1
361	Colorado	5	4	-0.285505	0.297746	-0.106179	0.498836	0.887494	0.442714	2.20291	0
362	Colorado	5	1.33333	-0.285505	0.297746	-0.106179	0.498836	0.887494	0.442714	0.202913	0
544	Colorado	5	2.33333	-0.285505	0.297746	-0.106179	0.498836	0.887494	0.442714	-2.79709	1
547	Colorado	5	3.66667	-0.285505	0.297746	-0.106179	0.498836	0.887494	0.442714	1.20291	1
550	Colorado	5	4	-0.285505	0.297746	-0.106179	0.498836	0.887494	0.442714	-1.79709	1
643	Colorado	5	2	-0.285505	0.297746	-0.106179	0.498836	0.887494	0.442714	0.202913	0
760	Colorado	5	2.66667	-0.285505	0.297746	-0.106179	0.498836	0.887494	0.442714	-1.79709	0
877	Colorado	5	4	-0.285505	0.297746	-0.106179	0.498836	0.887494	0.442714	-2.79709	1
878	Colorado	5	1	-0.285505	0.297746	-0.106179	0.498836	0.887494	0.442714	-1.79709	0
882	Colorado	5	1.33333	-0.285505	0.297746	-0.106179	0.498836	0.887494	0.442714	-1.79709	0
883	Colorado	5	1.66667	-0.285505	0.297746	-0.106179	0.498836	0.887494	0.442714	-1.79709	0
886	Colorado	5	3.33333	-0.285505	0.297746	-0.106179	0.498836	0.887494	0.442714	-2.79709	1
861.201	Colorado	5	2.66667	-0.285505	0.297746	-0.106179	0.498836	0.887494	0.442714	-1.79709	0
871.201	Colorado	5	2	-0.285505	0.297746	-0.106179	0.498836	0.887494	0.442714	-1.79709	0
801.201	Colorado	5	3.66667	-0.285505	0.297746	-0.106179	0.498836	0.887494	0.442714	-1.79709	0
796.201	Colorado	5	2.66667	-0.285505	0.297746	-0.106179	0.498836	0.887494	0.442714	-1.79709	0
866.201	Colorado	5	2	-0.285505	0.297746	-0.106179	0.498836	0.887494	0.442714	-1.79709	0
804.201	Colorado	5	1.33333	-0.285505	0.297746	-0.106179	0.498836	0.887494	0.442714	0.202913	1
873.201	Colorado	5	1	-0.285505	0.297746	-0.106179	0.498836	0.887494	0.442714	-0.797087	1
795.201	Colorado	5	3	-0.285505	0.297746	-0.106179	0.498836	0.887494	0.442714	1.20291	1
809.201	Colorado	5	2	-0.285505	0.297746	-0.106179	0.498836	0.887494	0.442714	1.20291	0
813.201	Colorado	5	2	-0.285505	0.297746	-0.106179	0.498836	0.887494	0.442714	1.20291	0
864.201	Colorado	5	2	-0.285505	0.297746	-0.106179	0.498836	0.887494	0.442714	1.20291	0
878.201	Colorado	5	1	-0.285505	0.297746	-0.106179	0.498836	0.887494	0.442714	1.20291	1
812.201	Colorado	5	1	-0.285505	0.297746	-0.106179	0.498836	0.887494	0.442714	1.20291	1
838.201	Colorado	5	2	-0.285505	0.297746	-0.106179	0.498836	0.887494	0.442714	2.20291	1
808.201	Colorado	5	2	-0.285505	0.297746	-0.106179	0.498836	0.887494	0.442714	2.20291	1
852.201	Colorado	5	2	-0.285505	0.297746	-0.106179	0.498836	0.887494	0.442714	2.20291	0
877.201	Colorado	5	1	-0.285505	0.297746	-0.106179	0.498836	0.887494	0.442714	2.20291	1
800.201	Colorado	5	3.33333	-0.285505	0.297746	-0.106179	0.498836	0.887494	0.442714	2.20291	1
869.201	Colorado	5	3	-0.285505	0.297746	-0.106179	0.498836	0.887494	0.442714	2.20291	1
24	Conneticut	6	1	0.0698948	-1.39359	-0.219239	0.292136	2.31948	0.677604	1.20291	1
35	Conneticut	6	2	0.0698948	-1.39359	-0.219239	0.292136	2.31948	0.677604	2.20291	0
412	Conneticut	6	2	0.0698948	-1.39359	-0.219239	0.292136	2.31948	0.677604	-1.79709	1
773	Conneticut	6	1.66667	0.0698948	-1.39359	-0.219239	0.292136	2.31948	0.677604	-1.79709	0
778	Conneticut	6	3.66667	0.0698948	-1.39359	-0.219239	0.292136	2.31948	0.677604	0.202913	0
576.201	Conneticut	6	1	0.0698948	-1.39359	-0.219239	0.292136	2.31948	0.677604		0
581.201	Conneticut	6	1	0.0698948	-1.39359	-0.219239	0.292136	2.31948	0.677604	-1.79709	0
628.201	Conneticut	6	3	0.0698948	-1.39359	-0.219239	0.292136	2.31948	0.677604	-1.79709	1
773.201	Conneticut	6	1.33333	0.0698948	-1.39359	-0.219239	0.292136	2.31948	0.677604	-1.79709	0
610.201	Conneticut	6	3	0.0698948	-1.39359	-0.219239	0.292136	2.31948	0.677604	-2.79709	1
764.201	Conneticut	6	3.66667	0.0698948	-1.39359	-0.219239	0.292136	2.31948	0.677604	-2.79709	1
490.201	Conneticut	6	1.66667	0.0698948	-1.39359	-0.219239	0.292136	2.31948	0.677604	0.202913	0
700.201	Conneticut	6	3.33333	0.0698948	-1.39359	-0.219239	0.292136	2.31948	0.677604	0.202913	1
729.201	Conneticut	6	1.33333	0.0698948	-1.39359	-0.219239	0.292136	2.31948	0.677604	1.20291	0
520.201	Conneticut	6	1.66667	0.0698948	-1.39359	-0.219239	0.292136	2.31948	0.677604	1.20291	1
635.201	Conneticut	6	3.33333	0.0698948	-1.39359	-0.219239	0.292136	2.31948	0.677604	1.20291	1
400	Delaware	7	3.5	0.968335	0.382313	1.06251	-0.576004	1.48146	-0.853329	0.202913	1
454	Delaware	7	4	0.968335	0.382313	1.06251	-0.576004	1.48146	-0.853329	2.20291	1
462	Delaware	7	3.33333	0.968335	0.382313	1.06251	-0.576004	1.48146	-0.853329	-3.79709	0
523.201	Delaware	7	1.66667	0.968335	0.382313	1.06251	-0.576004	1.48146	-0.853329	0.202913	0
749.201	Delaware	7	2	0.968335	0.382313	1.06251	-0.576004	1.48146	-0.853329	1.20291	1
708.201	Delaware	7	3.33333	0.968335	0.382313	1.06251	-0.576004	1.48146	-0.853329	1.20291	1
29	Florida	8	3	0.347038	0.213179	0.0067469	-1.96089	-0.127453	0.249921	-1.79709	1
75	Florida	8	4	0.347038	0.213179	0.0067469	-1.96089	-0.127453	0.249921	1.20291	1
79	Florida	8	2.66667	0.347038	0.213179	0.0067469	-1.96089	-0.127453	0.249921	-1.79709	0
87	Florida	8	1	0.347038	0.213179	0.0067469	-1.96089	-0.127453	0.249921	-1.79709	1
106	Florida	8	4	0.347038	0.213179	0.0067469	-1.96089	-0.127453	0.249921	-1.79709	1
110	Florida	8	2.33333	0.347038	0.213179	0.0067469	-1.96089	-0.127453	0.249921	0.202913	0
113	Florida	8	4	0.347038	0.213179	0.0067469	-1.96089	-0.127453	0.249921	-1.79709	0
133	Florida	8	3	0.347038	0.213179	0.0067469	-1.96089	-0.127453	0.249921	0.202913	0
146	Florida	8	4	0.347038	0.213179	0.0067469	-1.96089	-0.127453	0.249921	1.20291	0
152	Florida	8	2	0.347038	0.213179	0.0067469	-1.96089	-0.127453	0.249921	0.202913	0
157	Florida	8	2.66667	0.347038	0.213179	0.0067469	-1.96089	-0.127453	0.249921	1.20291	1
160	Florida	8	2.33333	0.347038	0.213179	0.0067469	-1.96089	-0.127453	0.249921	2.20291	1
270	Florida	8	1	0.347038	0.213179	0.0067469	-1.96089	-0.127453	0.249921	0.202913	0
274	Florida	8	4	0.347038	0.213179	0.0067469	-1.96089	-0.127453	0.249921	-1.79709	1
277	Florida	8	1.66667	0.347038	0.213179	0.0067469	-1.96089	-0.127453	0.249921	1.20291	0
280	Florida	8	1.66667	0.347038	0.213179	0.0067469	-1.96089	-0.127453	0.249921	2.20291	1
281	Florida	8	1.66667	0.347038	0.213179	0.0067469	-1.96089	-0.127453	0.249921	0.202913	1
282	Florida	8	1	0.347038	0.213179	0.0067469	-1.96089	-0.127453	0.249921	0.202913	1
283	Florida	8	3.33333	0.347038	0.213179	0.0067469	-1.96089	-0.127453	0.249921	0.202913	1
287	Florida	8	2	0.347038	0.213179	0.0067469	-1.96089	-0.127453	0.249921	1.20291	1
288	Florida	8	1.66667	0.347038	0.213179	0.0067469	-1.96089	-0.127453	0.249921	0.202913	1
367	Florida	8	1	0.347038	0.213179	0.0067469	-1.96089	-0.127453	0.249921	0.202913	1
369	Florida	8	1	0.347038	0.213179	0.0067469	-1.96089	-0.127453	0.249921	-2.79709	0
379	Florida	8	2.66667	0.347038	0.213179	0.0067469	-1.96089	-0.127453	0.249921	1.20291	1
393	Florida	8	4	0.347038	0.213179	0.0067469	-1.96089	-0.127453	0.249921	-2.79709	0
403	Florida	8	2	0.347038	0.213179	0.0067469	-1.96089	-0.127453	0.249921	1.20291	0
421	Florida	8	2	0.347038	0.213179	0.0067469	-1.96089	-0.127453	0.249921	0.202913	0
431	Florida	8	1	0.347038	0.213179	0.0067469	-1.96089	-0.127453	0.249921	1.20291	0
439	Florida	8	2.33333	0.347038	0.213179	0.0067469	-1.96089	-0.127453	0.249921	-2.79709	0
565	Florida	8	3.33333	0.347038	0.213179	0.0067469	-1.96089	-0.127453	0.249921	-2.79709	1
567	Florida	8	2.33333	0.347038	0.213179	0.0067469	-1.96089	-0.127453	0.249921	1.20291	1
590	Florida	8	1	0.347038	0.213179	0.0067469	-1.96089	-0.127453	0.249921	1.20291	1
594	Florida	8	2.33333	0.347038	0.213179	0.0067469	-1.96089	-0.127453	0.249921	0.202913	0
601	Florida	8	4	0.347038	0.213179	0.0067469	-1.96089	-0.127453	0.249921	0.202913	0
611	Florida	8	2.33333	0.347038	0.213179	0.0067469	-1.96089	-0.127453	0.249921	0.202913	1
625	Florida	8	3	0.347038	0.213179	0.0067469	-1.96089	-0.127453	0.249921	-2.79709	0
648	Florida	8	2	0.347038	0.213179	0.0067469	-1.96089	-0.127453	0.249921	1.20291	0
733	Florida	8	1.33333	0.347038	0.213179	0.0067469	-1.96089	-0.127453	0.249921	1.20291	1
736	Florida	8	1.66667	0.347038	0.213179	0.0067469	-1.96089	-0.127453	0.249921	1.20291	1
821	Florida	8	1.33333	0.347038	0.213179	0.0067469	-1.96089	-0.127453	0.249921	0.202913	0
824	Florida	8		0.347038	0.213179	0.0067469	-1.96089	-0.127453	0.249921	0.202913	1
825	Florida	8	2.66667	0.347038	0.213179	0.0067469	-1.96089	-0.127453	0.249921	1.20291	1
827	Florida	8	4	0.347038	0.213179	0.0067469	-1.96089	-0.127453	0.249921	-1.79709	1
831	Florida	8	2	0.347038	0.213179	0.0067469	-1.96089	-0.127453	0.249921	0.202913	1
834	Florida	8	3	0.347038	0.213179	0.0067469	-1.96089	-0.127453	0.249921	2.20291	1
840	Florida	8	2.33333	0.347038	0.213179	0.0067469	-1.96089	-0.127453	0.249921	2.20291	1
843	Florida	8	3.33333	0.347038	0.213179	0.0067469	-1.96089	-0.127453	0.249921	-1.79709	1
845	Florida	8	3	0.347038	0.213179	0.0067469	-1.96089	-0.127453	0.249921	1.20291	0
850	Florida	8	1	0.347038	0.213179	0.0067469	-1.96089	-0.127453	0.249921	-1.79709	0
984	Florida	8	2	0.347038	0.213179	0.0067469	-1.96089	-0.127453	0.249921	1.20291	1
985	Florida	8	3.33333	0.347038	0.213179	0.0067469	-1.96089	-0.127453	0.249921	0.202913	0
987	Florida	8	3.33333	0.347038	0.213179	0.0067469	-1.96089	-0.127453	0.249921	-2.79709	0
988	Florida	8	4	0.347038	0.213179	0.0067469	-1.96089	-0.127453	0.249921	1.20291	0
989	Florida	8	2	0.347038	0.213179	0.0067469	-1.96089	-0.127453	0.249921	1.20291	1
990	Florida	8	1.66667	0.347038	0.213179	0.0067469	-1.96089	-0.127453	0.249921	1.20291	0
991	Florida	8	2	0.347038	0.213179	0.0067469	-1.96089	-0.127453	0.249921	0.202913	0
433.201	Florida	8	4	0.347038	0.213179	0.0067469	-1.96089	-0.127453	0.249921		1
5.2006	Florida	8	3	0.347038	0.213179	0.0067469	-1.96089	-0.127453	0.249921	-1.79709	1
445.201	Florida	8	2.66667	0.347038	0.213179	0.0067469	-1.96089	-0.127453	0.249921	-2.79709	0
577.201	Florida	8	1.66667	0.347038	0.213179	0.0067469	-1.96089	-0.127453	0.249921	-1.79709	0
213.201	Florida	8	2.66667	0.347038	0.213179	0.0067469	-1.96089	-0.127453	0.249921	-1.79709	0
590.201	Florida	8	3.33333	0.347038	0.213179	0.0067469	-1.96089	-0.127453	0.249921	-2.79709	1
493.201	Florida	8	4	0.347038	0.213179	0.0067469	-1.96089	-0.127453	0.249921	-1.79709	0
541.201	Florida	8	1.66667	0.347038	0.213179	0.0067469	-1.96089	-0.127453	0.249921	-1.79709	0
688.201	Florida	8	1	0.347038	0.213179	0.0067469	-1.96089	-0.127453	0.249921	-1.79709	1
142.201	Florida	8	1	0.347038	0.213179	0.0067469	-1.96089	-0.127453	0.249921	-1.79709	0
699.201	Florida	8	2	0.347038	0.213179	0.0067469	-1.96089	-0.127453	0.249921	-1.79709	0
303.201	Florida	8	3	0.347038	0.213179	0.0067469	-1.96089	-0.127453	0.249921	-1.79709	0
347.201	Florida	8	3.33333	0.347038	0.213179	0.0067469	-1.96089	-0.127453	0.249921	-1.79709	1
451.201	Florida	8	3.66667	0.347038	0.213179	0.0067469	-1.96089	-0.127453	0.249921	-1.79709	0
456.201	Florida	8	3	0.347038	0.213179	0.0067469	-1.96089	-0.127453	0.249921	-1.79709	1
646.201	Florida	8	1	0.347038	0.213179	0.0067469	-1.96089	-0.127453	0.249921	-1.79709	0
779.201	Florida	8	3.33333	0.347038	0.213179	0.0067469	-1.96089	-0.127453	0.249921	-2.79709	1
484.201	Florida	8	2	0.347038	0.213179	0.0067469	-1.96089	-0.127453	0.249921	-1.79709	1
568.201	Florida	8	3	0.347038	0.213179	0.0067469	-1.96089	-0.127453	0.249921	-1.79709	1
620.201	Florida	8	2.66667	0.347038	0.213179	0.0067469	-1.96089	-0.127453	0.249921	-1.79709	1
633.201	Florida	8	4	0.347038	0.213179	0.0067469	-1.96089	-0.127453	0.249921	-1.79709	1
781.201	Florida	8	2.33333	0.347038	0.213179	0.0067469	-1.96089	-0.127453	0.249921	-1.79709	0
685.201	Florida	8	1	0.347038	0.213179	0.0067469	-1.96089	-0.127453	0.249921	0.202913	1
353.201	Florida	8	1	0.347038	0.213179	0.0067469	-1.96089	-0.127453	0.249921	0.202913	1
327.201	Florida	8	1.33333	0.347038	0.213179	0.0067469	-1.96089	-0.127453	0.249921	0.202913	1
6.2006	Florida	8	3.33333	0.347038	0.213179	0.0067469	-1.96089	-0.127453	0.249921	0.202913	0
557.201	Florida	8	2.5	0.347038	0.213179	0.0067469	-1.96089	-0.127453	0.249921	0.202913	0
745.201	Florida	8	1.66667	0.347038	0.213179	0.0067469	-1.96089	-0.127453	0.249921	0.202913	1
282.201	Florida	8	4	0.347038	0.213179	0.0067469	-1.96089	-0.127453	0.249921	0.202913	1
497.201	Florida	8	4	0.347038	0.213179	0.0067469	-1.96089	-0.127453	0.249921	0.202913	1
705.201	Florida	8	2	0.347038	0.213179	0.0067469	-1.96089	-0.127453	0.249921	0.202913	0
717.201	Florida	8	1.33333	0.347038	0.213179	0.0067469	-1.96089	-0.127453	0.249921	0.202913	0
719.201	Florida	8	1	0.347038	0.213179	0.0067469	-1.96089	-0.127453	0.249921	0.202913	0
572.201	Florida	8	4	0.347038	0.213179	0.0067469	-1.96089	-0.127453	0.249921	0.202913	1
454.201	Florida	8	2.33333	0.347038	0.213179	0.0067469	-1.96089	-0.127453	0.249921	1.20291	1
522.201	Florida	8	1.66667	0.347038	0.213179	0.0067469	-1.96089	-0.127453	0.249921	1.20291	1
609.201	Florida	8	2	0.347038	0.213179	0.0067469	-1.96089	-0.127453	0.249921	1.20291	1
663.201	Florida	8	1.33333	0.347038	0.213179	0.0067469	-1.96089	-0.127453	0.249921	1.20291	1
681.201	Florida	8	1.33333	0.347038	0.213179	0.0067469	-1.96089	-0.127453	0.249921	1.20291	1
556.201	Florida	8	1	0.347038	0.213179	0.0067469	-1.96089	-0.127453	0.249921	1.20291	0
227.201	Florida	8	1	0.347038	0.213179	0.0067469	-1.96089	-0.127453	0.249921	1.20291	0
671.201	Florida	8	2.33333	0.347038	0.213179	0.0067469	-1.96089	-0.127453	0.249921	1.20291	1
754.201	Florida	8	1	0.347038	0.213179	0.0067469	-1.96089	-0.127453	0.249921	1.20291	0
464.201	Florida	8	3	0.347038	0.213179	0.0067469	-1.96089	-0.127453	0.249921	1.20291	0
546.201	Florida	8	3	0.347038	0.213179	0.0067469	-1.96089	-0.127453	0.249921	1.20291	0
587.201	Florida	8	4	0.347038	0.213179	0.0067469	-1.96089	-0.127453	0.249921	1.20291	1
686.201	Florida	8	1	0.347038	0.213179	0.0067469	-1.96089	-0.127453	0.249921	1.20291	0
626.201	Florida	8	2	0.347038	0.213179	0.0067469	-1.96089	-0.127453	0.249921	2.20291	0
547.201	Florida	8	4	0.347038	0.213179	0.0067469	-1.96089	-0.127453	0.249921	2.20291	0
19.2006	Florida	8	3.5	0.347038	0.213179	0.0067469	-1.96089	-0.127453	0.249921	2.20291	0
158.201	Florida	8	2	0.347038	0.213179	0.0067469	-1.96089	-0.127453	0.249921	2.20291	0
447.201	Florida	8	1.33333	0.347038	0.213179	0.0067469	-1.96089	-0.127453	0.249921	2.20291	1
513.201	Florida	8	4	0.347038	0.213179	0.0067469	-1.96089	-0.127453	0.249921	2.20291	0
667.201	Florida	8	3.33333	0.347038	0.213179	0.0067469	-1.96089	-0.127453	0.249921	2.20291	1
30	Georgia	9	1.33333	1.5789	1.14342	1.3308	-0.741364	-0.101892	0.0755392	-1.79709	1
96	Georgia	9	1	1.5789	1.14342	1.3308	-0.741364	-0.101892	0.0755392	1.20291	1
101	Georgia	9	1.33333	1.5789	1.14342	1.3308	-0.741364	-0.101892	0.0755392	0.202913	0
139	Georgia	9	1	1.5789	1.14342	1.3308	-0.741364	-0.101892	0.0755392	0.202913	1
150	Georgia	9	2	1.5789	1.14342	1.3308	-0.741364	-0.101892	0.0755392	0.202913	0
155	Georgia	9	4	1.5789	1.14342	1.3308	-0.741364	-0.101892	0.0755392	1.20291	1
279	Georgia	9	2	1.5789	1.14342	1.3308	-0.741364	-0.101892	0.0755392	-1.79709	1
285	Georgia	9	3.33333	1.5789	1.14342	1.3308	-0.741364	-0.101892	0.0755392	-2.79709	1
383	Georgia	9	1.66667	1.5789	1.14342	1.3308	-0.741364	-0.101892	0.0755392	-0.797087	0
387	Georgia	9	2	1.5789	1.14342	1.3308	-0.741364	-0.101892	0.0755392	-1.79709	0
406	Georgia	9	4	1.5789	1.14342	1.3308	-0.741364	-0.101892	0.0755392	0.202913	0
418	Georgia	9	2	1.5789	1.14342	1.3308	-0.741364	-0.101892	0.0755392	2.20291	0
420	Georgia	9	3.33333	1.5789	1.14342	1.3308	-0.741364	-0.101892	0.0755392	-1.79709	1
453	Georgia	9	2	1.5789	1.14342	1.3308	-0.741364	-0.101892	0.0755392	-1.79709	0
584	Georgia	9	1.66667	1.5789	1.14342	1.3308	-0.741364	-0.101892	0.0755392	0.202913	1
658	Georgia	9	3	1.5789	1.14342	1.3308	-0.741364	-0.101892	0.0755392	-1.79709	0
724	Georgia	9	2.66667	1.5789	1.14342	1.3308	-0.741364	-0.101892	0.0755392	2.20291	1
823	Georgia	9	1	1.5789	1.14342	1.3308	-0.741364	-0.101892	0.0755392	0.202913	0
833	Georgia	9	3.33333	1.5789	1.14342	1.3308	-0.741364	-0.101892	0.0755392	0.202913	1
835	Georgia	9	2.66667	1.5789	1.14342	1.3308	-0.741364	-0.101892	0.0755392	-1.79709	0
836	Georgia	9	2	1.5789	1.14342	1.3308	-0.741364	-0.101892	0.0755392	-1.79709	0
975	Georgia	9	1.33333	1.5789	1.14342	1.3308	-0.741364	-0.101892	0.0755392	1.20291	0
979	Georgia	9	2	1.5789	1.14342	1.3308	-0.741364	-0.101892	0.0755392	0.202913	0
982	Georgia	9	1.66667	1.5789	1.14342	1.3308	-0.741364	-0.101892	0.0755392	1.20291	1
994	Georgia	9	3.66667	1.5789	1.14342	1.3308	-0.741364	-0.101892	0.0755392	-1.79709	1
665.201	Georgia	9	3.33333	1.5789	1.14342	1.3308	-0.741364	-0.101892	0.0755392	-1.79709	0
605.201	Georgia	9	2	1.5789	1.14342	1.3308	-0.741364	-0.101892	0.0755392	-1.79709	0
624.201	Georgia	9	1	1.5789	1.14342	1.3308	-0.741364	-0.101892	0.0755392	-1.79709	0
680.201	Georgia	9	3	1.5789	1.14342	1.3308	-0.741364	-0.101892	0.0755392	-2.79709	1
10.2006	Georgia	9	1.66667	1.5789	1.14342	1.3308	-0.741364	-0.101892	0.0755392	0.202913	0
488.201	Georgia	9	4	1.5789	1.14342	1.3308	-0.741364	-0.101892	0.0755392	0.202913	1
642.201	Georgia	9	2.33333	1.5789	1.14342	1.3308	-0.741364	-0.101892	0.0755392	0.202913	1
684.201	Georgia	9	1	1.5789	1.14342	1.3308	-0.741364	-0.101892	0.0755392	1.20291	1
480.201	Georgia	9	3	1.5789	1.14342	1.3308	-0.741364	-0.101892	0.0755392	1.20291	1
551.201	Georgia	9	3.66667	1.5789	1.14342	1.3308	-0.741364	-0.101892	0.0755392	1.20291	1
780.201	Georgia	9	4	1.5789	1.14342	1.3308	-0.741364	-0.101892	0.0755392	1.20291	1
549.201	Georgia	9	2	1.5789	1.14342	1.3308	-0.741364	-0.101892	0.0755392	1.20291	0
756.201	Georgia	9	1	1.5789	1.14342	1.3308	-0.741364	-0.101892	0.0755392	1.20291	0
489.201	Georgia	9	2	1.5789	1.14342	1.3308	-0.741364	-0.101892	0.0755392	2.20291	1
670.201	Georgia	9	2	1.5789	1.14342	1.3308	-0.741364	-0.101892	0.0755392	2.20291	0
783.201	Georgia	9	2	1.5789	1.14342	1.3308	-0.741364	-0.101892	0.0755392	2.20291	0
43	Idaho	11	1	-1.11539	-0.125089	-1.22239	0.953576	-0.713381	-0.680262	1.20291	0
44	Idaho	11	3	-1.11539	-0.125089	-1.22239	0.953576	-0.713381	-0.680262	-1.79709	1
45	Idaho	11	1.33333	-1.11539	-0.125089	-1.22239	0.953576	-0.713381	-0.680262	0.202913	0
218	Idaho	11	1.66667	-1.11539	-0.125089	-1.22239	0.953576	-0.713381	-0.680262	1.20291	1
351	Idaho	11	1	-1.11539	-0.125089	-1.22239	0.953576	-0.713381	-0.680262	-1.79709	0
353	Idaho	11	3	-1.11539	-0.125089	-1.22239	0.953576	-0.713381	-0.680262	-0.797087	1
945.201	Idaho	11	3	-1.11539	-0.125089	-1.22239	0.953576	-0.713381	-0.680262	-2.79709	1
867.201	Idaho	11	3	-1.11539	-0.125089	-1.22239	0.953576	-0.713381	-0.680262	-2.79709	0
875.201	Idaho	11	3.33333	-1.11539	-0.125089	-1.22239	0.953576	-0.713381	-0.680262	-1.79709	1
942.201	Idaho	11	4	-1.11539	-0.125089	-1.22239	0.953576	-0.713381	-0.680262	-1.79709	1
819.201	Idaho	11	2	-1.11539	-0.125089	-1.22239	0.953576	-0.713381	-0.680262	1.20291	1
826.201	Idaho	11	1	-1.11539	-0.125089	-1.22239	0.953576	-0.713381	-0.680262	1.20291	0
21	Illinois	12	2.33333	0.68416	-0.0405217	0.948713	0.519506	0.518723	0.269479	-1.79709	1
22	Illinois	12	1	0.68416	-0.0405217	0.948713	0.519506	0.518723	0.269479	-1.79709	1
65	Illinois	12	3.33333	0.68416	-0.0405217	0.948713	0.519506	0.518723	0.269479	1.20291	1
78	Illinois	12	2	0.68416	-0.0405217	0.948713	0.519506	0.518723	0.269479	2.20291	1
135	Illinois	12	3	0.68416	-0.0405217	0.948713	0.519506	0.518723	0.269479	-1.79709	0
295	Illinois	12	2	0.68416	-0.0405217	0.948713	0.519506	0.518723	0.269479	2.20291	1
300	Illinois	12	1.66667	0.68416	-0.0405217	0.948713	0.519506	0.518723	0.269479	2.20291	1
301	Illinois	12	3	0.68416	-0.0405217	0.948713	0.519506	0.518723	0.269479	0.202913	0
429	Illinois	12	3	0.68416	-0.0405217	0.948713	0.519506	0.518723	0.269479	0.202913	1
467	Illinois	12	2.66667	0.68416	-0.0405217	0.948713	0.519506	0.518723	0.269479	0.202913	1
673	Illinois	12	4	0.68416	-0.0405217	0.948713	0.519506	0.518723	0.269479	0.202913	1
679	Illinois	12	3.33333	0.68416	-0.0405217	0.948713	0.519506	0.518723	0.269479	0.202913	0
799	Illinois	12	2	0.68416	-0.0405217	0.948713	0.519506	0.518723	0.269479	1.20291	0
804	Illinois	12	1	0.68416	-0.0405217	0.948713	0.519506	0.518723	0.269479	-1.79709	1
806	Illinois	12	1	0.68416	-0.0405217	0.948713	0.519506	0.518723	0.269479	2.20291	1
808	Illinois	12	3	0.68416	-0.0405217	0.948713	0.519506	0.518723	0.269479	1.20291	0
813	Illinois	12	2	0.68416	-0.0405217	0.948713	0.519506	0.518723	0.269479		1
943	Illinois	12	3	0.68416	-0.0405217	0.948713	0.519506	0.518723	0.269479	-1.79709	0
945	Illinois	12	2	0.68416	-0.0405217	0.948713	0.519506	0.518723	0.269479	1.20291	1
946	Illinois	12	4	0.68416	-0.0405217	0.948713	0.519506	0.518723	0.269479	0.202913	1
948	Illinois	12	1	0.68416	-0.0405217	0.948713	0.519506	0.518723	0.269479	1.20291	0
953	Illinois	12	4	0.68416	-0.0405217	0.948713	0.519506	0.518723	0.269479	1.20291	1
954	Illinois	12	3	0.68416	-0.0405217	0.948713	0.519506	0.518723	0.269479	2.20291	0
177.201	Illinois	12	3.33333	0.68416	-0.0405217	0.948713	0.519506	0.518723	0.269479	-1.79709	0
355.201	Illinois	12	3.33333	0.68416	-0.0405217	0.948713	0.519506	0.518723	0.269479	-2.79709	1
87.2006	Illinois	12	1	0.68416	-0.0405217	0.948713	0.519506	0.518723	0.269479	-1.79709	0
48.2006	Illinois	12	4	0.68416	-0.0405217	0.948713	0.519506	0.518723	0.269479	-1.79709	0
80.2006	Illinois	12	3.66667	0.68416	-0.0405217	0.948713	0.519506	0.518723	0.269479	-1.79709	1
167.201	Illinois	12	1	0.68416	-0.0405217	0.948713	0.519506	0.518723	0.269479	-1.79709	0
285.201	Illinois	12	3.33333	0.68416	-0.0405217	0.948713	0.519506	0.518723	0.269479	-1.79709	0
318.201	Illinois	12	2.33333	0.68416	-0.0405217	0.948713	0.519506	0.518723	0.269479	-1.79709	0
212.201	Illinois	12	4	0.68416	-0.0405217	0.948713	0.519506	0.518723	0.269479	-1.79709	0
216.201	Illinois	12	4	0.68416	-0.0405217	0.948713	0.519506	0.518723	0.269479	-1.79709	1
230.201	Illinois	12	2	0.68416	-0.0405217	0.948713	0.519506	0.518723	0.269479	-1.79709	0
245.201	Illinois	12	3.33333	0.68416	-0.0405217	0.948713	0.519506	0.518723	0.269479	-1.79709	1
339.201	Illinois	12	1.66667	0.68416	-0.0405217	0.948713	0.519506	0.518723	0.269479	-1.79709	1
391.201	Illinois	12	2.66667	0.68416	-0.0405217	0.948713	0.519506	0.518723	0.269479	-1.79709	1
46.2006	Illinois	12	2.33333	0.68416	-0.0405217	0.948713	0.519506	0.518723	0.269479	-1.79709	1
218.201	Illinois	12	3.66667	0.68416	-0.0405217	0.948713	0.519506	0.518723	0.269479	-1.79709	1
276.201	Illinois	12	3	0.68416	-0.0405217	0.948713	0.519506	0.518723	0.269479	-1.79709	1
326.201	Illinois	12	4	0.68416	-0.0405217	0.948713	0.519506	0.518723	0.269479	-1.79709	0
111.201	Illinois	12	3	0.68416	-0.0405217	0.948713	0.519506	0.518723	0.269479	-1.79709	1
187.201	Illinois	12	4	0.68416	-0.0405217	0.948713	0.519506	0.518723	0.269479	-1.79709	1
278.201	Illinois	12	3.33333	0.68416	-0.0405217	0.948713	0.519506	0.518723	0.269479	-1.79709	1
359.201	Illinois	12	3	0.68416	-0.0405217	0.948713	0.519506	0.518723	0.269479	-1.79709	1
372.201	Illinois	12	3.66667	0.68416	-0.0405217	0.948713	0.519506	0.518723	0.269479	-1.79709	1
152.201	Illinois	12	3	0.68416	-0.0405217	0.948713	0.519506	0.518723	0.269479	0.202913	1
297.201	Illinois	12	2.33333	0.68416	-0.0405217	0.948713	0.519506	0.518723	0.269479	0.202913	1
157.201	Illinois	12	2.66667	0.68416	-0.0405217	0.948713	0.519506	0.518723	0.269479	-0.797087	0
114.201	Illinois	12	2.33333	0.68416	-0.0405217	0.948713	0.519506	0.518723	0.269479	0.202913	0
57.2006	Illinois	12	1.33333	0.68416	-0.0405217	0.948713	0.519506	0.518723	0.269479	0.202913	0
223.201	Illinois	12	3.66667	0.68416	-0.0405217	0.948713	0.519506	0.518723	0.269479	0.202913	1
342.201	Illinois	12	3.66667	0.68416	-0.0405217	0.948713	0.519506	0.518723	0.269479	0.202913	0
24.2006	Illinois	12	1	0.68416	-0.0405217	0.948713	0.519506	0.518723	0.269479	0.202913	0
184.201	Illinois	12	4	0.68416	-0.0405217	0.948713	0.519506	0.518723	0.269479	0.202913	0
270.201	Illinois	12	2.33333	0.68416	-0.0405217	0.948713	0.519506	0.518723	0.269479	0.202913	1
37.2006	Illinois	12	2	0.68416	-0.0405217	0.948713	0.519506	0.518723	0.269479	0.202913	0
144.201	Illinois	12	2.33333	0.68416	-0.0405217	0.948713	0.519506	0.518723	0.269479	0.202913	0
380.201	Illinois	12	4	0.68416	-0.0405217	0.948713	0.519506	0.518723	0.269479	-0.797087	1
63.2006	Illinois	12	1	0.68416	-0.0405217	0.948713	0.519506	0.518723	0.269479	1.20291	0
30.2006	Illinois	12	1	0.68416	-0.0405217	0.948713	0.519506	0.518723	0.269479	1.20291	1
88.2006	Illinois	12	4	0.68416	-0.0405217	0.948713	0.519506	0.518723	0.269479	1.20291	1
125.201	Illinois	12	2	0.68416	-0.0405217	0.948713	0.519506	0.518723	0.269479	1.20291	0
145.201	Illinois	12	2.66667	0.68416	-0.0405217	0.948713	0.519506	0.518723	0.269479	1.20291	0
58.2006	Illinois	12	2.33333	0.68416	-0.0405217	0.948713	0.519506	0.518723	0.269479	1.20291	1
293.201	Illinois	12	2	0.68416	-0.0405217	0.948713	0.519506	0.518723	0.269479	1.20291	0
325.201	Illinois	12	1.66667	0.68416	-0.0405217	0.948713	0.519506	0.518723	0.269479	1.20291	0
25.2006	Illinois	12	2	0.68416	-0.0405217	0.948713	0.519506	0.518723	0.269479	1.20291	1
156.201	Illinois	12	3.66667	0.68416	-0.0405217	0.948713	0.519506	0.518723	0.269479	1.20291	1
185.201	Illinois	12	1	0.68416	-0.0405217	0.948713	0.519506	0.518723	0.269479	1.20291	0
249.201	Illinois	12	2	0.68416	-0.0405217	0.948713	0.519506	0.518723	0.269479	1.20291	0
306.201	Illinois	12	1	0.68416	-0.0405217	0.948713	0.519506	0.518723	0.269479	1.20291	1
196.201	Illinois	12	3.33333	0.68416	-0.0405217	0.948713	0.519506	0.518723	0.269479	1.20291	1
242.201	Illinois	12	2.33333	0.68416	-0.0405217	0.948713	0.519506	0.518723	0.269479	1.20291	0
62.2006	Illinois	12	2.33333	0.68416	-0.0405217	0.948713	0.519506	0.518723	0.269479	1.20291	1
199.201	Illinois	12		0.68416	-0.0405217	0.948713	0.519506	0.518723	0.269479	1.20291	1
143.201	Illinois	12	3.33333	0.68416	-0.0405217	0.948713	0.519506	0.518723	0.269479	2.20291	0
263.201	Illinois	12	2.33333	0.68416	-0.0405217	0.948713	0.519506	0.518723	0.269479	2.20291	1
322.201	Illinois	12	1.66667	0.68416	-0.0405217	0.948713	0.519506	0.518723	0.269479	2.20291	0
148.201	Illinois	12	1.66667	0.68416	-0.0405217	0.948713	0.519506	0.518723	0.269479	2.20291	1
42.2006	Illinois	12	2	0.68416	-0.0405217	0.948713	0.519506	0.518723	0.269479	2.20291	0
94.2006	Illinois	12	1	0.68416	-0.0405217	0.948713	0.519506	0.518723	0.269479	2.20291	0
329.201	Illinois	12	4	0.68416	-0.0405217	0.948713	0.519506	0.518723	0.269479	2.20291	0
194.201	Illinois	12	2.33333	0.68416	-0.0405217	0.948713	0.519506	0.518723	0.269479	2.20291	1
67	Indiana	13	4	-0.204162	0.297746	0.00721547	0.126776	-0.483764	-0.0613296	-1.79709	0
71	Indiana	13	2	-0.204162	0.297746	0.00721547	0.126776	-0.483764	-0.0613296	1.20291	1
83	Indiana	13	4	-0.204162	0.297746	0.00721547	0.126776	-0.483764	-0.0613296	-1.79709	1
89	Indiana	13	3	-0.204162	0.297746	0.00721547	0.126776	-0.483764	-0.0613296	-2.79709	1
148	Indiana	13	4	-0.204162	0.297746	0.00721547	0.126776	-0.483764	-0.0613296	0.202913	1
577	Indiana	13	4	-0.204162	0.297746	0.00721547	0.126776	-0.483764	-0.0613296	-1.79709	1
580	Indiana	13	1	-0.204162	0.297746	0.00721547	0.126776	-0.483764	-0.0613296	2.20291	1
593	Indiana	13	3	-0.204162	0.297746	0.00721547	0.126776	-0.483764	-0.0613296	0.202913	0
656	Indiana	13	3	-0.204162	0.297746	0.00721547	0.126776	-0.483764	-0.0613296	-1.79709	0
664	Indiana	13	2	-0.204162	0.297746	0.00721547	0.126776	-0.483764	-0.0613296	1.20291	1
665	Indiana	13	2	-0.204162	0.297746	0.00721547	0.126776	-0.483764	-0.0613296	0.202913	0
680	Indiana	13	3.33333	-0.204162	0.297746	0.00721547	0.126776	-0.483764	-0.0613296	0.202913	1
693	Indiana	13	2.66667	-0.204162	0.297746	0.00721547	0.126776	-0.483764	-0.0613296	-1.79709	1
695	Indiana	13	3.5	-0.204162	0.297746	0.00721547	0.126776	-0.483764	-0.0613296	-1.79709	0
701	Indiana	13	3.33333	-0.204162	0.297746	0.00721547	0.126776	-0.483764	-0.0613296	-0.797087	1
800	Indiana	13	3.66667	-0.204162	0.297746	0.00721547	0.126776	-0.483764	-0.0613296	1.20291	1
812	Indiana	13	3	-0.204162	0.297746	0.00721547	0.126776	-0.483764	-0.0613296	0.202913	1
818	Indiana	13	1	-0.204162	0.297746	0.00721547	0.126776	-0.483764	-0.0613296	-1.79709	1
944	Indiana	13	3	-0.204162	0.297746	0.00721547	0.126776	-0.483764	-0.0613296	-1.79709	1
951	Indiana	13	2	-0.204162	0.297746	0.00721547	0.126776	-0.483764	-0.0613296	-1.79709	1
952	Indiana	13	2.5	-0.204162	0.297746	0.00721547	0.126776	-0.483764	-0.0613296	-2.79709	0
958	Indiana	13	3	-0.204162	0.297746	0.00721547	0.126776	-0.483764	-0.0613296	0.202913	1
962	Indiana	13	2	-0.204162	0.297746	0.00721547	0.126776	-0.483764	-0.0613296	0.202913	1
966	Indiana	13	3.33333	-0.204162	0.297746	0.00721547	0.126776	-0.483764	-0.0613296	-1.79709	0
967	Indiana	13	1	-0.204162	0.297746	0.00721547	0.126776	-0.483764	-0.0613296	1.20291	1
416.201	Indiana	13	1	-0.204162	0.297746	0.00721547	0.126776	-0.483764	-0.0613296	-1.79709	1
483.201	Indiana	13	2	-0.204162	0.297746	0.00721547	0.126776	-0.483764	-0.0613296	-1.79709	0
442.201	Indiana	13	2.33333	-0.204162	0.297746	0.00721547	0.126776	-0.483764	-0.0613296	-1.79709	1
559.201	Indiana	13	3	-0.204162	0.297746	0.00721547	0.126776	-0.483764	-0.0613296	-1.79709	0
304.201	Indiana	13	2	-0.204162	0.297746	0.00721547	0.126776	-0.483764	-0.0613296	0.202913	1
550.201	Indiana	13	3	-0.204162	0.297746	0.00721547	0.126776	-0.483764	-0.0613296	0.202913	1
61.2006	Indiana	13	3.66667	-0.204162	0.297746	0.00721547	0.126776	-0.483764	-0.0613296	-0.797087	0
131.201	Indiana	13	3.33333	-0.204162	0.297746	0.00721547	0.126776	-0.483764	-0.0613296	0.202913	1
423.201	Indiana	13	3.66667	-0.204162	0.297746	0.00721547	0.126776	-0.483764	-0.0613296	0.202913	1
531.201	Indiana	13	3	-0.204162	0.297746	0.00721547	0.126776	-0.483764	-0.0613296	1.20291	1
165.201	Indiana	13	1	-0.204162	0.297746	0.00721547	0.126776	-0.483764	-0.0613296	2.20291	0
170	Iowa	10	4	-0.790055	-0.547924	-0.661372	0.416156	-0.144251	-0.0600307	0.202913	1
183	Iowa	10	2.33333	-0.790055	-0.547924	-0.661372	0.416156	-0.144251	-0.0600307	2.20291	0
502	Iowa	10	2.66667	-0.790055	-0.547924	-0.661372	0.416156	-0.144251	-0.0600307	1.20291	0
715	Iowa	10	2.66667	-0.790055	-0.547924	-0.661372	0.416156	-0.144251	-0.0600307	1.20291	0
70.2006	Iowa	10	3	-0.790055	-0.547924	-0.661372	0.416156	-0.144251	-0.0600307		0
70.2006	Iowa	10	3	-0.790055	-0.547924	-0.661372	0.416156	-0.144251	-0.0600307		0
248.201	Iowa	10	2.33333	-0.790055	-0.547924	-0.661372	0.416156	-0.144251	-0.0600307	-1.79709	1
16.2006	Iowa	10	2	-0.790055	-0.547924	-0.661372	0.416156	-0.144251	-0.0600307	-1.79709	0
166.201	Iowa	10	3.66667	-0.790055	-0.547924	-0.661372	0.416156	-0.144251	-0.0600307	-1.79709	1
214.201	Iowa	10	4	-0.790055	-0.547924	-0.661372	0.416156	-0.144251	-0.0600307	-1.79709	0
49.2006	Iowa	10	2	-0.790055	-0.547924	-0.661372	0.416156	-0.144251	-0.0600307	0.202913	0
288.201	Iowa	10	2	-0.790055	-0.547924	-0.661372	0.416156	-0.144251	-0.0600307	0.202913	1
421.201	Iowa	10	3.66667	-0.790055	-0.547924	-0.661372	0.416156	-0.144251	-0.0600307	-0.797087	0
385.201	Iowa	10	2	-0.790055	-0.547924	-0.661372	0.416156	-0.144251	-0.0600307	0.202913	1
371.201	Iowa	10	2.66667	-0.790055	-0.547924	-0.661372	0.416156	-0.144251	-0.0600307	0.202913	1
259.201	Iowa	10	2.66667	-0.790055	-0.547924	-0.661372	0.416156	-0.144251	-0.0600307	1.20291	0
45.2006	Iowa	10	1.33333	-0.790055	-0.547924	-0.661372	0.416156	-0.144251	-0.0600307	1.20291	0
272.201	Iowa	10	1.66667	-0.790055	-0.547924	-0.661372	0.416156	-0.144251	-0.0600307	2.20291	1
122.201	Iowa	10	2.66667	-0.790055	-0.547924	-0.661372	0.416156	-0.144251	-0.0600307	2.20291	1
115	Kansas	14	1.66667	-0.452247	0.128612	-0.253981	0.540176	-0.301203	-0.162703	0.202913	1
176	Kansas	14	1.66667	-0.452247	0.128612	-0.253981	0.540176	-0.301203	-0.162703	1.20291	0
201	Kansas	14	1	-0.452247	0.128612	-0.253981	0.540176	-0.301203	-0.162703	0.202913	1
438	Kansas	14	3	-0.452247	0.128612	-0.253981	0.540176	-0.301203	-0.162703	2.20291	0
510	Kansas	14	1	-0.452247	0.128612	-0.253981	0.540176	-0.301203	-0.162703	-1.79709	0
705	Kansas	14	3	-0.452247	0.128612	-0.253981	0.540176	-0.301203	-0.162703	0.202913	0
708	Kansas	14	1	-0.452247	0.128612	-0.253981	0.540176	-0.301203	-0.162703	2.20291	0
716	Kansas	14	3.33333	-0.452247	0.128612	-0.253981	0.540176	-0.301203	-0.162703	-1.79709	0
725	Kansas	14	2	-0.452247	0.128612	-0.253981	0.540176	-0.301203	-0.162703	-1.79709	1
210.201	Kansas	14	3.33333	-0.452247	0.128612	-0.253981	0.540176	-0.301203	-0.162703	-2.79709	0
15.2006	Kansas	14	4	-0.452247	0.128612	-0.253981	0.540176	-0.301203	-0.162703	-2.79709	0
375.201	Kansas	14	2	-0.452247	0.128612	-0.253981	0.540176	-0.301203	-0.162703	-1.79709	0
344.201	Kansas	14	2.66667	-0.452247	0.128612	-0.253981	0.540176	-0.301203	-0.162703	0.202913	1
200.201	Kansas	14	2.66667	-0.452247	0.128612	-0.253981	0.540176	-0.301203	-0.162703	-0.797087	1
68.2006	Kansas	14	3	-0.452247	0.128612	-0.253981	0.540176	-0.301203	-0.162703	0.202913	0
189.201	Kansas	14	3	-0.452247	0.128612	-0.253981	0.540176	-0.301203	-0.162703	0.202913	1
253.201	Kansas	14	1	-0.452247	0.128612	-0.253981	0.540176	-0.301203	-0.162703	0.202913	1
332.201	Kansas	14	3	-0.452247	0.128612	-0.253981	0.540176	-0.301203	-0.162703	0.202913	0
120.201	Kansas	14	2.33333	-0.452247	0.128612	-0.253981	0.540176	-0.301203	-0.162703	1.20291	1
39.2006	Kansas	14	1	-0.452247	0.128612	-0.253981	0.540176	-0.301203	-0.162703	1.20291	1
281.201	Kansas	14	2.33333	-0.452247	0.128612	-0.253981	0.540176	-0.301203	-0.162703	1.20291	1
260.201	Kansas	14	2	-0.452247	0.128612	-0.253981	0.540176	-0.301203	-0.162703	2.20291	0
79.2006	Kansas	14	1	-0.452247	0.128612	-0.253981	0.540176	-0.301203	-0.162703	2.20291	1
6	Kentuky	15	1	-0.638732	0.805148	-0.516248	-0.121264	-1.14918	0.139354	-2.79709	1
12	Kentuky	15	1	-0.638732	0.805148	-0.516248	-0.121264	-1.14918	0.139354	-1.79709	1
33	Kentuky	15	3	-0.638732	0.805148	-0.516248	-0.121264	-1.14918	0.139354	-2.79709	1
121	Kentuky	15	3	-0.638732	0.805148	-0.516248	-0.121264	-1.14918	0.139354	-0.797087	1
194	Kentuky	15	3.66667	-0.638732	0.805148	-0.516248	-0.121264	-1.14918	0.139354	1.20291	1
203	Kentuky	15	4	-0.638732	0.805148	-0.516248	-0.121264	-1.14918	0.139354	-2.79709	0
205	Kentuky	15	4	-0.638732	0.805148	-0.516248	-0.121264	-1.14918	0.139354	2.20291	0
207	Kentuky	15	1.66667	-0.638732	0.805148	-0.516248	-0.121264	-1.14918	0.139354	0.202913	1
208	Kentuky	15	1	-0.638732	0.805148	-0.516248	-0.121264	-1.14918	0.139354	-0.797087	0
213	Kentuky	15	3	-0.638732	0.805148	-0.516248	-0.121264	-1.14918	0.139354	-0.797087	0
541	Kentuky	15	1	-0.638732	0.805148	-0.516248	-0.121264	-1.14918	0.139354	-1.79709	0
546	Kentuky	15	4	-0.638732	0.805148	-0.516248	-0.121264	-1.14918	0.139354	-1.79709	1
552	Kentuky	15	3	-0.638732	0.805148	-0.516248	-0.121264	-1.14918	0.139354	-1.79709	1
566	Kentuky	15	4	-0.638732	0.805148	-0.516248	-0.121264	-1.14918	0.139354	0.202913	1
627	Kentuky	15	2	-0.638732	0.805148	-0.516248	-0.121264	-1.14918	0.139354	-2.79709	0
849	Kentuky	15	4	-0.638732	0.805148	-0.516248	-0.121264	-1.14918	0.139354	-1.79709	0
426.201	Kentuky	15	4	-0.638732	0.805148	-0.516248	-0.121264	-1.14918	0.139354	-1.79709	0
567.201	Kentuky	15	3.66667	-0.638732	0.805148	-0.516248	-0.121264	-1.14918	0.139354	-1.79709	1
589.201	Kentuky	15	4	-0.638732	0.805148	-0.516248	-0.121264	-1.14918	0.139354	-1.79709	1
690.201	Kentuky	15	1.33333	-0.638732	0.805148	-0.516248	-0.121264	-1.14918	0.139354	-1.79709	0
474.201	Kentuky	15	3.33333	-0.638732	0.805148	-0.516248	-0.121264	-1.14918	0.139354	-1.79709	1
509.201	Kentuky	15	2.66667	-0.638732	0.805148	-0.516248	-0.121264	-1.14918	0.139354	-1.79709	1
2.2006	Kentuky	15	1	-0.638732	0.805148	-0.516248	-0.121264	-1.14918	0.139354	0.202913	0
414.201	Kentuky	15	3.33333	-0.638732	0.805148	-0.516248	-0.121264	-1.14918	0.139354	0.202913	1
182.201	Kentuky	15	3.33333	-0.638732	0.805148	-0.516248	-0.121264	-1.14918	0.139354	0.202913	1
668.201	Kentuky	15	1.66667	-0.638732	0.805148	-0.516248	-0.121264	-1.14918	0.139354	0.202913	1
217.201	Kentuky	15	3	-0.638732	0.805148	-0.516248	-0.121264	-1.14918	0.139354	1.20291	0
595.201	Kentuky	15	2.33333	-0.638732	0.805148	-0.516248	-0.121264	-1.14918	0.139354	1.20291	1
459.201	Kentuky	15	3	-0.638732	0.805148	-0.516248	-0.121264	-1.14918	0.139354	1.20291	0
448.201	Kentuky	15	1	-0.638732	0.805148	-0.516248	-0.121264	-1.14918	0.139354	2.20291	1
492.201	Kentuky	15	1.33333	-0.638732	0.805148	-0.516248	-0.121264	-1.14918	0.139354	2.20291	0
88	Louisiana	16	3.33333	1.80105	0.805148	1.95039	-1.73352	-0.574566	0.996023	-2.79709	0
232	Louisiana	16	2	1.80105	0.805148	1.95039	-1.73352	-0.574566	0.996023	1.20291	0
337	Louisiana	16	4	1.80105	0.805148	1.95039	-1.73352	-0.574566	0.996023	2.20291	1
338	Louisiana	16	4	1.80105	0.805148	1.95039	-1.73352	-0.574566	0.996023	-2.79709	1
340	Louisiana	16	2.66667	1.80105	0.805148	1.95039	-1.73352	-0.574566	0.996023	2.20291	0
343	Louisiana	16	3.33333	1.80105	0.805148	1.95039	-1.73352	-0.574566	0.996023	1.20291	0
386	Louisiana	16	1.66667	1.80105	0.805148	1.95039	-1.73352	-0.574566	0.996023	0.202913	1
484	Louisiana	16	1.66667	1.80105	0.805148	1.95039	-1.73352	-0.574566	0.996023	0.202913	1
488	Louisiana	16	3	1.80105	0.805148	1.95039	-1.73352	-0.574566	0.996023	-1.79709	0
492	Louisiana	16	3	1.80105	0.805148	1.95039	-1.73352	-0.574566	0.996023	-1.79709	1
494	Louisiana	16	3	1.80105	0.805148	1.95039	-1.73352	-0.574566	0.996023	-1.79709	1
754	Louisiana	16	1	1.80105	0.805148	1.95039	-1.73352	-0.574566	0.996023	0.202913	0
860	Louisiana	16	3.33333	1.80105	0.805148	1.95039	-1.73352	-0.574566	0.996023	2.20291	0
863	Louisiana	16	3	1.80105	0.805148	1.95039	-1.73352	-0.574566	0.996023	-1.79709	1
865	Louisiana	16	3.66667	1.80105	0.805148	1.95039	-1.73352	-0.574566	0.996023	1.20291	0
867	Louisiana	16	4	1.80105	0.805148	1.95039	-1.73352	-0.574566	0.996023	1.20291	1
1000	Louisiana	16	4	1.80105	0.805148	1.95039	-1.73352	-0.574566	0.996023	-1.79709	1
153.201	Louisiana	16	2	1.80105	0.805148	1.95039	-1.73352	-0.574566	0.996023		0
192.201	Louisiana	16	1	1.80105	0.805148	1.95039	-1.73352	-0.574566	0.996023	-1.79709	0
404.201	Louisiana	16	1	1.80105	0.805148	1.95039	-1.73352	-0.574566	0.996023	-1.79709	1
137.201	Louisiana	16	4	1.80105	0.805148	1.95039	-1.73352	-0.574566	0.996023	-2.79709	1
170.201	Louisiana	16	4	1.80105	0.805148	1.95039	-1.73352	-0.574566	0.996023	-3.79709	0
234.201	Louisiana	16	3.66667	1.80105	0.805148	1.95039	-1.73352	-0.574566	0.996023	-3.79709	0
237.201	Louisiana	16	4	1.80105	0.805148	1.95039	-1.73352	-0.574566	0.996023	-2.79709	0
69.2006	Louisiana	16	2.5	1.80105	0.805148	1.95039	-1.73352	-0.574566	0.996023	-1.79709	1
160.201	Louisiana	16	2.66667	1.80105	0.805148	1.95039	-1.73352	-0.574566	0.996023	-1.79709	0
107.201	Louisiana	16	3.66667	1.80105	0.805148	1.95039	-1.73352	-0.574566	0.996023	-3.79709	1
235.201	Louisiana	16	2.66667	1.80105	0.805148	1.95039	-1.73352	-0.574566	0.996023	-2.79709	1
101.201	Louisiana	16	2.66667	1.80105	0.805148	1.95039	-1.73352	-0.574566	0.996023	0.202913	0
135.201	Louisiana	16	4	1.80105	0.805148	1.95039	-1.73352	-0.574566	0.996023	0.202913	0
356.201	Louisiana	16	4	1.80105	0.805148	1.95039	-1.73352	-0.574566	0.996023	0.202913	1
389.201	Louisiana	16	2	1.80105	0.805148	1.95039	-1.73352	-0.574566	0.996023	0.202913	1
84.2006	Louisiana	16	1.66667	1.80105	0.805148	1.95039	-1.73352	-0.574566	0.996023	0.202913	1
188.201	Louisiana	16	2.33333	1.80105	0.805148	1.95039	-1.73352	-0.574566	0.996023	0.202913	0
222.201	Louisiana	16	2.33333	1.80105	0.805148	1.95039	-1.73352	-0.574566	0.996023	0.202913	0
247.201	Louisiana	16	4	1.80105	0.805148	1.95039	-1.73352	-0.574566	0.996023	0.202913	1
66.2006	Louisiana	16	4	1.80105	0.805148	1.95039	-1.73352	-0.574566	0.996023	0.202913	1
117.201	Louisiana	16	1	1.80105	0.805148	1.95039	-1.73352	-0.574566	0.996023	1.20291	1
300.201	Louisiana	16	2.33333	1.80105	0.805148	1.95039	-1.73352	-0.574566	0.996023	1.20291	1
232.201	Louisiana	16	1.66667	1.80105	0.805148	1.95039	-1.73352	-0.574566	0.996023	1.20291	0
341.201	Louisiana	16	1	1.80105	0.805148	1.95039	-1.73352	-0.574566	0.996023	1.20291	1
405.201	Louisiana	16	1	1.80105	0.805148	1.95039	-1.73352	-0.574566	0.996023	1.20291	1
89.2006	Louisiana	16	2.33333	1.80105	0.805148	1.95039	-1.73352	-0.574566	0.996023	2.20291	1
164.201	Louisiana	16	1	1.80105	0.805148	1.95039	-1.73352	-0.574566	0.996023	2.20291	1
386.201	Louisiana	16	1.33333	1.80105	0.805148	1.95039	-1.73352	-0.574566	0.996023	2.20291	0
37	Maine	19	1.66667	-1.46361	-1.30903	-1.58453	1.32564	-0.556175	-0.737286	-1.79709	0
408	Maine	19	2	-1.46361	-1.30903	-1.58453	1.32564	-0.556175	-0.737286	-1.79709	1
416	Maine	19	4	-1.46361	-1.30903	-1.58453	1.32564	-0.556175	-0.737286	0.202913	0
776	Maine	19	1	-1.46361	-1.30903	-1.58453	1.32564	-0.556175	-0.737286	-1.79709	0
631.201	Maine	19	3.33333	-1.46361	-1.30903	-1.58453	1.32564	-0.556175	-0.737286	-1.79709	0
1.2006	Maine	19	3	-1.46361	-1.30903	-1.58453	1.32564	-0.556175	-0.737286	-1.79709	0
600.201	Maine	19	1	-1.46361	-1.30903	-1.58453	1.32564	-0.556175	-0.737286	-1.79709	1
687.201	Maine	19	2.33333	-1.46361	-1.30903	-1.58453	1.32564	-0.556175	-0.737286	-1.79709	0
627.201	Maine	19	1	-1.46361	-1.30903	-1.58453	1.32564	-0.556175	-0.737286	0.202913	0
645.201	Maine	19	3.66667	-1.46361	-1.30903	-1.58453	1.32564	-0.556175	-0.737286	0.202913	1
542.201	Maine	19	3	-1.46361	-1.30903	-1.58453	1.32564	-0.556175	-0.737286	1.20291	1
630.201	Maine	19	2	-1.46361	-1.30903	-1.58453	1.32564	-0.556175	-0.737286	1.20291	0
555.201	Maine	19	2	-1.46361	-1.30903	-1.58453	1.32564	-0.556175	-0.737286	1.20291	0
607.201	Maine	19	1.66667	-1.46361	-1.30903	-1.58453	1.32564	-0.556175	-0.737286	1.20291	1
31	Maryland	18	2	1.0005	-0.632491	0.705055	-0.534664	1.42162	-0.760086	1.20291	1
74	Maryland	18	3	1.0005	-0.632491	0.705055	-0.534664	1.42162	-0.760086	-1.79709	0
81	Maryland	18	1	1.0005	-0.632491	0.705055	-0.534664	1.42162	-0.760086	0.202913	1
128	Maryland	18	3.66667	1.0005	-0.632491	0.705055	-0.534664	1.42162	-0.760086	0.202913	1
132	Maryland	18	3.66667	1.0005	-0.632491	0.705055	-0.534664	1.42162	-0.760086	1.20291	0
141	Maryland	18	4	1.0005	-0.632491	0.705055	-0.534664	1.42162	-0.760086	1.20291	1
163	Maryland	18	2	1.0005	-0.632491	0.705055	-0.534664	1.42162	-0.760086	-1.79709	0
268	Maryland	18	1	1.0005	-0.632491	0.705055	-0.534664	1.42162	-0.760086	-1.79709	0
276	Maryland	18	1	1.0005	-0.632491	0.705055	-0.534664	1.42162	-0.760086	1.20291	0
372	Maryland	18	1.33333	1.0005	-0.632491	0.705055	-0.534664	1.42162	-0.760086	0.202913	0
376	Maryland	18	3	1.0005	-0.632491	0.705055	-0.534664	1.42162	-0.760086	0.202913	0
434	Maryland	18	1	1.0005	-0.632491	0.705055	-0.534664	1.42162	-0.760086	0.202913	1
444	Maryland	18	4	1.0005	-0.632491	0.705055	-0.534664	1.42162	-0.760086	1.20291	1
586	Maryland	18	1.66667	1.0005	-0.632491	0.705055	-0.534664	1.42162	-0.760086	2.20291	0
723	Maryland	18	1	1.0005	-0.632491	0.705055	-0.534664	1.42162	-0.760086	-1.79709	0
820	Maryland	18	4	1.0005	-0.632491	0.705055	-0.534664	1.42162	-0.760086	0.202913	1
822	Maryland	18	2.33333	1.0005	-0.632491	0.705055	-0.534664	1.42162	-0.760086	1.20291	0
842	Maryland	18	2.33333	1.0005	-0.632491	0.705055	-0.534664	1.42162	-0.760086	0.202913	0
848	Maryland	18	2.66667	1.0005	-0.632491	0.705055	-0.534664	1.42162	-0.760086	2.20291	1
974	Maryland	18	2.33333	1.0005	-0.632491	0.705055	-0.534664	1.42162	-0.760086	1.20291	0
995	Maryland	18	3	1.0005	-0.632491	0.705055	-0.534664	1.42162	-0.760086	0.202913	1
695.201	Maryland	18	3.66667	1.0005	-0.632491	0.705055	-0.534664	1.42162	-0.760086	-1.79709	1
495.201	Maryland	18	2	1.0005	-0.632491	0.705055	-0.534664	1.42162	-0.760086	-3.79709	0
691.201	Maryland	18	3.33333	1.0005	-0.632491	0.705055	-0.534664	1.42162	-0.760086	0.202913	0
759.201	Maryland	18	1.66667	1.0005	-0.632491	0.705055	-0.534664	1.42162	-0.760086	0.202913	0
430.201	Maryland	18	4	1.0005	-0.632491	0.705055	-0.534664	1.42162	-0.760086	0.202913	0
720.201	Maryland	18	3	1.0005	-0.632491	0.705055	-0.534664	1.42162	-0.760086	-0.797087	1
648.201	Maryland	18	4	1.0005	-0.632491	0.705055	-0.534664	1.42162	-0.760086	0.202913	1
614.201	Maryland	18	1	1.0005	-0.632491	0.705055	-0.534664	1.42162	-0.760086	1.20291	1
711.201	Maryland	18	3.33333	1.0005	-0.632491	0.705055	-0.534664	1.42162	-0.760086	1.20291	1
758.201	Maryland	18	2.66667	1.0005	-0.632491	0.705055	-0.534664	1.42162	-0.760086	1.20291	1
760.201	Maryland	18	3	1.0005	-0.632491	0.705055	-0.534664	1.42162	-0.760086	1.20291	1
710.201	Maryland	18	1	1.0005	-0.632491	0.705055	-0.534664	1.42162	-0.760086	1.20291	0
500.201	Maryland	18	4	1.0005	-0.632491	0.705055	-0.534664	1.42162	-0.760086	2.20291	1
575.201	Maryland	18	4	1.0005	-0.632491	0.705055	-0.534664	1.42162	-0.760086	2.20291	0
1	Massachusetts	17	1.33333	-0.661184	-1.47816	-0.987097	-0.617344	1.56686	-0.967294	2.20291	0
19	Massachusetts	17	1.66667	-0.661184	-1.47816	-0.987097	-0.617344	1.56686	-0.967294	0.202913	0
34	Massachusetts	17	4	-0.661184	-1.47816	-0.987097	-0.617344	1.56686	-0.967294	0.202913	1
36	Massachusetts	17	2.33333	-0.661184	-1.47816	-0.987097	-0.617344	1.56686	-0.967294	-1.79709	1
171	Massachusetts	17	3	-0.661184	-1.47816	-0.987097	-0.617344	1.56686	-0.967294	0.202913	1
172	Massachusetts	17	1	-0.661184	-1.47816	-0.987097	-0.617344	1.56686	-0.967294	2.20291	1
175	Massachusetts	17	2.33333	-0.661184	-1.47816	-0.987097	-0.617344	1.56686	-0.967294	1.20291	1
177	Massachusetts	17	2	-0.661184	-1.47816	-0.987097	-0.617344	1.56686	-0.967294	-2.79709	0
377	Massachusetts	17	1	-0.661184	-1.47816	-0.987097	-0.617344	1.56686	-0.967294	2.20291	0
381	Massachusetts	17	1.66667	-0.661184	-1.47816	-0.987097	-0.617344	1.56686	-0.967294	0.202913	1
385	Massachusetts	17	2	-0.661184	-1.47816	-0.987097	-0.617344	1.56686	-0.967294	1.20291	0
405	Massachusetts	17	2	-0.661184	-1.47816	-0.987097	-0.617344	1.56686	-0.967294	2.20291	1
415	Massachusetts	17	4	-0.661184	-1.47816	-0.987097	-0.617344	1.56686	-0.967294	0.202913	0
417	Massachusetts	17	1	-0.661184	-1.47816	-0.987097	-0.617344	1.56686	-0.967294	2.20291	1
571	Massachusetts	17	1.33333	-0.661184	-1.47816	-0.987097	-0.617344	1.56686	-0.967294	1.20291	1
572	Massachusetts	17	3	-0.661184	-1.47816	-0.987097	-0.617344	1.56686	-0.967294	1.20291	1
574	Massachusetts	17	3.66667	-0.661184	-1.47816	-0.987097	-0.617344	1.56686	-0.967294	-2.79709	1
576	Massachusetts	17	1	-0.661184	-1.47816	-0.987097	-0.617344	1.56686	-0.967294	0.202913	0
641	Massachusetts	17	2	-0.661184	-1.47816	-0.987097	-0.617344	1.56686	-0.967294	0.202913	1
650	Massachusetts	17	4	-0.661184	-1.47816	-0.987097	-0.617344	1.56686	-0.967294	-1.79709	1
651	Massachusetts	17	1	-0.661184	-1.47816	-0.987097	-0.617344	1.56686	-0.967294	2.20291	0
767	Massachusetts	17	4	-0.661184	-1.47816	-0.987097	-0.617344	1.56686	-0.967294	-1.79709	1
770	Massachusetts	17	2.33333	-0.661184	-1.47816	-0.987097	-0.617344	1.56686	-0.967294	1.20291	0
771	Massachusetts	17	2	-0.661184	-1.47816	-0.987097	-0.617344	1.56686	-0.967294	-2.79709	0
775	Massachusetts	17	1	-0.661184	-1.47816	-0.987097	-0.617344	1.56686	-0.967294	2.20291	0
779	Massachusetts	17	2.33333	-0.661184	-1.47816	-0.987097	-0.617344	1.56686	-0.967294	-1.79709	1
780	Massachusetts	17	2	-0.661184	-1.47816	-0.987097	-0.617344	1.56686	-0.967294	1.20291	0
781	Massachusetts	17	2.33333	-0.661184	-1.47816	-0.987097	-0.617344	1.56686	-0.967294	1.20291	0
3.2006	Massachusetts	17	3.33333	-0.661184	-1.47816	-0.987097	-0.617344	1.56686	-0.967294	-1.79709	0
596.201	Massachusetts	17	4	-0.661184	-1.47816	-0.987097	-0.617344	1.56686	-0.967294	-1.79709	1
678.201	Massachusetts	17	1.66667	-0.661184	-1.47816	-0.987097	-0.617344	1.56686	-0.967294	-1.79709	0
679.201	Massachusetts	17	1.66667	-0.661184	-1.47816	-0.987097	-0.617344	1.56686	-0.967294	-1.79709	0
737.201	Massachusetts	17	4	-0.661184	-1.47816	-0.987097	-0.617344	1.56686	-0.967294	-2.79709	0
761.201	Massachusetts	17	4	-0.661184	-1.47816	-0.987097	-0.617344	1.56686	-0.967294	-1.79709	1
578.201	Massachusetts	17	3	-0.661184	-1.47816	-0.987097	-0.617344	1.56686	-0.967294	-1.79709	1
731.201	Massachusetts	17	4	-0.661184	-1.47816	-0.987097	-0.617344	1.56686	-0.967294	-1.79709	0
585.201	Massachusetts	17	3.33333	-0.661184	-1.47816	-0.987097	-0.617344	1.56686	-0.967294	-1.79709	1
734.201	Massachusetts	17	1.33333	-0.661184	-1.47816	-0.987097	-0.617344	1.56686	-0.967294	0.202913	1
544.201	Massachusetts	17	3.33333	-0.661184	-1.47816	-0.987097	-0.617344	1.56686	-0.967294	0.202913	1
573.201	Massachusetts	17	1	-0.661184	-1.47816	-0.987097	-0.617344	1.56686	-0.967294	0.202913	0
470.201	Massachusetts	17	2.66667	-0.661184	-1.47816	-0.987097	-0.617344	1.56686	-0.967294	0.202913	0
637.201	Massachusetts	17	2	-0.661184	-1.47816	-0.987097	-0.617344	1.56686	-0.967294	0.202913	1
696.201	Massachusetts	17	4	-0.661184	-1.47816	-0.987097	-0.617344	1.56686	-0.967294	0.202913	0
702.201	Massachusetts	17	1.66667	-0.661184	-1.47816	-0.987097	-0.617344	1.56686	-0.967294	0.202913	1
586.201	Massachusetts	17	1	-0.661184	-1.47816	-0.987097	-0.617344	1.56686	-0.967294	1.20291	0
721.201	Massachusetts	17	1	-0.661184	-1.47816	-0.987097	-0.617344	1.56686	-0.967294	1.20291	1
723.201	Massachusetts	17	2.33333	-0.661184	-1.47816	-0.987097	-0.617344	1.56686	-0.967294	1.20291	0
618.201	Massachusetts	17	4	-0.661184	-1.47816	-0.987097	-0.617344	1.56686	-0.967294	1.20291	1
727.201	Massachusetts	17	3.33333	-0.661184	-1.47816	-0.987097	-0.617344	1.56686	-0.967294	1.20291	0
767.201	Massachusetts	17	3.33333	-0.661184	-1.47816	-0.987097	-0.617344	1.56686	-0.967294	1.20291	1
569.201	Massachusetts	17	4	-0.661184	-1.47816	-0.987097	-0.617344	1.56686	-0.967294	1.20291	0
588.201	Massachusetts	17	4	-0.661184	-1.47816	-0.987097	-0.617344	1.56686	-0.967294	1.20291	1
608.201	Massachusetts	17	1	-0.661184	-1.47816	-0.987097	-0.617344	1.56686	-0.967294	1.20291	0
750.201	Massachusetts	17	1.66667	-0.661184	-1.47816	-0.987097	-0.617344	1.56686	-0.967294	1.20291	0
528.201	Massachusetts	17	1.66667	-0.661184	-1.47816	-0.987097	-0.617344	1.56686	-0.967294	2.20291	0
560.201	Massachusetts	17	1.66667	-0.661184	-1.47816	-0.987097	-0.617344	1.56686	-0.967294	2.20291	0
772.201	Massachusetts	17	3.33333	-0.661184	-1.47816	-0.987097	-0.617344	1.56686	-0.967294	2.20291	1
786.201	Massachusetts	17	1	-0.661184	-1.47816	-0.987097	-0.617344	1.56686	-0.967294	2.20291	1
506.201	Massachusetts	17	2	-0.661184	-1.47816	-0.987097	-0.617344	1.56686	-0.967294	2.20291	0
9	Michigan	20	1.66667	0.266645	-0.632491	0.724266	1.22229	-0.316037	-0.386287	1.20291	1
63	Michigan	20	4	0.266645	-0.632491	0.724266	1.22229	-0.316037	-0.386287	2.20291	0
66	Michigan	20	3	0.266645	-0.632491	0.724266	1.22229	-0.316037	-0.386287	0.202913	1
142	Michigan	20	4	0.266645	-0.632491	0.724266	1.22229	-0.316037	-0.386287	2.20291	0
147	Michigan	20	4	0.266645	-0.632491	0.724266	1.22229	-0.316037	-0.386287	-2.79709	0
151	Michigan	20	4	0.266645	-0.632491	0.724266	1.22229	-0.316037	-0.386287	0.202913	1
291	Michigan	20	3	0.266645	-0.632491	0.724266	1.22229	-0.316037	-0.386287	2.20291	1
294	Michigan	20	3	0.266645	-0.632491	0.724266	1.22229	-0.316037	-0.386287	2.20291	1
296	Michigan	20	4	0.266645	-0.632491	0.724266	1.22229	-0.316037	-0.386287	-2.79709	0
302	Michigan	20	4	0.266645	-0.632491	0.724266	1.22229	-0.316037	-0.386287	-2.79709	1
441	Michigan	20	3.33333	0.266645	-0.632491	0.724266	1.22229	-0.316037	-0.386287	2.20291	1
448	Michigan	20	3.66667	0.266645	-0.632491	0.724266	1.22229	-0.316037	-0.386287	-1.79709	1
573	Michigan	20	1.33333	0.266645	-0.632491	0.724266	1.22229	-0.316037	-0.386287	2.20291	1
579	Michigan	20	3.66667	0.266645	-0.632491	0.724266	1.22229	-0.316037	-0.386287	1.20291	0
585	Michigan	20	1	0.266645	-0.632491	0.724266	1.22229	-0.316037	-0.386287	2.20291	0
587	Michigan	20	2.33333	0.266645	-0.632491	0.724266	1.22229	-0.316037	-0.386287	1.20291	0
605	Michigan	20	3	0.266645	-0.632491	0.724266	1.22229	-0.316037	-0.386287	2.20291	1
647	Michigan	20	2	0.266645	-0.632491	0.724266	1.22229	-0.316037	-0.386287	1.20291	1
670	Michigan	20	4	0.266645	-0.632491	0.724266	1.22229	-0.316037	-0.386287	-1.79709	1
686	Michigan	20	1	0.266645	-0.632491	0.724266	1.22229	-0.316037	-0.386287	1.20291	0
698	Michigan	20	3.33333	0.266645	-0.632491	0.724266	1.22229	-0.316037	-0.386287	1.20291	1
710	Michigan	20	4	0.266645	-0.632491	0.724266	1.22229	-0.316037	-0.386287	-1.79709	1
797	Michigan	20	1	0.266645	-0.632491	0.724266	1.22229	-0.316037	-0.386287	2.20291	0
801	Michigan	20	2.66667	0.266645	-0.632491	0.724266	1.22229	-0.316037	-0.386287	2.20291	0
805	Michigan	20	4	0.266645	-0.632491	0.724266	1.22229	-0.316037	-0.386287	0.202913	0
819	Michigan	20	2.33333	0.266645	-0.632491	0.724266	1.22229	-0.316037	-0.386287	1.20291	1
949	Michigan	20	3	0.266645	-0.632491	0.724266	1.22229	-0.316037	-0.386287	0.202913	1
957	Michigan	20	1	0.266645	-0.632491	0.724266	1.22229	-0.316037	-0.386287	1.20291	0
959	Michigan	20	3	0.266645	-0.632491	0.724266	1.22229	-0.316037	-0.386287	-1.79709	0
965	Michigan	20	1.66667	0.266645	-0.632491	0.724266	1.22229	-0.316037	-0.386287	2.20291	1
968	Michigan	20	2.33333	0.266645	-0.632491	0.724266	1.22229	-0.316037	-0.386287	1.20291	0
970	Michigan	20	2.66667	0.266645	-0.632491	0.724266	1.22229	-0.316037	-0.386287	0.202913	0
494.201	Michigan	20	2	0.266645	-0.632491	0.724266	1.22229	-0.316037	-0.386287	-1.79709	0
529.201	Michigan	20	4	0.266645	-0.632491	0.724266	1.22229	-0.316037	-0.386287	-1.79709	0
545.201	Michigan	20	3	0.266645	-0.632491	0.724266	1.22229	-0.316037	-0.386287	0.202913	1
558.201	Michigan	20	1	0.266645	-0.632491	0.724266	1.22229	-0.316037	-0.386287	0.202913	1
527.201	Michigan	20	3	0.266645	-0.632491	0.724266	1.22229	-0.316037	-0.386287	0.202913	0
443.201	Michigan	20	1.33333	0.266645	-0.632491	0.724266	1.22229	-0.316037	-0.386287	1.20291	0
460.201	Michigan	20	1.33333	0.266645	-0.632491	0.724266	1.22229	-0.316037	-0.386287	2.20291	0
475.201	Michigan	20	2.33333	0.266645	-0.632491	0.724266	1.22229	-0.316037	-0.386287	2.20291	1
491.201	Michigan	20	1	0.266645	-0.632491	0.724266	1.22229	-0.316037	-0.386287	2.20291	1
25	Minnesota	21	2.66667	-0.764509	-1.13989	-0.823632	1.26363	0.87721	1.10846	-1.79709	0
190	Minnesota	21	2.33333	-0.764509	-1.13989	-0.823632	1.26363	0.87721	1.10846	-1.79709	1
192	Minnesota	21	1.33333	-0.764509	-1.13989	-0.823632	1.26363	0.87721	1.10846	-3.79709	0
198	Minnesota	21	4	-0.764509	-1.13989	-0.823632	1.26363	0.87721	1.10846	0.202913	1
428	Minnesota	21	2.66667	-0.764509	-1.13989	-0.823632	1.26363	0.87721	1.10846	0.202913	1
430	Minnesota	21	1.66667	-0.764509	-1.13989	-0.823632	1.26363	0.87721	1.10846	0.202913	1
435	Minnesota	21	2	-0.764509	-1.13989	-0.823632	1.26363	0.87721	1.10846	-1.79709	0
436	Minnesota	21		-0.764509	-1.13989	-0.823632	1.26363	0.87721	1.10846	0.202913	1
442	Minnesota	21	4	-0.764509	-1.13989	-0.823632	1.26363	0.87721	1.10846	0.202913	1
489	Minnesota	21	2.33333	-0.764509	-1.13989	-0.823632	1.26363	0.87721	1.10846	-1.79709	0
496	Minnesota	21	1	-0.764509	-1.13989	-0.823632	1.26363	0.87721	1.10846	-1.79709	0
525	Minnesota	21	2	-0.764509	-1.13989	-0.823632	1.26363	0.87721	1.10846	1.20291	0
621	Minnesota	21	4	-0.764509	-1.13989	-0.823632	1.26363	0.87721	1.10846	1.20291	1
714	Minnesota	21	4	-0.764509	-1.13989	-0.823632	1.26363	0.87721	1.10846	-2.79709	0
717	Minnesota	21	1	-0.764509	-1.13989	-0.823632	1.26363	0.87721	1.10846	1.20291	0
719	Minnesota	21	1.33333	-0.764509	-1.13989	-0.823632	1.26363	0.87721	1.10846		0
731	Minnesota	21	3.33333	-0.764509	-1.13989	-0.823632	1.26363	0.87721	1.10846	1.20291	0
973	Minnesota	21	4	-0.764509	-1.13989	-0.823632	1.26363	0.87721	1.10846	-1.79709	0
310.201	Minnesota	21	4	-0.764509	-1.13989	-0.823632	1.26363	0.87721	1.10846	-1.79709	1
239.201	Minnesota	21	3.5	-0.764509	-1.13989	-0.823632	1.26363	0.87721	1.10846	-1.79709	1
136.201	Minnesota	21	3	-0.764509	-1.13989	-0.823632	1.26363	0.87721	1.10846	-1.79709	1
59.2006	Minnesota	21	1	-0.764509	-1.13989	-0.823632	1.26363	0.87721	1.10846	0.202913	0
265.201	Minnesota	21	2.66667	-0.764509	-1.13989	-0.823632	1.26363	0.87721	1.10846	0.202913	1
335.201	Minnesota	21	2	-0.764509	-1.13989	-0.823632	1.26363	0.87721	1.10846	0.202913	0
21.2006	Minnesota	21	1.5	-0.764509	-1.13989	-0.823632	1.26363	0.87721	1.10846	0.202913	0
65.2006	Minnesota	21	1.66667	-0.764509	-1.13989	-0.823632	1.26363	0.87721	1.10846	0.202913	1
291.201	Minnesota	21	1.66667	-0.764509	-1.13989	-0.823632	1.26363	0.87721	1.10846	0.202913	0
103.201	Minnesota	21	2.33333	-0.764509	-1.13989	-0.823632	1.26363	0.87721	1.10846	0.202913	0
358.201	Minnesota	21	2	-0.764509	-1.13989	-0.823632	1.26363	0.87721	1.10846	0.202913	0
224.201	Minnesota	21	2.66667	-0.764509	-1.13989	-0.823632	1.26363	0.87721	1.10846	1.20291	1
262.201	Minnesota	21	2	-0.764509	-1.13989	-0.823632	1.26363	0.87721	1.10846	1.20291	1
27.2006	Minnesota	21	1	-0.764509	-1.13989	-0.823632	1.26363	0.87721	1.10846	1.20291	1
243.201	Minnesota	21	1.66667	-0.764509	-1.13989	-0.823632	1.26363	0.87721	1.10846	1.20291	1
348.201	Minnesota	21	3	-0.764509	-1.13989	-0.823632	1.26363	0.87721	1.10846	1.20291	0
349.201	Minnesota	21	1	-0.764509	-1.13989	-0.823632	1.26363	0.87721	1.10846	1.20291	0
100.201	Minnesota	21	1	-0.764509	-1.13989	-0.823632	1.26363	0.87721	1.10846	2.20291	1
116	Mississippi	23	2	2.63503	1.81995	2.84362	-0.948064	-1.71311	1.62413	2.20291	0
120	Mississippi	23	2.33333	2.63503	1.81995	2.84362	-0.948064	-1.71311	1.62413	-1.79709	0
212	Mississippi	23	3.33333	2.63503	1.81995	2.84362	-0.948064	-1.71311	1.62413	1.20291	1
551	Mississippi	23	3.66667	2.63503	1.81995	2.84362	-0.948064	-1.71311	1.62413	2.20291	0
554	Mississippi	23	2.33333	2.63503	1.81995	2.84362	-0.948064	-1.71311	1.62413	2.20291	1
745	Mississippi	23	4	2.63503	1.81995	2.84362	-0.948064	-1.71311	1.62413	-1.79709	1
851	Mississippi	23	2	2.63503	1.81995	2.84362	-0.948064	-1.71311	1.62413	2.20291	1
855	Mississippi	23	3.33333	2.63503	1.81995	2.84362	-0.948064	-1.71311	1.62413	0.202913	0
856	Mississippi	23	4	2.63503	1.81995	2.84362	-0.948064	-1.71311	1.62413	1.20291	0
198.201	Mississippi	23	4	2.63503	1.81995	2.84362	-0.948064	-1.71311	1.62413	-2.79709	1
95.2006	Mississippi	23	2.66667	2.63503	1.81995	2.84362	-0.948064	-1.71311	1.62413	-1.79709	0
365.201	Mississippi	23	1	2.63503	1.81995	2.84362	-0.948064	-1.71311	1.62413	-1.79709	0
383.201	Mississippi	23	4	2.63503	1.81995	2.84362	-0.948064	-1.71311	1.62413	-1.79709	1
221.201	Mississippi	23	3.66667	2.63503	1.81995	2.84362	-0.948064	-1.71311	1.62413	-1.79709	1
411.201	Mississippi	23	4	2.63503	1.81995	2.84362	-0.948064	-1.71311	1.62413	-2.79709	0
393.201	Mississippi	23	3.66667	2.63503	1.81995	2.84362	-0.948064	-1.71311	1.62413	-1.79709	0
31.2006	Mississippi	23	3	2.63503	1.81995	2.84362	-0.948064	-1.71311	1.62413	0.202913	0
397.201	Mississippi	23	3	2.63503	1.81995	2.84362	-0.948064	-1.71311	1.62413	0.202913	1
127.201	Mississippi	23	3	2.63503	1.81995	2.84362	-0.948064	-1.71311	1.62413	1.20291	1
174.201	Mississippi	23	3	2.63503	1.81995	2.84362	-0.948064	-1.71311	1.62413	1.20291	0
362.201	Mississippi	23	3	2.63503	1.81995	2.84362	-0.948064	-1.71311	1.62413	1.20291	0
110.201	Mississippi	23	1.66667	2.63503	1.81995	2.84362	-0.948064	-1.71311	1.62413	2.20291	0
4	Missouri	22		0.492739	0.213179	0.590121	0.064766	-0.450188	-0.0291569	2.20291	0
10	Missouri	22	2.66667	0.492739	0.213179	0.590121	0.064766	-0.450188	-0.0291569	1.20291	0
26	Missouri	22	4	0.492739	0.213179	0.590121	0.064766	-0.450188	-0.0291569	-1.79709	0
42	Missouri	22	4	0.492739	0.213179	0.590121	0.064766	-0.450188	-0.0291569	-1.79709	0
104	Missouri	22	3	0.492739	0.213179	0.590121	0.064766	-0.450188	-0.0291569	-1.79709	1
107	Missouri	22	4	0.492739	0.213179	0.590121	0.064766	-0.450188	-0.0291569	0.202913	1
112	Missouri	22	4	0.492739	0.213179	0.590121	0.064766	-0.450188	-0.0291569	1.20291	1
186	Missouri	22	2	0.492739	0.213179	0.590121	0.064766	-0.450188	-0.0291569	1.20291	1
188	Missouri	22	2.5	0.492739	0.213179	0.590121	0.064766	-0.450188	-0.0291569	0.202913	0
197	Missouri	22	4	0.492739	0.213179	0.590121	0.064766	-0.450188	-0.0291569	0.202913	1
427	Missouri	22	3	0.492739	0.213179	0.590121	0.064766	-0.450188	-0.0291569	1.20291	0
440	Missouri	22	1.66667	0.492739	0.213179	0.590121	0.064766	-0.450188	-0.0291569	0.202913	0
514	Missouri	22	3	0.492739	0.213179	0.590121	0.064766	-0.450188	-0.0291569	0.202913	1
519	Missouri	22	3	0.492739	0.213179	0.590121	0.064766	-0.450188	-0.0291569	1.20291	0
531	Missouri	22	1.66667	0.492739	0.213179	0.590121	0.064766	-0.450188	-0.0291569	-1.79709	1
606	Missouri	22	3	0.492739	0.213179	0.590121	0.064766	-0.450188	-0.0291569	1.20291	1
608	Missouri	22	2	0.492739	0.213179	0.590121	0.064766	-0.450188	-0.0291569	-1.79709	1
709	Missouri	22	2	0.492739	0.213179	0.590121	0.064766	-0.450188	-0.0291569	1.20291	1
711	Missouri	22	3.33333	0.492739	0.213179	0.590121	0.064766	-0.450188	-0.0291569	-1.79709	1
720	Missouri	22	1	0.492739	0.213179	0.590121	0.064766	-0.450188	-0.0291569	-1.79709	0
729	Missouri	22	1.66667	0.492739	0.213179	0.590121	0.064766	-0.450188	-0.0291569	0.202913	1
971	Missouri	22	1	0.492739	0.213179	0.590121	0.064766	-0.450188	-0.0291569	0.202913	0
345.201	Missouri	22	1	0.492739	0.213179	0.590121	0.064766	-0.450188	-0.0291569	-1.79709	0
34.2006	Missouri	22	2.66667	0.492739	0.213179	0.590121	0.064766	-0.450188	-0.0291569	-1.79709	1
319.201	Missouri	22	1	0.492739	0.213179	0.590121	0.064766	-0.450188	-0.0291569	-1.79709	1
328.201	Missouri	22	3	0.492739	0.213179	0.590121	0.064766	-0.450188	-0.0291569	-2.79709	0
361.201	Missouri	22	4	0.492739	0.213179	0.590121	0.064766	-0.450188	-0.0291569	-1.79709	1
154.201	Missouri	22	3.33333	0.492739	0.213179	0.590121	0.064766	-0.450188	-0.0291569	-1.79709	0
280.201	Missouri	22	2.66667	0.492739	0.213179	0.590121	0.064766	-0.450188	-0.0291569	-1.79709	1
50.2006	Missouri	22	4	0.492739	0.213179	0.590121	0.064766	-0.450188	-0.0291569	-1.79709	1
119.201	Missouri	22	2.5	0.492739	0.213179	0.590121	0.064766	-0.450188	-0.0291569	-1.79709	1
220.201	Missouri	22	4	0.492739	0.213179	0.590121	0.064766	-0.450188	-0.0291569	-1.79709	1
233.201	Missouri	22	2.66667	0.492739	0.213179	0.590121	0.064766	-0.450188	-0.0291569	-3.79709	0
370.201	Missouri	22	4	0.492739	0.213179	0.590121	0.064766	-0.450188	-0.0291569	-3.79709	0
226.201	Missouri	22	1	0.492739	0.213179	0.590121	0.064766	-0.450188	-0.0291569	0.202913	0
314.201	Missouri	22	3	0.492739	0.213179	0.590121	0.064766	-0.450188	-0.0291569	0.202913	0
53.2006	Missouri	22	1.66667	0.492739	0.213179	0.590121	0.064766	-0.450188	-0.0291569	0.202913	1
298.201	Missouri	22	3.66667	0.492739	0.213179	0.590121	0.064766	-0.450188	-0.0291569	0.202913	1
360.201	Missouri	22	4	0.492739	0.213179	0.590121	0.064766	-0.450188	-0.0291569	0.202913	0
20.2006	Missouri	22	3.66667	0.492739	0.213179	0.590121	0.064766	-0.450188	-0.0291569	0.202913	0
121.201	Missouri	22	1	0.492739	0.213179	0.590121	0.064766	-0.450188	-0.0291569	0.202913	1
197.201	Missouri	22	2	0.492739	0.213179	0.590121	0.064766	-0.450188	-0.0291569	0.202913	0
368.201	Missouri	22	3.33333	0.492739	0.213179	0.590121	0.064766	-0.450188	-0.0291569	0.202913	1
38.2006	Missouri	22	1	0.492739	0.213179	0.590121	0.064766	-0.450188	-0.0291569	1.20291	0
258.201	Missouri	22	2	0.492739	0.213179	0.590121	0.064766	-0.450188	-0.0291569	1.20291	1
64.2006	Missouri	22	1.66667	0.492739	0.213179	0.590121	0.064766	-0.450188	-0.0291569	1.20291	0
336.201	Missouri	22	2.33333	0.492739	0.213179	0.590121	0.064766	-0.450188	-0.0291569	1.20291	1
415.201	Missouri	22	3	0.492739	0.213179	0.590121	0.064766	-0.450188	-0.0291569	2.20291	1
168.201	Missouri	22	1	0.492739	0.213179	0.590121	0.064766	-0.450188	-0.0291569	2.20291	0
215.201	Missouri	22	3.5	0.492739	0.213179	0.590121	0.064766	-0.450188	-0.0291569	2.20291	0
90.2006	Missouri	22	3	0.492739	0.213179	0.590121	0.064766	-0.450188	-0.0291569	2.20291	0
141.201	Missouri	22	1.66667	0.492739	0.213179	0.590121	0.064766	-0.450188	-0.0291569	2.20291	0
15	Montana	24	4	-1.0946	-0.37879	-0.925312	1.53234	-1.04219	-1.59699	1.20291	1
16	Montana	24	2	-1.0946	-0.37879	-0.925312	1.53234	-1.04219	-1.59699	0.202913	1
47	Montana	24	1	-1.0946	-0.37879	-0.925312	1.53234	-1.04219	-1.59699	1.20291	0
51	Montana	24	2.66667	-1.0946	-0.37879	-0.925312	1.53234	-1.04219	-1.59699	-1.79709	1
834.201	Montana	24	3	-1.0946	-0.37879	-0.925312	1.53234	-1.04219	-1.59699	-2.79709	1
789.201	Montana	24	2	-1.0946	-0.37879	-0.925312	1.53234	-1.04219	-1.59699	-1.79709	0
863.201	Montana	24	3.33333	-1.0946	-0.37879	-0.925312	1.53234	-1.04219	-1.59699	-2.79709	1
836.201	Montana	24	2.33333	-1.0946	-0.37879	-0.925312	1.53234	-1.04219	-1.59699	0.202913	1
879.201	Montana	24	1	-1.0946	-0.37879	-0.925312	1.53234	-1.04219	-1.59699	0.202913	0
790.201	Montana	24	4	-1.0946	-0.37879	-0.925312	1.53234	-1.04219	-1.59699	0.202913	1
860.201	Montana	24	4	-1.0946	-0.37879	-0.925312	1.53234	-1.04219	-1.59699	0.202913	0
847.201	Montana	24	2	-1.0946	-0.37879	-0.925312	1.53234	-1.04219	-1.59699	1.20291	1
828.201	Montana	24	1	-1.0946	-0.37879	-0.925312	1.53234	-1.04219	-1.59699	1.20291	1
827.201	Montana	24	3.66667	-1.0946	-0.37879	-0.925312	1.53234	-1.04219	-1.59699	1.20291	1
196	Nebraska	27	2	-0.566646	-0.463357	-0.408476	0.333476	0.0558887	0.0186375	1.20291	1
433	Nebraska	27	2	-0.566646	-0.463357	-0.408476	0.333476	0.0558887	0.0186375	1.20291	1
500	Nebraska	27	4	-0.566646	-0.463357	-0.408476	0.333476	0.0558887	0.0186375	0.202913	0
706	Nebraska	27	2.5	-0.566646	-0.463357	-0.408476	0.333476	0.0558887	0.0186375	0.202913	1
266.201	Nebraska	27	3.33333	-0.566646	-0.463357	-0.408476	0.333476	0.0558887	0.0186375	-1.79709	1
316.201	Nebraska	27	3.33333	-0.566646	-0.463357	-0.408476	0.333476	0.0558887	0.0186375	-1.79709	0
28.2006	Nebraska	27	2	-0.566646	-0.463357	-0.408476	0.333476	0.0558887	0.0186375	-0.797087	0
161.201	Nebraska	27	2.33333	-0.566646	-0.463357	-0.408476	0.333476	0.0558887	0.0186375	0.202913	1
51.2006	Nebraska	27	2	-0.566646	-0.463357	-0.408476	0.333476	0.0558887	0.0186375	1.20291	1
257.201	Nebraska	27	3.33333	-0.566646	-0.463357	-0.408476	0.333476	0.0558887	0.0186375	2.20291	1
49	Nevada	31	3.66667	-0.20215	0.889715	-0.144268	0.374816	0.646686	0.242388	-1.79709	1
535	Nevada	31	2	-0.20215	0.889715	-0.144268	0.374816	0.646686	0.242388	-1.79709	1
540	Nevada	31	2.5	-0.20215	0.889715	-0.144268	0.374816	0.646686	0.242388	0.202913	1
756	Nevada	31	1.66667	-0.20215	0.889715	-0.144268	0.374816	0.646686	0.242388	1.20291	1
876	Nevada	31	2	-0.20215	0.889715	-0.144268	0.374816	0.646686	0.242388	2.20291	0
884	Nevada	31	3.33333	-0.20215	0.889715	-0.144268	0.374816	0.646686	0.242388	1.20291	1
885	Nevada	31	1.33333	-0.20215	0.889715	-0.144268	0.374816	0.646686	0.242388	-2.79709	0
887	Nevada	31	2.66667	-0.20215	0.889715	-0.144268	0.374816	0.646686	0.242388	-1.79709	0
888	Nevada	31	2	-0.20215	0.889715	-0.144268	0.374816	0.646686	0.242388	1.20291	1
943.201	Nevada	31	3	-0.20215	0.889715	-0.144268	0.374816	0.646686	0.242388	0.202913	1
904.201	Nevada	31	2.66667	-0.20215	0.889715	-0.144268	0.374816	0.646686	0.242388	1.20291	0
905.201	Nevada	31	2	-0.20215	0.889715	-0.144268	0.374816	0.646686	0.242388	1.20291	0
969.201	Nevada	31	1	-0.20215	0.889715	-0.144268	0.374816	0.646686	0.242388	1.20291	0
388	New Hampshire	28	2	-1.39359	-1.81643	-1.71064	0.994916	0.912781	0.90814	2.20291	0
390	New Hampshire	28	2	-1.39359	-1.81643	-1.71064	0.994916	0.912781	0.90814	0.202913	1
669.201	New Hampshire	28	2	-1.39359	-1.81643	-1.71064	0.994916	0.912781	0.90814	-1.79709	0
774.201	New Hampshire	28	1.66667	-1.39359	-1.81643	-1.71064	0.994916	0.912781	0.90814	1.20291	1
534.201	New Hampshire	28	3.33333	-1.39359	-1.81643	-1.71064	0.994916	0.912781	0.90814	1.20291	1
481.201	New Hampshire	28	3	-1.39359	-1.81643	-1.71064	0.994916	0.912781	0.90814	1.20291	0
718.201	New Hampshire	28	2	-1.39359	-1.81643	-1.71064	0.994916	0.912781	0.90814	1.20291	0
730.201	New Hampshire	28	1	-1.39359	-1.81643	-1.71064	0.994916	0.912781	0.90814	1.20291	1
768.201	New Hampshire	28	4	-1.39359	-1.81643	-1.71064	0.994916	0.912781	0.90814	1.20291	0
532.201	New Hampshire	28	1	-1.39359	-1.81643	-1.71064	0.994916	0.912781	0.90814	2.20291	0
20	New Jersey	29	3	-0.281034	-1.39359	-0.732662	-0.079924	1.99692	-0.159602	-1.79709	1
23	New Jersey	29	1.66667	-0.281034	-1.39359	-0.732662	-0.079924	1.99692	-0.159602	1.20291	0
159	New Jersey	29	1	-0.281034	-1.39359	-0.732662	-0.079924	1.99692	-0.159602	2.20291	0
165	New Jersey	29	3	-0.281034	-1.39359	-0.732662	-0.079924	1.99692	-0.159602	1.20291	0
173	New Jersey	29	1	-0.281034	-1.39359	-0.732662	-0.079924	1.99692	-0.159602	1.20291	1
179	New Jersey	29	2.66667	-0.281034	-1.39359	-0.732662	-0.079924	1.99692	-0.159602	-1.79709	0
180	New Jersey	29	2	-0.281034	-1.39359	-0.732662	-0.079924	1.99692	-0.159602	1.20291	1
185	New Jersey	29	4	-0.281034	-1.39359	-0.732662	-0.079924	1.99692	-0.159602	0.202913	1
189	New Jersey	29	3.33333	-0.281034	-1.39359	-0.732662	-0.079924	1.99692	-0.159602	1.20291	0
239	New Jersey	29	3.33333	-0.281034	-1.39359	-0.732662	-0.079924	1.99692	-0.159602	-0.797087	1
313	New Jersey	29	1	-0.281034	-1.39359	-0.732662	-0.079924	1.99692	-0.159602	-0.797087	1
321	New Jersey	29	4	-0.281034	-1.39359	-0.732662	-0.079924	1.99692	-0.159602	-1.79709	1
324	New Jersey	29	4	-0.281034	-1.39359	-0.732662	-0.079924	1.99692	-0.159602	-1.79709	1
331	New Jersey	29	2	-0.281034	-1.39359	-0.732662	-0.079924	1.99692	-0.159602	0.202913	0
685	New Jersey	29	1.33333	-0.281034	-1.39359	-0.732662	-0.079924	1.99692	-0.159602	0.202913	1
697	New Jersey	29	4	-0.281034	-1.39359	-0.732662	-0.079924	1.99692	-0.159602	-1.79709	0
783	New Jersey	29	3	-0.281034	-1.39359	-0.732662	-0.079924	1.99692	-0.159602	1.20291	0
786	New Jersey	29	1	-0.281034	-1.39359	-0.732662	-0.079924	1.99692	-0.159602	1.20291	1
789	New Jersey	29	3	-0.281034	-1.39359	-0.732662	-0.079924	1.99692	-0.159602	0.202913	1
925	New Jersey	29	2.33333	-0.281034	-1.39359	-0.732662	-0.079924	1.99692	-0.159602	1.20291	1
926	New Jersey	29	1	-0.281034	-1.39359	-0.732662	-0.079924	1.99692	-0.159602	2.20291	0
930	New Jersey	29	1.33333	-0.281034	-1.39359	-0.732662	-0.079924	1.99692	-0.159602	1.20291	0
728.201	New Jersey	29	2	-0.281034	-1.39359	-0.732662	-0.079924	1.99692	-0.159602	-1.79709	0
604.201	New Jersey	29	2	-0.281034	-1.39359	-0.732662	-0.079924	1.99692	-0.159602	-2.79709	0
641.201	New Jersey	29	3.66667	-0.281034	-1.39359	-0.732662	-0.079924	1.99692	-0.159602	-1.79709	1
574.201	New Jersey	29	4	-0.281034	-1.39359	-0.732662	-0.079924	1.99692	-0.159602	-2.79709	0
461.201	New Jersey	29	2.33333	-0.281034	-1.39359	-0.732662	-0.079924	1.99692	-0.159602	-1.79709	0
602.201	New Jersey	29	3.33333	-0.281034	-1.39359	-0.732662	-0.079924	1.99692	-0.159602	-1.79709	1
698.201	New Jersey	29	2.66667	-0.281034	-1.39359	-0.732662	-0.079924	1.99692	-0.159602	-1.79709	1
537.201	New Jersey	29	2	-0.281034	-1.39359	-0.732662	-0.079924	1.99692	-0.159602	-1.79709	0
689.201	New Jersey	29	2	-0.281034	-1.39359	-0.732662	-0.079924	1.99692	-0.159602	0.202913	0
530.201	New Jersey	29	2.5	-0.281034	-1.39359	-0.732662	-0.079924	1.99692	-0.159602	-0.797087	1
533.201	New Jersey	29	1.33333	-0.281034	-1.39359	-0.732662	-0.079924	1.99692	-0.159602	0.202913	1
510.201	New Jersey	29	1.33333	-0.281034	-1.39359	-0.732662	-0.079924	1.99692	-0.159602	0.202913	0
766.201	New Jersey	29	3	-0.281034	-1.39359	-0.732662	-0.079924	1.99692	-0.159602	0.202913	1
526.201	New Jersey	29	3.66667	-0.281034	-1.39359	-0.732662	-0.079924	1.99692	-0.159602	-0.797087	1
617.201	New Jersey	29	1	-0.281034	-1.39359	-0.732662	-0.079924	1.99692	-0.159602	1.20291	1
505.201	New Jersey	29	3.33333	-0.281034	-1.39359	-0.732662	-0.079924	1.99692	-0.159602	1.20291	0
508.201	New Jersey	29	1	-0.281034	-1.39359	-0.732662	-0.079924	1.99692	-0.159602	1.20291	1
621.201	New Jersey	29		-0.281034	-1.39359	-0.732662	-0.079924	1.99692	-0.159602	1.20291	1
683.201	New Jersey	29	3.66667	-0.281034	-1.39359	-0.732662	-0.079924	1.99692	-0.159602	1.20291	0
746.201	New Jersey	29	3.33333	-0.281034	-1.39359	-0.732662	-0.079924	1.99692	-0.159602	1.20291	0
714.201	New Jersey	29	3.66667	-0.281034	-1.39359	-0.732662	-0.079924	1.99692	-0.159602	1.20291	1
778.201	New Jersey	29	1.66667	-0.281034	-1.39359	-0.732662	-0.079924	1.99692	-0.159602	1.20291	1
482.201	New Jersey	29	1.66667	-0.281034	-1.39359	-0.732662	-0.079924	1.99692	-0.159602	1.20291	1
649.201	New Jersey	29	3	-0.281034	-1.39359	-0.732662	-0.079924	1.99692	-0.159602	1.20291	1
755.201	New Jersey	29	4	-0.281034	-1.39359	-0.732662	-0.079924	1.99692	-0.159602	1.20291	1
563.201	New Jersey	29	1.33333	-0.281034	-1.39359	-0.732662	-0.079924	1.99692	-0.159602	2.20291	1
619.201	New Jersey	29	4	-0.281034	-1.39359	-0.732662	-0.079924	1.99692	-0.159602	2.20291	1
564.201	New Jersey	29	1	-0.281034	-1.39359	-0.732662	-0.079924	1.99692	-0.159602	2.20291	1
227	New Mexico	30	2	0.210228	1.90452	0.486633	0.085436	-0.98967	-0.0845534	0.202913	0
359	New Mexico	30	1	0.210228	1.90452	0.486633	0.085436	-0.98967	-0.0845534	0.202913	1
414	New Mexico	30	4	0.210228	1.90452	0.486633	0.085436	-0.98967	-0.0845534	-1.79709	0
537	New Mexico	30	1	0.210228	1.90452	0.486633	0.085436	-0.98967	-0.0845534	-2.79709	1
633	New Mexico	30	2.66667	0.210228	1.90452	0.486633	0.085436	-0.98967	-0.0845534	1.20291	0
644	New Mexico	30	2	0.210228	1.90452	0.486633	0.085436	-0.98967	-0.0845534	0.202913	0
758	New Mexico	30	2.66667	0.210228	1.90452	0.486633	0.085436	-0.98967	-0.0845534	-1.79709	0
855.201	New Mexico	30	3	0.210228	1.90452	0.486633	0.085436	-0.98967	-0.0845534	-1.79709	0
849.201	New Mexico	30	2.33333	0.210228	1.90452	0.486633	0.085436	-0.98967	-0.0845534	-1.79709	1
862.201	New Mexico	30	3.33333	0.210228	1.90452	0.486633	0.085436	-0.98967	-0.0845534	-1.79709	0
858.201	New Mexico	30	3	0.210228	1.90452	0.486633	0.085436	-0.98967	-0.0845534	-0.797087	1
845.201	New Mexico	30	2	0.210228	1.90452	0.486633	0.085436	-0.98967	-0.0845534	1.20291	1
870.201	New Mexico	30	1	0.210228	1.90452	0.486633	0.085436	-0.98967	-0.0845534	1.20291	0
872.201	New Mexico	30	2	0.210228	1.90452	0.486633	0.085436	-0.98967	-0.0845534	1.20291	1
842.201	New Mexico	30	1.66667	0.210228	1.90452	0.486633	0.085436	-0.98967	-0.0845534	1.20291	0
854.201	New Mexico	30	2	0.210228	1.90452	0.486633	0.085436	-0.98967	-0.0845534	1.20291	0
807.201	New Mexico	30	2.66667	0.210228	1.90452	0.486633	0.085436	-0.98967	-0.0845534	1.20291	1
874.201	New Mexico	30	2	0.210228	1.90452	0.486633	0.085436	-0.98967	-0.0845534	1.20291	1
8	New York	32	1	0.600636	-1.05533	0.452628	-0.079924	1.01895	-0.0814384	1.20291	1
38	New York	32	2	0.600636	-1.05533	0.452628	-0.079924	1.01895	-0.0814384	1.20291	0
40	New York	32	3	0.600636	-1.05533	0.452628	-0.079924	1.01895	-0.0814384	0.202913	0
82	New York	32	4	0.600636	-1.05533	0.452628	-0.079924	1.01895	-0.0814384	-3.79709	1
90	New York	32	4	0.600636	-1.05533	0.452628	-0.079924	1.01895	-0.0814384	-2.79709	0
93	New York	32	1	0.600636	-1.05533	0.452628	-0.079924	1.01895	-0.0814384	0.202913	1
94	New York	32	1.66667	0.600636	-1.05533	0.452628	-0.079924	1.01895	-0.0814384	-1.79709	0
103	New York	32	4	0.600636	-1.05533	0.452628	-0.079924	1.01895	-0.0814384	-1.79709	1
164	New York	32		0.600636	-1.05533	0.452628	-0.079924	1.01895	-0.0814384	1.20291	1
167	New York	32	4	0.600636	-1.05533	0.452628	-0.079924	1.01895	-0.0814384	1.20291	1
174	New York	32	4	0.600636	-1.05533	0.452628	-0.079924	1.01895	-0.0814384	2.20291	0
178	New York	32	3	0.600636	-1.05533	0.452628	-0.079924	1.01895	-0.0814384	1.20291	0
181	New York	32	1	0.600636	-1.05533	0.452628	-0.079924	1.01895	-0.0814384	2.20291	0
191	New York	32		0.600636	-1.05533	0.452628	-0.079924	1.01895	-0.0814384	-1.79709	1
193	New York	32	3.66667	0.600636	-1.05533	0.452628	-0.079924	1.01895	-0.0814384	-2.79709	1
221	New York	32	3.33333	0.600636	-1.05533	0.452628	-0.079924	1.01895	-0.0814384	2.20291	0
263	New York	32	4	0.600636	-1.05533	0.452628	-0.079924	1.01895	-0.0814384	-2.79709	0
307	New York	32	1	0.600636	-1.05533	0.452628	-0.079924	1.01895	-0.0814384	2.20291	0
308	New York	32	1.66667	0.600636	-1.05533	0.452628	-0.079924	1.01895	-0.0814384	-1.79709	0
310	New York	32	1	0.600636	-1.05533	0.452628	-0.079924	1.01895	-0.0814384	2.20291	0
314	New York	32	2.33333	0.600636	-1.05533	0.452628	-0.079924	1.01895	-0.0814384	-1.79709	0
315	New York	32	4	0.600636	-1.05533	0.452628	-0.079924	1.01895	-0.0814384	0.202913	0
316	New York	32	4	0.600636	-1.05533	0.452628	-0.079924	1.01895	-0.0814384	2.20291	0
317	New York	32	4	0.600636	-1.05533	0.452628	-0.079924	1.01895	-0.0814384	1.20291	1
323	New York	32	2	0.600636	-1.05533	0.452628	-0.079924	1.01895	-0.0814384	1.20291	0
325	New York	32	4	0.600636	-1.05533	0.452628	-0.079924	1.01895	-0.0814384	1.20291	0
326	New York	32	3	0.600636	-1.05533	0.452628	-0.079924	1.01895	-0.0814384	-1.79709	1
327	New York	32	1.66667	0.600636	-1.05533	0.452628	-0.079924	1.01895	-0.0814384	-1.79709	1
328	New York	32	1.66667	0.600636	-1.05533	0.452628	-0.079924	1.01895	-0.0814384	2.20291	0
329	New York	32	1.66667	0.600636	-1.05533	0.452628	-0.079924	1.01895	-0.0814384	1.20291	0
333	New York	32	2.33333	0.600636	-1.05533	0.452628	-0.079924	1.01895	-0.0814384	-1.79709	1
458	New York	32	4	0.600636	-1.05533	0.452628	-0.079924	1.01895	-0.0814384	-1.79709	0
460	New York	32	1.33333	0.600636	-1.05533	0.452628	-0.079924	1.01895	-0.0814384	1.20291	0
464	New York	32	1	0.600636	-1.05533	0.452628	-0.079924	1.01895	-0.0814384	1.20291	1
466	New York	32	2	0.600636	-1.05533	0.452628	-0.079924	1.01895	-0.0814384	2.20291	0
469	New York	32	4	0.600636	-1.05533	0.452628	-0.079924	1.01895	-0.0814384	1.20291	0
599	New York	32	3.66667	0.600636	-1.05533	0.452628	-0.079924	1.01895	-0.0814384	-1.79709	0
617	New York	32	4	0.600636	-1.05533	0.452628	-0.079924	1.01895	-0.0814384	0.202913	1
668	New York	32		0.600636	-1.05533	0.452628	-0.079924	1.01895	-0.0814384	2.20291	1
671	New York	32	3.66667	0.600636	-1.05533	0.452628	-0.079924	1.01895	-0.0814384	1.20291	0
678	New York	32	1.66667	0.600636	-1.05533	0.452628	-0.079924	1.01895	-0.0814384	-1.79709	1
687	New York	32	1.66667	0.600636	-1.05533	0.452628	-0.079924	1.01895	-0.0814384	2.20291	0
688	New York	32	4	0.600636	-1.05533	0.452628	-0.079924	1.01895	-0.0814384	1.20291	1
689	New York	32	2	0.600636	-1.05533	0.452628	-0.079924	1.01895	-0.0814384	2.20291	1
700	New York	32	1	0.600636	-1.05533	0.452628	-0.079924	1.01895	-0.0814384	0.202913	0
782	New York	32	3	0.600636	-1.05533	0.452628	-0.079924	1.01895	-0.0814384	-1.79709	0
784	New York	32	2.66667	0.600636	-1.05533	0.452628	-0.079924	1.01895	-0.0814384	1.20291	1
787	New York	32	1	0.600636	-1.05533	0.452628	-0.079924	1.01895	-0.0814384	2.20291	0
791	New York	32	4	0.600636	-1.05533	0.452628	-0.079924	1.01895	-0.0814384	0.202913	1
792	New York	32	2	0.600636	-1.05533	0.452628	-0.079924	1.01895	-0.0814384	0.202913	1
795	New York	32	3	0.600636	-1.05533	0.452628	-0.079924	1.01895	-0.0814384	1.20291	1
798	New York	32	3	0.600636	-1.05533	0.452628	-0.079924	1.01895	-0.0814384	-1.79709	1
803	New York	32	3	0.600636	-1.05533	0.452628	-0.079924	1.01895	-0.0814384	1.20291	1
918	New York	32	2	0.600636	-1.05533	0.452628	-0.079924	1.01895	-0.0814384	-1.79709	1
919	New York	32	2	0.600636	-1.05533	0.452628	-0.079924	1.01895	-0.0814384	-2.79709	1
921	New York	32	4	0.600636	-1.05533	0.452628	-0.079924	1.01895	-0.0814384	-2.79709	1
923	New York	32	1.33333	0.600636	-1.05533	0.452628	-0.079924	1.01895	-0.0814384	0.202913	1
927	New York	32	2.33333	0.600636	-1.05533	0.452628	-0.079924	1.01895	-0.0814384	1.20291	0
932	New York	32	1	0.600636	-1.05533	0.452628	-0.079924	1.01895	-0.0814384	2.20291	0
933	New York	32	2	0.600636	-1.05533	0.452628	-0.079924	1.01895	-0.0814384	1.20291	1
935	New York	32	3	0.600636	-1.05533	0.452628	-0.079924	1.01895	-0.0814384	-1.79709	0
937	New York	32	3	0.600636	-1.05533	0.452628	-0.079924	1.01895	-0.0814384	0.202913	1
938	New York	32	2.5	0.600636	-1.05533	0.452628	-0.079924	1.01895	-0.0814384	2.20291	0
432.201	New York	32	2.66667	0.600636	-1.05533	0.452628	-0.079924	1.01895	-0.0814384		0
592.201	New York	32	4	0.600636	-1.05533	0.452628	-0.079924	1.01895	-0.0814384		0
13.2006	New York	32	3.33333	0.600636	-1.05533	0.452628	-0.079924	1.01895	-0.0814384	-1.79709	1
465.201	New York	32	3.33333	0.600636	-1.05533	0.452628	-0.079924	1.01895	-0.0814384	-2.79709	0
643.201	New York	32	1	0.600636	-1.05533	0.452628	-0.079924	1.01895	-0.0814384	-1.79709	0
770.201	New York	32	2.33333	0.600636	-1.05533	0.452628	-0.079924	1.01895	-0.0814384	-1.79709	1
661.201	New York	32	1.66667	0.600636	-1.05533	0.452628	-0.079924	1.01895	-0.0814384	-1.79709	0
612.201	New York	32	1.33333	0.600636	-1.05533	0.452628	-0.079924	1.01895	-0.0814384	-1.79709	1
733.201	New York	32	2.66667	0.600636	-1.05533	0.452628	-0.079924	1.01895	-0.0814384	-1.79709	1
434.201	New York	32	1.66667	0.600636	-1.05533	0.452628	-0.079924	1.01895	-0.0814384	-2.79709	1
466.201	New York	32	2.33333	0.600636	-1.05533	0.452628	-0.079924	1.01895	-0.0814384	-1.79709	1
538.201	New York	32	4	0.600636	-1.05533	0.452628	-0.079924	1.01895	-0.0814384	-1.79709	0
622.201	New York	32	3.66667	0.600636	-1.05533	0.452628	-0.079924	1.01895	-0.0814384	-1.79709	0
640.201	New York	32	4	0.600636	-1.05533	0.452628	-0.079924	1.01895	-0.0814384	-1.79709	1
715.201	New York	32	1	0.600636	-1.05533	0.452628	-0.079924	1.01895	-0.0814384	-1.79709	0
732.201	New York	32	2	0.600636	-1.05533	0.452628	-0.079924	1.01895	-0.0814384	-1.79709	0
751.201	New York	32	4	0.600636	-1.05533	0.452628	-0.079924	1.01895	-0.0814384	-1.79709	1
762.201	New York	32	4	0.600636	-1.05533	0.452628	-0.079924	1.01895	-0.0814384	-1.79709	1
439.201	New York	32	3	0.600636	-1.05533	0.452628	-0.079924	1.01895	-0.0814384	0.202913	0
632.201	New York	32	2	0.600636	-1.05533	0.452628	-0.079924	1.01895	-0.0814384	0.202913	1
753.201	New York	32	2	0.600636	-1.05533	0.452628	-0.079924	1.01895	-0.0814384	0.202913	1
499.201	New York	32	3.33333	0.600636	-1.05533	0.452628	-0.079924	1.01895	-0.0814384	0.202913	1
613.201	New York	32	2.66667	0.600636	-1.05533	0.452628	-0.079924	1.01895	-0.0814384	0.202913	1
453.201	New York	32	1.66667	0.600636	-1.05533	0.452628	-0.079924	1.01895	-0.0814384	0.202913	0
457.201	New York	32	1	0.600636	-1.05533	0.452628	-0.079924	1.01895	-0.0814384	0.202913	0
501.201	New York	32	4	0.600636	-1.05533	0.452628	-0.079924	1.01895	-0.0814384	0.202913	1
603.201	New York	32	1	0.600636	-1.05533	0.452628	-0.079924	1.01895	-0.0814384	0.202913	1
638.201	New York	32	4	0.600636	-1.05533	0.452628	-0.079924	1.01895	-0.0814384	0.202913	0
655.201	New York	32	2	0.600636	-1.05533	0.452628	-0.079924	1.01895	-0.0814384	0.202913	0
478.201	New York	32	3.33333	0.600636	-1.05533	0.452628	-0.079924	1.01895	-0.0814384	0.202913	0
703.201	New York	32	4	0.600636	-1.05533	0.452628	-0.079924	1.01895	-0.0814384	0.202913	0
744.201	New York	32	3	0.600636	-1.05533	0.452628	-0.079924	1.01895	-0.0814384	1.20291	1
512.201	New York	32	1.33333	0.600636	-1.05533	0.452628	-0.079924	1.01895	-0.0814384	1.20291	1
747.201	New York	32	1	0.600636	-1.05533	0.452628	-0.079924	1.01895	-0.0814384	1.20291	1
476.201	New York	32	1.33333	0.600636	-1.05533	0.452628	-0.079924	1.01895	-0.0814384	1.20291	1
562.201	New York	32	2	0.600636	-1.05533	0.452628	-0.079924	1.01895	-0.0814384	1.20291	1
583.201	New York	32	1.66667	0.600636	-1.05533	0.452628	-0.079924	1.01895	-0.0814384	1.20291	0
593.201	New York	32	2.66667	0.600636	-1.05533	0.452628	-0.079924	1.01895	-0.0814384	1.20291	1
611.201	New York	32	2	0.600636	-1.05533	0.452628	-0.079924	1.01895	-0.0814384	1.20291	1
658.201	New York	32	1	0.600636	-1.05533	0.452628	-0.079924	1.01895	-0.0814384	1.20291	0
662.201	New York	32	2.66667	0.600636	-1.05533	0.452628	-0.079924	1.01895	-0.0814384	1.20291	1
597.201	New York	32	2.33333	0.600636	-1.05533	0.452628	-0.079924	1.01895	-0.0814384	1.20291	0
625.201	New York	32	2	0.600636	-1.05533	0.452628	-0.079924	1.01895	-0.0814384	1.20291	1
511.201	New York	32	1	0.600636	-1.05533	0.452628	-0.079924	1.01895	-0.0814384	1.20291	0
540.201	New York	32	1.33333	0.600636	-1.05533	0.452628	-0.079924	1.01895	-0.0814384	2.20291	1
735.201	New York	32	3.33333	0.600636	-1.05533	0.452628	-0.079924	1.01895	-0.0814384	2.20291	1
757.201	New York	32	1.33333	0.600636	-1.05533	0.452628	-0.079924	1.01895	-0.0814384	2.20291	0
629.201	New York	32	2.33333	0.600636	-1.05533	0.452628	-0.079924	1.01895	-0.0814384	2.20291	1
693.201	New York	32	2	0.600636	-1.05533	0.452628	-0.079924	1.01895	-0.0814384	2.20291	0
441.201	New York	32	2	0.600636	-1.05533	0.452628	-0.079924	1.01895	-0.0814384	2.20291	0
27	North Carolina	25	2	1.00751	0.720581	0.939877	-0.348634	-0.43538	0.151788	2.20291	0
28	North Carolina	25	1	1.00751	0.720581	0.939877	-0.348634	-0.43538	0.151788	1.20291	0
111	North Carolina	25	1	1.00751	0.720581	0.939877	-0.348634	-0.43538	0.151788	2.20291	1
143	North Carolina	25	3.66667	1.00751	0.720581	0.939877	-0.348634	-0.43538	0.151788	2.20291	0
162	North Carolina	25	1	1.00751	0.720581	0.939877	-0.348634	-0.43538	0.151788	0.202913	0
166	North Carolina	25	3.66667	1.00751	0.720581	0.939877	-0.348634	-0.43538	0.151788	-1.79709	1
210	North Carolina	25	3.66667	1.00751	0.720581	0.939877	-0.348634	-0.43538	0.151788	-2.79709	1
269	North Carolina	25	4	1.00751	0.720581	0.939877	-0.348634	-0.43538	0.151788	-2.79709	0
271	North Carolina	25	3.33333	1.00751	0.720581	0.939877	-0.348634	-0.43538	0.151788	0.202913	0
275	North Carolina	25	2.66667	1.00751	0.720581	0.939877	-0.348634	-0.43538	0.151788	0.202913	0
286	North Carolina	25	2.66667	1.00751	0.720581	0.939877	-0.348634	-0.43538	0.151788	1.20291	1
289	North Carolina	25	2	1.00751	0.720581	0.939877	-0.348634	-0.43538	0.151788	0.202913	0
365	North Carolina	25	4	1.00751	0.720581	0.939877	-0.348634	-0.43538	0.151788	1.20291	1
397	North Carolina	25	3	1.00751	0.720581	0.939877	-0.348634	-0.43538	0.151788	0.202913	0
419	North Carolina	25	2	1.00751	0.720581	0.939877	-0.348634	-0.43538	0.151788	1.20291	0
422	North Carolina	25	2.66667	1.00751	0.720581	0.939877	-0.348634	-0.43538	0.151788	2.20291	0
461	North Carolina	25	3.33333	1.00751	0.720581	0.939877	-0.348634	-0.43538	0.151788	1.20291	1
465	North Carolina	25	2	1.00751	0.720581	0.939877	-0.348634	-0.43538	0.151788	0.202913	0
583	North Carolina	25	3.66667	1.00751	0.720581	0.939877	-0.348634	-0.43538	0.151788	2.20291	1
592	North Carolina	25	2	1.00751	0.720581	0.939877	-0.348634	-0.43538	0.151788	0.202913	1
603	North Carolina	25	4	1.00751	0.720581	0.939877	-0.348634	-0.43538	0.151788	2.20291	1
604	North Carolina	25	4	1.00751	0.720581	0.939877	-0.348634	-0.43538	0.151788	2.20291	0
616	North Carolina	25	2.33333	1.00751	0.720581	0.939877	-0.348634	-0.43538	0.151788	-2.79709	1
629	North Carolina	25	1.66667	1.00751	0.720581	0.939877	-0.348634	-0.43538	0.151788	2.20291	1
649	North Carolina	25	2	1.00751	0.720581	0.939877	-0.348634	-0.43538	0.151788	2.20291	1
712	North Carolina	25	2.66667	1.00751	0.720581	0.939877	-0.348634	-0.43538	0.151788	-1.79709	0
713	North Carolina	25	4	1.00751	0.720581	0.939877	-0.348634	-0.43538	0.151788	-3.79709	1
722	North Carolina	25	3.33333	1.00751	0.720581	0.939877	-0.348634	-0.43538	0.151788	-0.797087	0
727	North Carolina	25	1	1.00751	0.720581	0.939877	-0.348634	-0.43538	0.151788	-1.79709	0
735	North Carolina	25	2.66667	1.00751	0.720581	0.939877	-0.348634	-0.43538	0.151788	-1.79709	1
737	North Carolina	25	3	1.00751	0.720581	0.939877	-0.348634	-0.43538	0.151788	-1.79709	0
738	North Carolina	25	2.66667	1.00751	0.720581	0.939877	-0.348634	-0.43538	0.151788	-1.79709	1
742	North Carolina	25	1.33333	1.00751	0.720581	0.939877	-0.348634	-0.43538	0.151788		0
830	North Carolina	25	3	1.00751	0.720581	0.939877	-0.348634	-0.43538	0.151788	0.202913	1
832	North Carolina	25	1	1.00751	0.720581	0.939877	-0.348634	-0.43538	0.151788	0.202913	0
839	North Carolina	25	3	1.00751	0.720581	0.939877	-0.348634	-0.43538	0.151788	2.20291	1
841	North Carolina	25	2	1.00751	0.720581	0.939877	-0.348634	-0.43538	0.151788	2.20291	1
844	North Carolina	25	3	1.00751	0.720581	0.939877	-0.348634	-0.43538	0.151788	0.202913	0
977	North Carolina	25	2	1.00751	0.720581	0.939877	-0.348634	-0.43538	0.151788	-1.79709	0
980	North Carolina	25	3	1.00751	0.720581	0.939877	-0.348634	-0.43538	0.151788	-1.79709	1
983	North Carolina	25	4	1.00751	0.720581	0.939877	-0.348634	-0.43538	0.151788	0.202913	1
992	North Carolina	25	1.66667	1.00751	0.720581	0.939877	-0.348634	-0.43538	0.151788	2.20291	0
552.201	North Carolina	25	3	1.00751	0.720581	0.939877	-0.348634	-0.43538	0.151788	-1.79709	1
713.201	North Carolina	25	1	1.00751	0.720581	0.939877	-0.348634	-0.43538	0.151788	-2.79709	0
471.201	North Carolina	25	4	1.00751	0.720581	0.939877	-0.348634	-0.43538	0.151788	-2.79709	1
752.201	North Carolina	25	1.33333	1.00751	0.720581	0.939877	-0.348634	-0.43538	0.151788	-1.79709	1
536.201	North Carolina	25	4	1.00751	0.720581	0.939877	-0.348634	-0.43538	0.151788	-3.79709	1
694.201	North Carolina	25	4	1.00751	0.720581	0.939877	-0.348634	-0.43538	0.151788	-1.79709	0
650.201	North Carolina	25	2	1.00751	0.720581	0.939877	-0.348634	-0.43538	0.151788	0.202913	1
435.201	North Carolina	25	1.5	1.00751	0.720581	0.939877	-0.348634	-0.43538	0.151788	0.202913	0
656.201	North Carolina	25	3.66667	1.00751	0.720581	0.939877	-0.348634	-0.43538	0.151788	0.202913	1
615.201	North Carolina	25	3.66667	1.00751	0.720581	0.939877	-0.348634	-0.43538	0.151788	0.202913	1
709.201	North Carolina	25	1	1.00751	0.720581	0.939877	-0.348634	-0.43538	0.151788	0.202913	1
498.201	North Carolina	25	4	1.00751	0.720581	0.939877	-0.348634	-0.43538	0.151788	1.20291	0
514.201	North Carolina	25	3	1.00751	0.720581	0.939877	-0.348634	-0.43538	0.151788	1.20291	1
518.201	North Carolina	25	1	1.00751	0.720581	0.939877	-0.348634	-0.43538	0.151788	1.20291	1
493	North Dakota	26	3.33333	-1.1078	-0.801625	-0.937696	1.86306	-0.541557	-1.00895	1.20291	1
538	North Dakota	26	3	-1.1078	-0.801625	-0.937696	1.86306	-0.541557	-1.00895	-1.79709	1
718	North Dakota	26	1	-1.1078	-0.801625	-0.937696	1.86306	-0.541557	-1.00895	0.202913	0
721	North Dakota	26	2.66667	-1.1078	-0.801625	-0.937696	1.86306	-0.541557	-1.00895	0.202913	1
730	North Dakota	26	4	-1.1078	-0.801625	-0.937696	1.86306	-0.541557	-1.00895	0.202913	1
976	North Dakota	26	2	-1.1078	-0.801625	-0.937696	1.86306	-0.541557	-1.00895	0.202913	1
824.201	North Dakota	26	1	-1.1078	-0.801625	-0.937696	1.86306	-0.541557	-1.00895	-1.79709	0
150.201	North Dakota	26	4	-1.1078	-0.801625	-0.937696	1.86306	-0.541557	-1.00895	-2.79709	1
108.201	North Dakota	26	2	-1.1078	-0.801625	-0.937696	1.86306	-0.541557	-1.00895	0.202913	1
191.201	North Dakota	26	3	-1.1078	-0.801625	-0.937696	1.86306	-0.541557	-1.00895	0.202913	1
337.201	North Dakota	26	3.33333	-1.1078	-0.801625	-0.937696	1.86306	-0.541557	-1.00895	1.20291	0
32.2006	North Dakota	26	2	-1.1078	-0.801625	-0.937696	1.86306	-0.541557	-1.00895	2.20291	1
3	Ohio	33	2	0.358167	-0.0405217	0.715698	0.181896	-0.327	-0.0594799	2.20291	0
68	Ohio	33	1.33333	0.358167	-0.0405217	0.715698	0.181896	-0.327	-0.0594799	1.20291	0
69	Ohio	33	4	0.358167	-0.0405217	0.715698	0.181896	-0.327	-0.0594799	0.202913	1
70	Ohio	33	2.66667	0.358167	-0.0405217	0.715698	0.181896	-0.327	-0.0594799	1.20291	1
76	Ohio	33	4	0.358167	-0.0405217	0.715698	0.181896	-0.327	-0.0594799	-2.79709	0
77	Ohio	33	2.66667	0.358167	-0.0405217	0.715698	0.181896	-0.327	-0.0594799	1.20291	1
91	Ohio	33	3	0.358167	-0.0405217	0.715698	0.181896	-0.327	-0.0594799	0.202913	0
129	Ohio	33	3	0.358167	-0.0405217	0.715698	0.181896	-0.327	-0.0594799	1.20291	0
130	Ohio	33	3.33333	0.358167	-0.0405217	0.715698	0.181896	-0.327	-0.0594799	0.202913	1
136	Ohio	33	2.33333	0.358167	-0.0405217	0.715698	0.181896	-0.327	-0.0594799	-1.79709	0
140	Ohio	33	3	0.358167	-0.0405217	0.715698	0.181896	-0.327	-0.0594799	-1.79709	1
144	Ohio	33	4	0.358167	-0.0405217	0.715698	0.181896	-0.327	-0.0594799	1.20291	0
145	Ohio	33	3	0.358167	-0.0405217	0.715698	0.181896	-0.327	-0.0594799	-1.79709	0
153	Ohio	33	3.66667	0.358167	-0.0405217	0.715698	0.181896	-0.327	-0.0594799	-2.79709	1
154	Ohio	33	2	0.358167	-0.0405217	0.715698	0.181896	-0.327	-0.0594799	1.20291	0
156	Ohio	33	4	0.358167	-0.0405217	0.715698	0.181896	-0.327	-0.0594799	-1.79709	1
206	Ohio	33	3	0.358167	-0.0405217	0.715698	0.181896	-0.327	-0.0594799	-1.79709	1
209	Ohio	33	3	0.358167	-0.0405217	0.715698	0.181896	-0.327	-0.0594799	-1.79709	1
290	Ohio	33	3	0.358167	-0.0405217	0.715698	0.181896	-0.327	-0.0594799	0.202913	0
297	Ohio	33	4	0.358167	-0.0405217	0.715698	0.181896	-0.327	-0.0594799	1.20291	1
298	Ohio	33	1.66667	0.358167	-0.0405217	0.715698	0.181896	-0.327	-0.0594799	-1.79709	1
303	Ohio	33	2.33333	0.358167	-0.0405217	0.715698	0.181896	-0.327	-0.0594799	2.20291	0
304	Ohio	33	1	0.358167	-0.0405217	0.715698	0.181896	-0.327	-0.0594799	-2.79709	0
305	Ohio	33	3.33333	0.358167	-0.0405217	0.715698	0.181896	-0.327	-0.0594799	-1.79709	0
425	Ohio	33	3	0.358167	-0.0405217	0.715698	0.181896	-0.327	-0.0594799	-1.79709	0
426	Ohio	33	3.33333	0.358167	-0.0405217	0.715698	0.181896	-0.327	-0.0594799	2.20291	1
437	Ohio	33	1.66667	0.358167	-0.0405217	0.715698	0.181896	-0.327	-0.0594799	0.202913	1
443	Ohio	33	2	0.358167	-0.0405217	0.715698	0.181896	-0.327	-0.0594799	1.20291	0
446	Ohio	33	2	0.358167	-0.0405217	0.715698	0.181896	-0.327	-0.0594799	-1.79709	0
451	Ohio	33	2	0.358167	-0.0405217	0.715698	0.181896	-0.327	-0.0594799	2.20291	0
456	Ohio	33	4	0.358167	-0.0405217	0.715698	0.181896	-0.327	-0.0594799	-2.79709	0
459	Ohio	33	2	0.358167	-0.0405217	0.715698	0.181896	-0.327	-0.0594799	1.20291	0
468	Ohio	33	4	0.358167	-0.0405217	0.715698	0.181896	-0.327	-0.0594799	1.20291	1
578	Ohio	33	4	0.358167	-0.0405217	0.715698	0.181896	-0.327	-0.0594799	0.202913	0
582	Ohio	33		0.358167	-0.0405217	0.715698	0.181896	-0.327	-0.0594799	2.20291	1
622	Ohio	33	3	0.358167	-0.0405217	0.715698	0.181896	-0.327	-0.0594799	1.20291	0
675	Ohio	33	2.66667	0.358167	-0.0405217	0.715698	0.181896	-0.327	-0.0594799	-1.79709	1
681	Ohio	33	3	0.358167	-0.0405217	0.715698	0.181896	-0.327	-0.0594799	-1.79709	0
682	Ohio	33	4	0.358167	-0.0405217	0.715698	0.181896	-0.327	-0.0594799	0.202913	1
684	Ohio	33	3	0.358167	-0.0405217	0.715698	0.181896	-0.327	-0.0594799	-0.797087	0
691	Ohio	33	3.66667	0.358167	-0.0405217	0.715698	0.181896	-0.327	-0.0594799	-1.79709	0
692	Ohio	33	4	0.358167	-0.0405217	0.715698	0.181896	-0.327	-0.0594799	0.202913	1
694	Ohio	33	2	0.358167	-0.0405217	0.715698	0.181896	-0.327	-0.0594799	-2.79709	0
696	Ohio	33	4	0.358167	-0.0405217	0.715698	0.181896	-0.327	-0.0594799	-1.79709	0
802	Ohio	33	2.33333	0.358167	-0.0405217	0.715698	0.181896	-0.327	-0.0594799	0.202913	1
807	Ohio	33	2	0.358167	-0.0405217	0.715698	0.181896	-0.327	-0.0594799	0.202913	1
810	Ohio	33	3	0.358167	-0.0405217	0.715698	0.181896	-0.327	-0.0594799		1
811	Ohio	33	4	0.358167	-0.0405217	0.715698	0.181896	-0.327	-0.0594799	-1.79709	1
814	Ohio	33	3	0.358167	-0.0405217	0.715698	0.181896	-0.327	-0.0594799	0.202913	0
815	Ohio	33	3.66667	0.358167	-0.0405217	0.715698	0.181896	-0.327	-0.0594799	1.20291	0
816	Ohio	33	4	0.358167	-0.0405217	0.715698	0.181896	-0.327	-0.0594799	1.20291	1
941	Ohio	33	1	0.358167	-0.0405217	0.715698	0.181896	-0.327	-0.0594799	-1.79709	1
942	Ohio	33	2	0.358167	-0.0405217	0.715698	0.181896	-0.327	-0.0594799	1.20291	1
947	Ohio	33	2.33333	0.358167	-0.0405217	0.715698	0.181896	-0.327	-0.0594799	-1.79709	0
950	Ohio	33	4	0.358167	-0.0405217	0.715698	0.181896	-0.327	-0.0594799	-1.79709	1
955	Ohio	33	4	0.358167	-0.0405217	0.715698	0.181896	-0.327	-0.0594799	-1.79709	0
960	Ohio	33	2	0.358167	-0.0405217	0.715698	0.181896	-0.327	-0.0594799	0.202913	1
961	Ohio	33	4	0.358167	-0.0405217	0.715698	0.181896	-0.327	-0.0594799	1.20291	1
963	Ohio	33	4	0.358167	-0.0405217	0.715698	0.181896	-0.327	-0.0594799	1.20291	0
446.201	Ohio	33	3	0.358167	-0.0405217	0.715698	0.181896	-0.327	-0.0594799	-1.79709	1
449.201	Ohio	33	4	0.358167	-0.0405217	0.715698	0.181896	-0.327	-0.0594799	-1.79709	1
486.201	Ohio	33	3.33333	0.358167	-0.0405217	0.715698	0.181896	-0.327	-0.0594799	-1.79709	1
431.201	Ohio	33	4	0.358167	-0.0405217	0.715698	0.181896	-0.327	-0.0594799	-1.79709	1
504.201	Ohio	33	3.66667	0.358167	-0.0405217	0.715698	0.181896	-0.327	-0.0594799	-1.79709	1
479.201	Ohio	33	3.66667	0.358167	-0.0405217	0.715698	0.181896	-0.327	-0.0594799	-1.79709	0
535.201	Ohio	33	4	0.358167	-0.0405217	0.715698	0.181896	-0.327	-0.0594799	-2.79709	1
554.201	Ohio	33	1	0.358167	-0.0405217	0.715698	0.181896	-0.327	-0.0594799	0.202913	0
469.201	Ohio	33	2	0.358167	-0.0405217	0.715698	0.181896	-0.327	-0.0594799	-0.797087	0
517.201	Ohio	33	1.33333	0.358167	-0.0405217	0.715698	0.181896	-0.327	-0.0594799	0.202913	1
468.201	Ohio	33	3	0.358167	-0.0405217	0.715698	0.181896	-0.327	-0.0594799	1.20291	0
507.201	Ohio	33	4	0.358167	-0.0405217	0.715698	0.181896	-0.327	-0.0594799	1.20291	1
452.201	Ohio	33	1.33333	0.358167	-0.0405217	0.715698	0.181896	-0.327	-0.0594799	2.20291	0
503.201	Ohio	33	1	0.358167	-0.0405217	0.715698	0.181896	-0.327	-0.0594799	2.20291	1
109	Oklahoma	34	1	0.294323	1.22798	0.390508	-0.162604	-0.924686	0.150358	-2.79709	1
125	Oklahoma	34	2	0.294323	1.22798	0.390508	-0.162604	-0.924686	0.150358	2.20291	0
126	Oklahoma	34	2.33333	0.294323	1.22798	0.390508	-0.162604	-0.924686	0.150358	-0.797087	1
226	Oklahoma	34	2	0.294323	1.22798	0.390508	-0.162604	-0.924686	0.150358	1.20291	0
234	Oklahoma	34	1.33333	0.294323	1.22798	0.390508	-0.162604	-0.924686	0.150358	-1.79709	1
347	Oklahoma	34	2.33333	0.294323	1.22798	0.390508	-0.162604	-0.924686	0.150358	1.20291	0
380	Oklahoma	34	3.33333	0.294323	1.22798	0.390508	-0.162604	-0.924686	0.150358	-1.79709	0
382	Oklahoma	34	3	0.294323	1.22798	0.390508	-0.162604	-0.924686	0.150358	0.202913	1
392	Oklahoma	34	1.66667	0.294323	1.22798	0.390508	-0.162604	-0.924686	0.150358	0.202913	1
501	Oklahoma	34	2.33333	0.294323	1.22798	0.390508	-0.162604	-0.924686	0.150358	1.20291	1
506	Oklahoma	34	2	0.294323	1.22798	0.390508	-0.162604	-0.924686	0.150358	1.20291	1
750	Oklahoma	34	4	0.294323	1.22798	0.390508	-0.162604	-0.924686	0.150358	2.20291	0
870	Oklahoma	34	4	0.294323	1.22798	0.390508	-0.162604	-0.924686	0.150358	1.20291	1
204.201	Oklahoma	34	4	0.294323	1.22798	0.390508	-0.162604	-0.924686	0.150358	-1.79709	0
374.201	Oklahoma	34	4	0.294323	1.22798	0.390508	-0.162604	-0.924686	0.150358	-1.79709	0
123.201	Oklahoma	34	3	0.294323	1.22798	0.390508	-0.162604	-0.924686	0.150358	-1.79709	0
277.201	Oklahoma	34	4	0.294323	1.22798	0.390508	-0.162604	-0.924686	0.150358	-1.79709	1
116.201	Oklahoma	34	3.66667	0.294323	1.22798	0.390508	-0.162604	-0.924686	0.150358	-1.79709	1
367.201	Oklahoma	34	3	0.294323	1.22798	0.390508	-0.162604	-0.924686	0.150358	-1.79709	1
98.2006	Oklahoma	34	2	0.294323	1.22798	0.390508	-0.162604	-0.924686	0.150358	0.202913	0
251.201	Oklahoma	34	2	0.294323	1.22798	0.390508	-0.162604	-0.924686	0.150358	0.202913	0
40.2006	Oklahoma	34	1.33333	0.294323	1.22798	0.390508	-0.162604	-0.924686	0.150358	0.202913	1
78.2006	Oklahoma	34	1.66667	0.294323	1.22798	0.390508	-0.162604	-0.924686	0.150358	0.202913	1
395.201	Oklahoma	34	4	0.294323	1.22798	0.390508	-0.162604	-0.924686	0.150358	0.202913	1
410.201	Oklahoma	34	2.5	0.294323	1.22798	0.390508	-0.162604	-0.924686	0.150358	1.20291	1
56.2006	Oklahoma	34	1.33333	0.294323	1.22798	0.390508	-0.162604	-0.924686	0.150358	1.20291	1
140.201	Oklahoma	34	2	0.294323	1.22798	0.390508	-0.162604	-0.924686	0.150358	1.20291	0
240.201	Oklahoma	34	3.33333	0.294323	1.22798	0.390508	-0.162604	-0.924686	0.150358	1.20291	0
420.201	Oklahoma	34	3.66667	0.294323	1.22798	0.390508	-0.162604	-0.924686	0.150358	1.20291	0
427.201	Oklahoma	34	1	0.294323	1.22798	0.390508	-0.162604	-0.924686	0.150358	1.20291	1
17	Oregon	35	4	-0.830408	-0.547924	-0.834476	-0.700024	-0.143048	0.100137	-1.79709	0
18	Oregon	35	3	-0.830408	-0.547924	-0.834476	-0.700024	-0.143048	0.100137	-1.79709	1
52	Oregon	35	3.66667	-0.830408	-0.547924	-0.834476	-0.700024	-0.143048	0.100137	0.202913	0
73	Oregon	35	3.66667	-0.830408	-0.547924	-0.834476	-0.700024	-0.143048	0.100137	-1.79709	0
240	Oregon	35	4	-0.830408	-0.547924	-0.834476	-0.700024	-0.143048	0.100137	2.20291	1
253	Oregon	35	3.66667	-0.830408	-0.547924	-0.834476	-0.700024	-0.143048	0.100137	-1.79709	1
368	Oregon	35	2	-0.830408	-0.547924	-0.834476	-0.700024	-0.143048	0.100137	2.20291	1
457	Oregon	35	4	-0.830408	-0.547924	-0.834476	-0.700024	-0.143048	0.100137	-1.79709	0
473	Oregon	35	3.66667	-0.830408	-0.547924	-0.834476	-0.700024	-0.143048	0.100137	1.20291	1
570	Oregon	35	2.66667	-0.830408	-0.547924	-0.834476	-0.700024	-0.143048	0.100137	1.20291	0
598	Oregon	35	2.33333	-0.830408	-0.547924	-0.834476	-0.700024	-0.143048	0.100137	2.20291	0
600	Oregon	35	2.33333	-0.830408	-0.547924	-0.834476	-0.700024	-0.143048	0.100137	1.20291	1
618	Oregon	35	2.33333	-0.830408	-0.547924	-0.834476	-0.700024	-0.143048	0.100137	0.202913	1
636	Oregon	35	2	-0.830408	-0.547924	-0.834476	-0.700024	-0.143048	0.100137	1.20291	1
640	Oregon	35	3	-0.830408	-0.547924	-0.834476	-0.700024	-0.143048	0.100137	-1.79709	0
762	Oregon	35	2	-0.830408	-0.547924	-0.834476	-0.700024	-0.143048	0.100137	0.202913	0
963.201	Oregon	35	2.33333	-0.830408	-0.547924	-0.834476	-0.700024	-0.143048	0.100137	-1.79709	0
985.201	Oregon	35	2	-0.830408	-0.547924	-0.834476	-0.700024	-0.143048	0.100137	-1.79709	1
938.201	Oregon	35	1	-0.830408	-0.547924	-0.834476	-0.700024	-0.143048	0.100137	-1.79709	0
940.201	Oregon	35	3.33333	-0.830408	-0.547924	-0.834476	-0.700024	-0.143048	0.100137	-1.79709	1
974.201	Oregon	35	2	-0.830408	-0.547924	-0.834476	-0.700024	-0.143048	0.100137	-1.79709	1
881.201	Oregon	35	1.66667	-0.830408	-0.547924	-0.834476	-0.700024	-0.143048	0.100137	0.202913	1
962.201	Oregon	35	2.66667	-0.830408	-0.547924	-0.834476	-0.700024	-0.143048	0.100137	0.202913	0
993.201	Oregon	35	1	-0.830408	-0.547924	-0.834476	-0.700024	-0.143048	0.100137	1.20291	0
886.201	Oregon	35	1	-0.830408	-0.547924	-0.834476	-0.700024	-0.143048	0.100137	1.20291	0
1000.2	Oregon	35	1.66667	-0.830408	-0.547924	-0.834476	-0.700024	-0.143048	0.100137	1.20291	1
966.201	Oregon	35	2.33333	-0.830408	-0.547924	-0.834476	-0.700024	-0.143048	0.100137	1.20291	1
968.201	Oregon	35	2	-0.830408	-0.547924	-0.834476	-0.700024	-0.143048	0.100137	1.20291	0
948.201	Oregon	35	2.5	-0.830408	-0.547924	-0.834476	-0.700024	-0.143048	0.100137	2.20291	1
988.201	Oregon	35	1.33333	-0.830408	-0.547924	-0.834476	-0.700024	-0.143048	0.100137	2.20291	1
981.201	Oregon	35	4	-0.830408	-0.547924	-0.834476	-0.700024	-0.143048	0.100137	2.20291	0
2	Pennsylvania	36	2	-0.156822	-0.801625	-0.117626	-0.513994	-0.0286032	0.0147019	1.20291	0
39	Pennsylvania	36	3	-0.156822	-0.801625	-0.117626	-0.513994	-0.0286032	0.0147019	1.20291	0
41	Pennsylvania	36	3.33333	-0.156822	-0.801625	-0.117626	-0.513994	-0.0286032	0.0147019	1.20291	1
80	Pennsylvania	36	4	-0.156822	-0.801625	-0.117626	-0.513994	-0.0286032	0.0147019	0.202913	1
85	Pennsylvania	36	2.66667	-0.156822	-0.801625	-0.117626	-0.513994	-0.0286032	0.0147019	2.20291	1
95	Pennsylvania	36	3	-0.156822	-0.801625	-0.117626	-0.513994	-0.0286032	0.0147019	-1.79709	1
100	Pennsylvania	36	1.66667	-0.156822	-0.801625	-0.117626	-0.513994	-0.0286032	0.0147019	2.20291	1
102	Pennsylvania	36	2	-0.156822	-0.801625	-0.117626	-0.513994	-0.0286032	0.0147019	-1.79709	0
161	Pennsylvania	36	2.66667	-0.156822	-0.801625	-0.117626	-0.513994	-0.0286032	0.0147019	0.202913	1
168	Pennsylvania	36	3.66667	-0.156822	-0.801625	-0.117626	-0.513994	-0.0286032	0.0147019	-1.79709	1
182	Pennsylvania	36	4	-0.156822	-0.801625	-0.117626	-0.513994	-0.0286032	0.0147019	2.20291	0
187	Pennsylvania	36	3	-0.156822	-0.801625	-0.117626	-0.513994	-0.0286032	0.0147019	2.20291	0
195	Pennsylvania	36	1	-0.156822	-0.801625	-0.117626	-0.513994	-0.0286032	0.0147019	0.202913	0
204	Pennsylvania	36	4	-0.156822	-0.801625	-0.117626	-0.513994	-0.0286032	0.0147019	-1.79709	0
235	Pennsylvania	36	2.66667	-0.156822	-0.801625	-0.117626	-0.513994	-0.0286032	0.0147019	-1.79709	0
306	Pennsylvania	36		-0.156822	-0.801625	-0.117626	-0.513994	-0.0286032	0.0147019	2.20291	0
309	Pennsylvania	36	3.33333	-0.156822	-0.801625	-0.117626	-0.513994	-0.0286032	0.0147019	-1.79709	1
311	Pennsylvania	36	4	-0.156822	-0.801625	-0.117626	-0.513994	-0.0286032	0.0147019	-1.79709	0
312	Pennsylvania	36	2.66667	-0.156822	-0.801625	-0.117626	-0.513994	-0.0286032	0.0147019	-1.79709	1
318	Pennsylvania	36	2.66667	-0.156822	-0.801625	-0.117626	-0.513994	-0.0286032	0.0147019	2.20291	0
319	Pennsylvania	36	1	-0.156822	-0.801625	-0.117626	-0.513994	-0.0286032	0.0147019	0.202913	0
320	Pennsylvania	36	4	-0.156822	-0.801625	-0.117626	-0.513994	-0.0286032	0.0147019	-1.79709	1
322	Pennsylvania	36	3	-0.156822	-0.801625	-0.117626	-0.513994	-0.0286032	0.0147019	1.20291	0
330	Pennsylvania	36	4	-0.156822	-0.801625	-0.117626	-0.513994	-0.0286032	0.0147019	0.202913	0
332	Pennsylvania	36	3.33333	-0.156822	-0.801625	-0.117626	-0.513994	-0.0286032	0.0147019	-2.79709	1
463	Pennsylvania	36	3.33333	-0.156822	-0.801625	-0.117626	-0.513994	-0.0286032	0.0147019	-3.79709	1
597	Pennsylvania	36	2.33333	-0.156822	-0.801625	-0.117626	-0.513994	-0.0286032	0.0147019	-2.79709	0
607	Pennsylvania	36	2	-0.156822	-0.801625	-0.117626	-0.513994	-0.0286032	0.0147019	2.20291	1
645	Pennsylvania	36	2	-0.156822	-0.801625	-0.117626	-0.513994	-0.0286032	0.0147019	-1.79709	0
646	Pennsylvania	36	3.66667	-0.156822	-0.801625	-0.117626	-0.513994	-0.0286032	0.0147019	-1.79709	0
663	Pennsylvania	36	3	-0.156822	-0.801625	-0.117626	-0.513994	-0.0286032	0.0147019	-1.79709	1
666	Pennsylvania	36	4	-0.156822	-0.801625	-0.117626	-0.513994	-0.0286032	0.0147019	-1.79709	1
667	Pennsylvania	36	1.33333	-0.156822	-0.801625	-0.117626	-0.513994	-0.0286032	0.0147019	1.20291	0
669	Pennsylvania	36	4	-0.156822	-0.801625	-0.117626	-0.513994	-0.0286032	0.0147019	-2.79709	1
674	Pennsylvania	36	4	-0.156822	-0.801625	-0.117626	-0.513994	-0.0286032	0.0147019	-1.79709	1
676	Pennsylvania	36	2.66667	-0.156822	-0.801625	-0.117626	-0.513994	-0.0286032	0.0147019	2.20291	1
677	Pennsylvania	36	2.66667	-0.156822	-0.801625	-0.117626	-0.513994	-0.0286032	0.0147019	-1.79709	0
683	Pennsylvania	36	2	-0.156822	-0.801625	-0.117626	-0.513994	-0.0286032	0.0147019	0.202913	1
699	Pennsylvania	36	1	-0.156822	-0.801625	-0.117626	-0.513994	-0.0286032	0.0147019	2.20291	0
703	Pennsylvania	36	2.33333	-0.156822	-0.801625	-0.117626	-0.513994	-0.0286032	0.0147019	-0.797087	0
785	Pennsylvania	36	3	-0.156822	-0.801625	-0.117626	-0.513994	-0.0286032	0.0147019	1.20291	0
788	Pennsylvania	36	4	-0.156822	-0.801625	-0.117626	-0.513994	-0.0286032	0.0147019	-1.79709	1
790	Pennsylvania	36	1	-0.156822	-0.801625	-0.117626	-0.513994	-0.0286032	0.0147019	2.20291	1
793	Pennsylvania	36	1	-0.156822	-0.801625	-0.117626	-0.513994	-0.0286032	0.0147019	-1.79709	0
794	Pennsylvania	36	3	-0.156822	-0.801625	-0.117626	-0.513994	-0.0286032	0.0147019	2.20291	1
796	Pennsylvania	36	2.33333	-0.156822	-0.801625	-0.117626	-0.513994	-0.0286032	0.0147019	-1.79709	0
914	Pennsylvania	36	2.33333	-0.156822	-0.801625	-0.117626	-0.513994	-0.0286032	0.0147019	1.20291	0
915	Pennsylvania	36	4	-0.156822	-0.801625	-0.117626	-0.513994	-0.0286032	0.0147019	-1.79709	1
916	Pennsylvania	36	2	-0.156822	-0.801625	-0.117626	-0.513994	-0.0286032	0.0147019	-1.79709	1
917	Pennsylvania	36	2	-0.156822	-0.801625	-0.117626	-0.513994	-0.0286032	0.0147019	1.20291	0
920	Pennsylvania	36	2	-0.156822	-0.801625	-0.117626	-0.513994	-0.0286032	0.0147019	2.20291	1
922	Pennsylvania	36	2	-0.156822	-0.801625	-0.117626	-0.513994	-0.0286032	0.0147019	1.20291	1
924	Pennsylvania	36	1	-0.156822	-0.801625	-0.117626	-0.513994	-0.0286032	0.0147019	-1.79709	1
928	Pennsylvania	36	4	-0.156822	-0.801625	-0.117626	-0.513994	-0.0286032	0.0147019	0.202913	0
929	Pennsylvania	36	2.66667	-0.156822	-0.801625	-0.117626	-0.513994	-0.0286032	0.0147019	2.20291	1
931	Pennsylvania	36	4	-0.156822	-0.801625	-0.117626	-0.513994	-0.0286032	0.0147019	-1.79709	1
934	Pennsylvania	36	4	-0.156822	-0.801625	-0.117626	-0.513994	-0.0286032	0.0147019	2.20291	1
936	Pennsylvania	36	3.33333	-0.156822	-0.801625	-0.117626	-0.513994	-0.0286032	0.0147019	0.202913	0
939	Pennsylvania	36	2.33333	-0.156822	-0.801625	-0.117626	-0.513994	-0.0286032	0.0147019	-2.79709	1
940	Pennsylvania	36	2	-0.156822	-0.801625	-0.117626	-0.513994	-0.0286032	0.0147019	1.20291	1
769.201	Pennsylvania	36	2	-0.156822	-0.801625	-0.117626	-0.513994	-0.0286032	0.0147019		1
570.201	Pennsylvania	36	3.66667	-0.156822	-0.801625	-0.117626	-0.513994	-0.0286032	0.0147019	-2.79709	1
775.201	Pennsylvania	36	3.33333	-0.156822	-0.801625	-0.117626	-0.513994	-0.0286032	0.0147019	-1.79709	0
440.201	Pennsylvania	36	1.33333	-0.156822	-0.801625	-0.117626	-0.513994	-0.0286032	0.0147019	-2.79709	0
515.201	Pennsylvania	36	2	-0.156822	-0.801625	-0.117626	-0.513994	-0.0286032	0.0147019	-2.79709	0
716.201	Pennsylvania	36	4	-0.156822	-0.801625	-0.117626	-0.513994	-0.0286032	0.0147019	-1.79709	1
724.201	Pennsylvania	36	4	-0.156822	-0.801625	-0.117626	-0.513994	-0.0286032	0.0147019	-1.79709	1
594.201	Pennsylvania	36	3	-0.156822	-0.801625	-0.117626	-0.513994	-0.0286032	0.0147019	-1.79709	1
647.201	Pennsylvania	36	3	-0.156822	-0.801625	-0.117626	-0.513994	-0.0286032	0.0147019	-1.79709	1
653.201	Pennsylvania	36	2.33333	-0.156822	-0.801625	-0.117626	-0.513994	-0.0286032	0.0147019	-1.79709	1
704.201	Pennsylvania	36	4	-0.156822	-0.801625	-0.117626	-0.513994	-0.0286032	0.0147019	-1.79709	1
712.201	Pennsylvania	36	2.33333	-0.156822	-0.801625	-0.117626	-0.513994	-0.0286032	0.0147019	-1.79709	0
785.201	Pennsylvania	36	3	-0.156822	-0.801625	-0.117626	-0.513994	-0.0286032	0.0147019	-1.79709	1
472.201	Pennsylvania	36	3	-0.156822	-0.801625	-0.117626	-0.513994	-0.0286032	0.0147019	-1.79709	0
623.201	Pennsylvania	36	2.33333	-0.156822	-0.801625	-0.117626	-0.513994	-0.0286032	0.0147019	-1.79709	0
706.201	Pennsylvania	36	1.66667	-0.156822	-0.801625	-0.117626	-0.513994	-0.0286032	0.0147019	-1.79709	1
726.201	Pennsylvania	36	2.66667	-0.156822	-0.801625	-0.117626	-0.513994	-0.0286032	0.0147019	-1.79709	1
487.201	Pennsylvania	36	2.33333	-0.156822	-0.801625	-0.117626	-0.513994	-0.0286032	0.0147019	-1.79709	1
543.201	Pennsylvania	36	4	-0.156822	-0.801625	-0.117626	-0.513994	-0.0286032	0.0147019	-1.79709	1
664.201	Pennsylvania	36	3	-0.156822	-0.801625	-0.117626	-0.513994	-0.0286032	0.0147019	-1.79709	1
677.201	Pennsylvania	36	3	-0.156822	-0.801625	-0.117626	-0.513994	-0.0286032	0.0147019	-1.79709	1
738.201	Pennsylvania	36	3.33333	-0.156822	-0.801625	-0.117626	-0.513994	-0.0286032	0.0147019	-1.79709	1
771.201	Pennsylvania	36	3	-0.156822	-0.801625	-0.117626	-0.513994	-0.0286032	0.0147019	-1.79709	1
450.201	Pennsylvania	36	4	-0.156822	-0.801625	-0.117626	-0.513994	-0.0286032	0.0147019	-1.79709	1
553.201	Pennsylvania	36	2.66667	-0.156822	-0.801625	-0.117626	-0.513994	-0.0286032	0.0147019	-1.79709	1
599.201	Pennsylvania	36	3.33333	-0.156822	-0.801625	-0.117626	-0.513994	-0.0286032	0.0147019	-3.79709	1
601.201	Pennsylvania	36	4	-0.156822	-0.801625	-0.117626	-0.513994	-0.0286032	0.0147019	-1.79709	1
659.201	Pennsylvania	36	2.33333	-0.156822	-0.801625	-0.117626	-0.513994	-0.0286032	0.0147019	-1.79709	1
742.201	Pennsylvania	36	2.66667	-0.156822	-0.801625	-0.117626	-0.513994	-0.0286032	0.0147019	-1.79709	0
765.201	Pennsylvania	36	4	-0.156822	-0.801625	-0.117626	-0.513994	-0.0286032	0.0147019	-1.79709	1
485.201	Pennsylvania	36	1.66667	-0.156822	-0.801625	-0.117626	-0.513994	-0.0286032	0.0147019	0.202913	1
682.201	Pennsylvania	36	2	-0.156822	-0.801625	-0.117626	-0.513994	-0.0286032	0.0147019	0.202913	0
777.201	Pennsylvania	36	2	-0.156822	-0.801625	-0.117626	-0.513994	-0.0286032	0.0147019	0.202913	0
458.201	Pennsylvania	36	1.5	-0.156822	-0.801625	-0.117626	-0.513994	-0.0286032	0.0147019	0.202913	1
561.201	Pennsylvania	36	2	-0.156822	-0.801625	-0.117626	-0.513994	-0.0286032	0.0147019	0.202913	1
436.201	Pennsylvania	36	3	-0.156822	-0.801625	-0.117626	-0.513994	-0.0286032	0.0147019	0.202913	0
739.201	Pennsylvania	36	2.66667	-0.156822	-0.801625	-0.117626	-0.513994	-0.0286032	0.0147019	0.202913	1
444.201	Pennsylvania	36	1.66667	-0.156822	-0.801625	-0.117626	-0.513994	-0.0286032	0.0147019	0.202913	1
548.201	Pennsylvania	36	2	-0.156822	-0.801625	-0.117626	-0.513994	-0.0286032	0.0147019	0.202913	0
660.201	Pennsylvania	36	4	-0.156822	-0.801625	-0.117626	-0.513994	-0.0286032	0.0147019	0.202913	0
743.201	Pennsylvania	36	4	-0.156822	-0.801625	-0.117626	-0.513994	-0.0286032	0.0147019	0.202913	1
782.201	Pennsylvania	36	3.66667	-0.156822	-0.801625	-0.117626	-0.513994	-0.0286032	0.0147019	-0.797087	1
654.201	Pennsylvania	36	2	-0.156822	-0.801625	-0.117626	-0.513994	-0.0286032	0.0147019	1.20291	1
616.201	Pennsylvania	36	2	-0.156822	-0.801625	-0.117626	-0.513994	-0.0286032	0.0147019	1.20291	0
502.201	Pennsylvania	36	1	-0.156822	-0.801625	-0.117626	-0.513994	-0.0286032	0.0147019	1.20291	1
582.201	Pennsylvania	36	1	-0.156822	-0.801625	-0.117626	-0.513994	-0.0286032	0.0147019	1.20291	1
437.201	Pennsylvania	36	3	-0.156822	-0.801625	-0.117626	-0.513994	-0.0286032	0.0147019	1.20291	1
438.201	Pennsylvania	36	2.66667	-0.156822	-0.801625	-0.117626	-0.513994	-0.0286032	0.0147019	1.20291	1
516.201	Pennsylvania	36	4	-0.156822	-0.801625	-0.117626	-0.513994	-0.0286032	0.0147019	1.20291	1
591.201	Pennsylvania	36	2	-0.156822	-0.801625	-0.117626	-0.513994	-0.0286032	0.0147019	2.20291	1
463.201	Pennsylvania	36	1	-0.156822	-0.801625	-0.117626	-0.513994	-0.0286032	0.0147019	2.20291	1
725.201	Pennsylvania	36	1.66667	-0.156822	-0.801625	-0.117626	-0.513994	-0.0286032	0.0147019	2.20291	1
657.201	Pennsylvania	36	3.66667	-0.156822	-0.801625	-0.117626	-0.513994	-0.0286032	0.0147019	2.20291	0
763.201	Pennsylvania	36	1	-0.156822	-0.801625	-0.117626	-0.513994	-0.0286032	0.0147019	2.20291	1
776.201	Pennsylvania	36	1.66667	-0.156822	-0.801625	-0.117626	-0.513994	-0.0286032	0.0147019	2.20291	1
184	Rhode Island	37	2	-0.28673	-0.717058	-0.417379	1.03626	0.390938	0.405112	-0.797087	1
378	Rhode Island	37	1	-0.28673	-0.717058	-0.417379	1.03626	0.390938	0.405112	2.20291	0
768	Rhode Island	37	4	-0.28673	-0.717058	-0.417379	1.03626	0.390938	0.405112	1.20291	1
769	Rhode Island	37	4	-0.28673	-0.717058	-0.417379	1.03626	0.390938	0.405112	0.202913	0
772	Rhode Island	37	2.66667	-0.28673	-0.717058	-0.417379	1.03626	0.390938	0.405112	0.202913	0
774	Rhode Island	37	2	-0.28673	-0.717058	-0.417379	1.03626	0.390938	0.405112	1.20291	1
777	Rhode Island	37	3.33333	-0.28673	-0.717058	-0.417379	1.03626	0.390938	0.405112	0.202913	1
740.201	Rhode Island	37	3.33333	-0.28673	-0.717058	-0.417379	1.03626	0.390938	0.405112	-1.79709	1
539.201	Rhode Island	37	2	-0.28673	-0.717058	-0.417379	1.03626	0.390938	0.405112	-1.79709	0
496.201	Rhode Island	37	1.33333	-0.28673	-0.717058	-0.417379	1.03626	0.390938	0.405112	0.202913	0
579.201	Rhode Island	37	1	-0.28673	-0.717058	-0.417379	1.03626	0.390938	0.405112	1.20291	0
5	South Carolina	38	3	1.60712	0.974282	1.98607	-0.741364	-1.02921	0.76302	-1.79709	0
11	South Carolina	38	3	1.60712	0.974282	1.98607	-0.741364	-1.02921	0.76302	0.202913	1
97	South Carolina	38	2	1.60712	0.974282	1.98607	-0.741364	-1.02921	0.76302	-1.79709	1
158	South Carolina	38	4	1.60712	0.974282	1.98607	-0.741364	-1.02921	0.76302	-1.79709	0
411	South Carolina	38	3	1.60712	0.974282	1.98607	-0.741364	-1.02921	0.76302	-2.79709	0
589	South Carolina	38	1	1.60712	0.974282	1.98607	-0.741364	-1.02921	0.76302	1.20291	0
728	South Carolina	38	2.33333	1.60712	0.974282	1.98607	-0.741364	-1.02921	0.76302	-1.79709	0
828	South Carolina	38	1.5	1.60712	0.974282	1.98607	-0.741364	-1.02921	0.76302	2.20291	1
837	South Carolina	38	1.33333	1.60712	0.974282	1.98607	-0.741364	-1.02921	0.76302	-1.79709	1
692.201	South Carolina	38	2	1.60712	0.974282	1.98607	-0.741364	-1.02921	0.76302	-1.79709	1
580.201	South Carolina	38	1	1.60712	0.974282	1.98607	-0.741364	-1.02921	0.76302	-1.79709	1
524.201	South Carolina	38	2.66667	1.60712	0.974282	1.98607	-0.741364	-1.02921	0.76302	0.202913	1
525.201	South Carolina	38	2	1.60712	0.974282	1.98607	-0.741364	-1.02921	0.76302	0.202913	1
462.201	South Carolina	38	1.33333	1.60712	0.974282	1.98607	-0.741364	-1.02921	0.76302	1.20291	1
169	South Dakota	39	1.66667	-0.562658	-0.125089	-0.353921	1.40832	-0.241512	-0.340125	0.202913	0
424	South Dakota	39	2.66667	-0.562658	-0.125089	-0.353921	1.40832	-0.241512	-0.340125	-1.79709	0
642	South Dakota	39	3	-0.562658	-0.125089	-0.353921	1.40832	-0.241512	-0.340125	1.20291	1
662	South Dakota	39	2.33333	-0.562658	-0.125089	-0.353921	1.40832	-0.241512	-0.340125	0.202913	1
726	South Dakota	39	1	-0.562658	-0.125089	-0.353921	1.40832	-0.241512	-0.340125	1.20291	1
831.201	South Dakota	39	3	-0.562658	-0.125089	-0.353921	1.40832	-0.241512	-0.340125	-1.79709	0
52.2006	South Dakota	39	2.66667	-0.562658	-0.125089	-0.353921	1.40832	-0.241512	-0.340125	-1.79709	1
47.2006	South Dakota	39	3.33333	-0.562658	-0.125089	-0.353921	1.40832	-0.241512	-0.340125	0.202913	1
308.201	South Dakota	39	1	-0.562658	-0.125089	-0.353921	1.40832	-0.241512	-0.340125	0.202913	0
799.201	South Dakota	39	3.33333	-0.562658	-0.125089	-0.353921	1.40832	-0.241512	-0.340125	1.20291	0
301.201	South Dakota	39	3.66667	-0.562658	-0.125089	-0.353921	1.40832	-0.241512	-0.340125	2.20291	1
118	Tennessee	40	2	0.930835	1.31255	0.815638	-0.265954	-0.673505	0.179121	-0.797087	0
211	Tennessee	40	1	0.930835	1.31255	0.815638	-0.265954	-0.673505	0.179121	0.202913	1
407	Tennessee	40	1	0.930835	1.31255	0.815638	-0.265954	-0.673505	0.179121	-2.79709	0
543	Tennessee	40	1	0.930835	1.31255	0.815638	-0.265954	-0.673505	0.179121	-1.79709	0
557	Tennessee	40	3	0.930835	1.31255	0.815638	-0.265954	-0.673505	0.179121	-1.79709	1
558	Tennessee	40	3	0.930835	1.31255	0.815638	-0.265954	-0.673505	0.179121	-1.79709	1
561	Tennessee	40	2.33333	0.930835	1.31255	0.815638	-0.265954	-0.673505	0.179121	0.202913	1
563	Tennessee	40	4	0.930835	1.31255	0.815638	-0.265954	-0.673505	0.179121	-1.79709	1
575	Tennessee	40	4	0.930835	1.31255	0.815638	-0.265954	-0.673505	0.179121	0.202913	0
652	Tennessee	40	3.33333	0.930835	1.31255	0.815638	-0.265954	-0.673505	0.179121	1.20291	1
653	Tennessee	40	4	0.930835	1.31255	0.815638	-0.265954	-0.673505	0.179121	-2.79709	1
739	Tennessee	40	3.33333	0.930835	1.31255	0.815638	-0.265954	-0.673505	0.179121	-2.79709	0
852	Tennessee	40	2.5	0.930835	1.31255	0.815638	-0.265954	-0.673505	0.179121	2.20291	1
854	Tennessee	40	2.66667	0.930835	1.31255	0.815638	-0.265954	-0.673505	0.179121	1.20291	0
858	Tennessee	40	3	0.930835	1.31255	0.815638	-0.265954	-0.673505	0.179121	-2.79709	0
428.201	Tennessee	40	2.66667	0.930835	1.31255	0.815638	-0.265954	-0.673505	0.179121	-1.79709	1
455.201	Tennessee	40	4	0.930835	1.31255	0.815638	-0.265954	-0.673505	0.179121	-1.79709	1
566.201	Tennessee	40	2	0.930835	1.31255	0.815638	-0.265954	-0.673505	0.179121	-1.79709	1
255.201	Tennessee	40	4	0.930835	1.31255	0.815638	-0.265954	-0.673505	0.179121	-1.79709	1
279.201	Tennessee	40	2.66667	0.930835	1.31255	0.815638	-0.265954	-0.673505	0.179121	-1.79709	1
209.201	Tennessee	40	4	0.930835	1.31255	0.815638	-0.265954	-0.673505	0.179121	-1.79709	0
315.201	Tennessee	40	3.66667	0.930835	1.31255	0.815638	-0.265954	-0.673505	0.179121	-1.79709	0
401.201	Tennessee	40	1	0.930835	1.31255	0.815638	-0.265954	-0.673505	0.179121	-1.79709	0
467.201	Tennessee	40	4	0.930835	1.31255	0.815638	-0.265954	-0.673505	0.179121	-3.79709	0
309.201	Tennessee	40	3	0.930835	1.31255	0.815638	-0.265954	-0.673505	0.179121	0.202913	1
403.201	Tennessee	40	1	0.930835	1.31255	0.815638	-0.265954	-0.673505	0.179121	0.202913	0
736.201	Tennessee	40	2	0.930835	1.31255	0.815638	-0.265954	-0.673505	0.179121	0.202913	1
139.201	Tennessee	40	1	0.930835	1.31255	0.815638	-0.265954	-0.673505	0.179121	0.202913	1
673.201	Tennessee	40	1	0.930835	1.31255	0.815638	-0.265954	-0.673505	0.179121	0.202913	1
674.201	Tennessee	40	3	0.930835	1.31255	0.815638	-0.265954	-0.673505	0.179121	0.202913	0
473.201	Tennessee	40	1	0.930835	1.31255	0.815638	-0.265954	-0.673505	0.179121	0.202913	0
701.201	Tennessee	40	3.33333	0.930835	1.31255	0.815638	-0.265954	-0.673505	0.179121	0.202913	1
83.2006	Tennessee	40	1.5	0.930835	1.31255	0.815638	-0.265954	-0.673505	0.179121	0.202913	1
228.201	Tennessee	40	3	0.930835	1.31255	0.815638	-0.265954	-0.673505	0.179121	0.202913	1
238.201	Tennessee	40	3	0.930835	1.31255	0.815638	-0.265954	-0.673505	0.179121	0.202913	1
225.201	Tennessee	40	4	0.930835	1.31255	0.815638	-0.265954	-0.673505	0.179121	1.20291	1
324.201	Tennessee	40	2	0.930835	1.31255	0.815638	-0.265954	-0.673505	0.179121	1.20291	1
105.201	Tennessee	40	3	0.930835	1.31255	0.815638	-0.265954	-0.673505	0.179121	1.20291	1
254.201	Tennessee	40	1.66667	0.930835	1.31255	0.815638	-0.265954	-0.673505	0.179121	1.20291	1
128.201	Tennessee	40	3	0.930835	1.31255	0.815638	-0.265954	-0.673505	0.179121	1.20291	0
287.201	Tennessee	40	4	0.930835	1.31255	0.815638	-0.265954	-0.673505	0.179121	1.20291	1
697.201	Tennessee	40	2.33333	0.930835	1.31255	0.815638	-0.265954	-0.673505	0.179121	2.20291	0
126.201	Tennessee	40	1.66667	0.930835	1.31255	0.815638	-0.265954	-0.673505	0.179121	2.20291	1
134.201	Tennessee	40	4	0.930835	1.31255	0.815638	-0.265954	-0.673505	0.179121	2.20291	1
252.201	Tennessee	40	1	0.930835	1.31255	0.815638	-0.265954	-0.673505	0.179121	2.20291	1
13	Texas	41	4	0.543627	1.90452	0.557387	-0.190164	-0.174802	0.0332411	-2.79709	0
14	Texas	41	1	0.543627	1.90452	0.557387	-0.190164	-0.174802	0.0332411	1.20291	1
92	Texas	41	1	0.543627	1.90452	0.557387	-0.190164	-0.174802	0.0332411	0.202913	0
98	Texas	41	4	0.543627	1.90452	0.557387	-0.190164	-0.174802	0.0332411	-1.79709	0
108	Texas	41	4	0.543627	1.90452	0.557387	-0.190164	-0.174802	0.0332411	0.202913	1
114	Texas	41	3.66667	0.543627	1.90452	0.557387	-0.190164	-0.174802	0.0332411	1.20291	1
117	Texas	41	1	0.543627	1.90452	0.557387	-0.190164	-0.174802	0.0332411	0.202913	1
122	Texas	41	4	0.543627	1.90452	0.557387	-0.190164	-0.174802	0.0332411	-1.79709	1
123	Texas	41	2.5	0.543627	1.90452	0.557387	-0.190164	-0.174802	0.0332411	1.20291	0
124	Texas	41	2	0.543627	1.90452	0.557387	-0.190164	-0.174802	0.0332411	1.20291	0
214	Texas	41	2.33333	0.543627	1.90452	0.557387	-0.190164	-0.174802	0.0332411	-1.79709	1
215	Texas	41	2.33333	0.543627	1.90452	0.557387	-0.190164	-0.174802	0.0332411	2.20291	0
219	Texas	41	1	0.543627	1.90452	0.557387	-0.190164	-0.174802	0.0332411	1.20291	1
220	Texas	41	1	0.543627	1.90452	0.557387	-0.190164	-0.174802	0.0332411	2.20291	1
222	Texas	41	2	0.543627	1.90452	0.557387	-0.190164	-0.174802	0.0332411	-1.79709	1
230	Texas	41	2.66667	0.543627	1.90452	0.557387	-0.190164	-0.174802	0.0332411	2.20291	1
334	Texas	41	3.33333	0.543627	1.90452	0.557387	-0.190164	-0.174802	0.0332411	-1.79709	0
335	Texas	41	3.66667	0.543627	1.90452	0.557387	-0.190164	-0.174802	0.0332411	-1.79709	1
336	Texas	41	3.33333	0.543627	1.90452	0.557387	-0.190164	-0.174802	0.0332411	-1.79709	1
339	Texas	41	2.33333	0.543627	1.90452	0.557387	-0.190164	-0.174802	0.0332411	0.202913	0
341	Texas	41	3.33333	0.543627	1.90452	0.557387	-0.190164	-0.174802	0.0332411	-1.79709	0
342	Texas	41	3.33333	0.543627	1.90452	0.557387	-0.190164	-0.174802	0.0332411	0.202913	1
345	Texas	41	4	0.543627	1.90452	0.557387	-0.190164	-0.174802	0.0332411	0.202913	0
346	Texas	41	2	0.543627	1.90452	0.557387	-0.190164	-0.174802	0.0332411	2.20291	0
348	Texas	41	4	0.543627	1.90452	0.557387	-0.190164	-0.174802	0.0332411	-1.79709	0
384	Texas	41	3.33333	0.543627	1.90452	0.557387	-0.190164	-0.174802	0.0332411	1.20291	1
389	Texas	41	4	0.543627	1.90452	0.557387	-0.190164	-0.174802	0.0332411	0.202913	1
391	Texas	41	2	0.543627	1.90452	0.557387	-0.190164	-0.174802	0.0332411	2.20291	1
399	Texas	41	3	0.543627	1.90452	0.557387	-0.190164	-0.174802	0.0332411	0.202913	0
409	Texas	41	2	0.543627	1.90452	0.557387	-0.190164	-0.174802	0.0332411	1.20291	0
471	Texas	41	1	0.543627	1.90452	0.557387	-0.190164	-0.174802	0.0332411	0.202913	1
477	Texas	41	3	0.543627	1.90452	0.557387	-0.190164	-0.174802	0.0332411	-1.79709	1
481	Texas	41	2.66667	0.543627	1.90452	0.557387	-0.190164	-0.174802	0.0332411	2.20291	1
487	Texas	41	3.66667	0.543627	1.90452	0.557387	-0.190164	-0.174802	0.0332411	-1.79709	1
490	Texas	41	4	0.543627	1.90452	0.557387	-0.190164	-0.174802	0.0332411	1.20291	0
491	Texas	41	1.66667	0.543627	1.90452	0.557387	-0.190164	-0.174802	0.0332411	-1.79709	0
497	Texas	41	1	0.543627	1.90452	0.557387	-0.190164	-0.174802	0.0332411	-1.79709	0
499	Texas	41	4	0.543627	1.90452	0.557387	-0.190164	-0.174802	0.0332411	-1.79709	0
503	Texas	41	2	0.543627	1.90452	0.557387	-0.190164	-0.174802	0.0332411	2.20291	0
505	Texas	41	2	0.543627	1.90452	0.557387	-0.190164	-0.174802	0.0332411	2.20291	1
507	Texas	41	3	0.543627	1.90452	0.557387	-0.190164	-0.174802	0.0332411	1.20291	0
508	Texas	41	1.33333	0.543627	1.90452	0.557387	-0.190164	-0.174802	0.0332411	-1.79709	1
521	Texas	41	1	0.543627	1.90452	0.557387	-0.190164	-0.174802	0.0332411	-3.79709	1
613	Texas	41	2.66667	0.543627	1.90452	0.557387	-0.190164	-0.174802	0.0332411	1.20291	0
615	Texas	41	2	0.543627	1.90452	0.557387	-0.190164	-0.174802	0.0332411	0.202913	1
631	Texas	41	2.66667	0.543627	1.90452	0.557387	-0.190164	-0.174802	0.0332411	0.202913	1
654	Texas	41	3	0.543627	1.90452	0.557387	-0.190164	-0.174802	0.0332411	1.20291	1
659	Texas	41	2.5	0.543627	1.90452	0.557387	-0.190164	-0.174802	0.0332411	1.20291	0
747	Texas	41	4	0.543627	1.90452	0.557387	-0.190164	-0.174802	0.0332411	0.202913	1
748	Texas	41	4	0.543627	1.90452	0.557387	-0.190164	-0.174802	0.0332411	0.202913	1
751	Texas	41	4	0.543627	1.90452	0.557387	-0.190164	-0.174802	0.0332411	-1.79709	1
753	Texas	41	1	0.543627	1.90452	0.557387	-0.190164	-0.174802	0.0332411	-0.797087	0
755	Texas	41	3.5	0.543627	1.90452	0.557387	-0.190164	-0.174802	0.0332411	-3.79709	1
862	Texas	41	2	0.543627	1.90452	0.557387	-0.190164	-0.174802	0.0332411	1.20291	0
864	Texas	41	2	0.543627	1.90452	0.557387	-0.190164	-0.174802	0.0332411	1.20291	1
866	Texas	41	3.33333	0.543627	1.90452	0.557387	-0.190164	-0.174802	0.0332411	-1.79709	1
868	Texas	41	3	0.543627	1.90452	0.557387	-0.190164	-0.174802	0.0332411	1.20291	0
869	Texas	41	4	0.543627	1.90452	0.557387	-0.190164	-0.174802	0.0332411	1.20291	0
871	Texas	41	3	0.543627	1.90452	0.557387	-0.190164	-0.174802	0.0332411	2.20291	1
872	Texas	41	4	0.543627	1.90452	0.557387	-0.190164	-0.174802	0.0332411	-1.79709	0
873	Texas	41	1.66667	0.543627	1.90452	0.557387	-0.190164	-0.174802	0.0332411	1.20291	0
874	Texas	41	2	0.543627	1.90452	0.557387	-0.190164	-0.174802	0.0332411	2.20291	1
996	Texas	41	1	0.543627	1.90452	0.557387	-0.190164	-0.174802	0.0332411	-1.79709	0
997	Texas	41	1	0.543627	1.90452	0.557387	-0.190164	-0.174802	0.0332411	2.20291	1
999	Texas	41	3.33333	0.543627	1.90452	0.557387	-0.190164	-0.174802	0.0332411	0.202913	1
104.201	Texas	41	3	0.543627	1.90452	0.557387	-0.190164	-0.174802	0.0332411	-1.79709	1
250.201	Texas	41	1	0.543627	1.90452	0.557387	-0.190164	-0.174802	0.0332411	-1.79709	1
392.201	Texas	41	1.66667	0.543627	1.90452	0.557387	-0.190164	-0.174802	0.0332411	-2.79709	0
96.2006	Texas	41	3	0.543627	1.90452	0.557387	-0.190164	-0.174802	0.0332411	-1.79709	1
236.201	Texas	41	1	0.543627	1.90452	0.557387	-0.190164	-0.174802	0.0332411	-1.79709	0
333.201	Texas	41	2	0.543627	1.90452	0.557387	-0.190164	-0.174802	0.0332411	-2.79709	0
378.201	Texas	41	2	0.543627	1.90452	0.557387	-0.190164	-0.174802	0.0332411	-1.79709	0
35.2006	Texas	41	3	0.543627	1.90452	0.557387	-0.190164	-0.174802	0.0332411	-1.79709	0
138.201	Texas	41	3.66667	0.543627	1.90452	0.557387	-0.190164	-0.174802	0.0332411	-1.79709	1
193.201	Texas	41	2.5	0.543627	1.90452	0.557387	-0.190164	-0.174802	0.0332411	-1.79709	1
219.201	Texas	41	2	0.543627	1.90452	0.557387	-0.190164	-0.174802	0.0332411	-1.79709	1
382.201	Texas	41	2	0.543627	1.90452	0.557387	-0.190164	-0.174802	0.0332411	-1.79709	0
412.201	Texas	41	4	0.543627	1.90452	0.557387	-0.190164	-0.174802	0.0332411	-1.79709	1
14.2006	Texas	41	3.33333	0.543627	1.90452	0.557387	-0.190164	-0.174802	0.0332411	-1.79709	0
93.2006	Texas	41	1	0.543627	1.90452	0.557387	-0.190164	-0.174802	0.0332411	-1.79709	1
106.201	Texas	41	2.33333	0.543627	1.90452	0.557387	-0.190164	-0.174802	0.0332411	-1.79709	1
118.201	Texas	41	3.66667	0.543627	1.90452	0.557387	-0.190164	-0.174802	0.0332411	-1.79709	1
364.201	Texas	41	2.5	0.543627	1.90452	0.557387	-0.190164	-0.174802	0.0332411	-1.79709	1
132.201	Texas	41	3.33333	0.543627	1.90452	0.557387	-0.190164	-0.174802	0.0332411	-1.79709	1
312.201	Texas	41	4	0.543627	1.90452	0.557387	-0.190164	-0.174802	0.0332411	-1.79709	1
340.201	Texas	41	3	0.543627	1.90452	0.557387	-0.190164	-0.174802	0.0332411	-1.79709	1
350.201	Texas	41	4	0.543627	1.90452	0.557387	-0.190164	-0.174802	0.0332411	-1.79709	1
396.201	Texas	41	3.66667	0.543627	1.90452	0.557387	-0.190164	-0.174802	0.0332411	-1.79709	1
811.201	Texas	41	3.66667	0.543627	1.90452	0.557387	-0.190164	-0.174802	0.0332411	-1.79709	1
835.201	Texas	41	2.33333	0.543627	1.90452	0.557387	-0.190164	-0.174802	0.0332411	-2.79709	0
377.201	Texas	41	3.33333	0.543627	1.90452	0.557387	-0.190164	-0.174802	0.0332411	0.202913	1
43.2006	Texas	41	3	0.543627	1.90452	0.557387	-0.190164	-0.174802	0.0332411	0.202913	1
155.201	Texas	41	3	0.543627	1.90452	0.557387	-0.190164	-0.174802	0.0332411	-0.797087	1
264.201	Texas	41	1	0.543627	1.90452	0.557387	-0.190164	-0.174802	0.0332411	0.202913	0
295.201	Texas	41	1	0.543627	1.90452	0.557387	-0.190164	-0.174802	0.0332411	0.202913	1
311.201	Texas	41	1	0.543627	1.90452	0.557387	-0.190164	-0.174802	0.0332411	0.202913	0
381.201	Texas	41	1	0.543627	1.90452	0.557387	-0.190164	-0.174802	0.0332411	0.202913	0
72.2006	Texas	41	3.33333	0.543627	1.90452	0.557387	-0.190164	-0.174802	0.0332411	0.202913	1
163.201	Texas	41	4	0.543627	1.90452	0.557387	-0.190164	-0.174802	0.0332411	0.202913	1
180.201	Texas	41	3.66667	0.543627	1.90452	0.557387	-0.190164	-0.174802	0.0332411	0.202913	1
256.201	Texas	41	1	0.543627	1.90452	0.557387	-0.190164	-0.174802	0.0332411	0.202913	1
290.201	Texas	41	1	0.543627	1.90452	0.557387	-0.190164	-0.174802	0.0332411	0.202913	0
354.201	Texas	41	1	0.543627	1.90452	0.557387	-0.190164	-0.174802	0.0332411	0.202913	0
399.201	Texas	41	4	0.543627	1.90452	0.557387	-0.190164	-0.174802	0.0332411	0.202913	0
424.201	Texas	41	3	0.543627	1.90452	0.557387	-0.190164	-0.174802	0.0332411	0.202913	1
73.2006	Texas	41	1	0.543627	1.90452	0.557387	-0.190164	-0.174802	0.0332411	0.202913	0
129.201	Texas	41	2	0.543627	1.90452	0.557387	-0.190164	-0.174802	0.0332411	0.202913	0
179.201	Texas	41	3.33333	0.543627	1.90452	0.557387	-0.190164	-0.174802	0.0332411	0.202913	1
286.201	Texas	41	4	0.543627	1.90452	0.557387	-0.190164	-0.174802	0.0332411	0.202913	1
331.201	Texas	41	3	0.543627	1.90452	0.557387	-0.190164	-0.174802	0.0332411	0.202913	1
816.201	Texas	41	3.33333	0.543627	1.90452	0.557387	-0.190164	-0.174802	0.0332411	0.202913	0
307.201	Texas	41	3	0.543627	1.90452	0.557387	-0.190164	-0.174802	0.0332411	0.202913	0
109.201	Texas	41	1.33333	0.543627	1.90452	0.557387	-0.190164	-0.174802	0.0332411	1.20291	0
71.2006	Texas	41	2	0.543627	1.90452	0.557387	-0.190164	-0.174802	0.0332411	1.20291	1
320.201	Texas	41	1	0.543627	1.90452	0.557387	-0.190164	-0.174802	0.0332411	1.20291	1
343.201	Texas	41	1.66667	0.543627	1.90452	0.557387	-0.190164	-0.174802	0.0332411	1.20291	1
387.201	Texas	41	2	0.543627	1.90452	0.557387	-0.190164	-0.174802	0.0332411	1.20291	1
17.2006	Texas	41	2.33333	0.543627	1.90452	0.557387	-0.190164	-0.174802	0.0332411	1.20291	1
36.2006	Texas	41	3.66667	0.543627	1.90452	0.557387	-0.190164	-0.174802	0.0332411	1.20291	1
77.2006	Texas	41	2	0.543627	1.90452	0.557387	-0.190164	-0.174802	0.0332411	1.20291	1
195.201	Texas	41	1.33333	0.543627	1.90452	0.557387	-0.190164	-0.174802	0.0332411	1.20291	1
400.201	Texas	41	1.66667	0.543627	1.90452	0.557387	-0.190164	-0.174802	0.0332411	1.20291	0
409.201	Texas	41	4	0.543627	1.90452	0.557387	-0.190164	-0.174802	0.0332411	1.20291	0
7.2006	Texas	41	3	0.543627	1.90452	0.557387	-0.190164	-0.174802	0.0332411	1.20291	0
41.2006	Texas	41	3.66667	0.543627	1.90452	0.557387	-0.190164	-0.174802	0.0332411	1.20291	1
81.2006	Texas	41	1	0.543627	1.90452	0.557387	-0.190164	-0.174802	0.0332411	1.20291	1
133.201	Texas	41	2	0.543627	1.90452	0.557387	-0.190164	-0.174802	0.0332411	1.20291	1
175.201	Texas	41	2.66667	0.543627	1.90452	0.557387	-0.190164	-0.174802	0.0332411	1.20291	0
181.201	Texas	41	3.66667	0.543627	1.90452	0.557387	-0.190164	-0.174802	0.0332411	1.20291	0
206.201	Texas	41	4	0.543627	1.90452	0.557387	-0.190164	-0.174802	0.0332411	1.20291	0
261.201	Texas	41	2.33333	0.543627	1.90452	0.557387	-0.190164	-0.174802	0.0332411	1.20291	0
267.201	Texas	41	2	0.543627	1.90452	0.557387	-0.190164	-0.174802	0.0332411	1.20291	1
273.201	Texas	41	1.33333	0.543627	1.90452	0.557387	-0.190164	-0.174802	0.0332411	1.20291	1
274.201	Texas	41	1	0.543627	1.90452	0.557387	-0.190164	-0.174802	0.0332411	1.20291	1
289.201	Texas	41	2	0.543627	1.90452	0.557387	-0.190164	-0.174802	0.0332411	1.20291	0
394.201	Texas	41	3	0.543627	1.90452	0.557387	-0.190164	-0.174802	0.0332411	1.20291	1
417.201	Texas	41	2	0.543627	1.90452	0.557387	-0.190164	-0.174802	0.0332411	1.20291	1
422.201	Texas	41	3	0.543627	1.90452	0.557387	-0.190164	-0.174802	0.0332411	1.20291	0
429.201	Texas	41	1	0.543627	1.90452	0.557387	-0.190164	-0.174802	0.0332411	1.20291	1
823.201	Texas	41	1	0.543627	1.90452	0.557387	-0.190164	-0.174802	0.0332411	1.20291	0
29.2006	Texas	41	1	0.543627	1.90452	0.557387	-0.190164	-0.174802	0.0332411	1.20291	0
113.201	Texas	41	3	0.543627	1.90452	0.557387	-0.190164	-0.174802	0.0332411	1.20291	1
130.201	Texas	41	2.33333	0.543627	1.90452	0.557387	-0.190164	-0.174802	0.0332411	1.20291	0
162.201	Texas	41	1	0.543627	1.90452	0.557387	-0.190164	-0.174802	0.0332411	1.20291	1
203.201	Texas	41	2.66667	0.543627	1.90452	0.557387	-0.190164	-0.174802	0.0332411	1.20291	0
302.201	Texas	41	3.5	0.543627	1.90452	0.557387	-0.190164	-0.174802	0.0332411	1.20291	0
419.201	Texas	41	4	0.543627	1.90452	0.557387	-0.190164	-0.174802	0.0332411	1.20291	1
82.2006	Texas	41	1.66667	0.543627	1.90452	0.557387	-0.190164	-0.174802	0.0332411	1.20291	1
205.201	Texas	41	2	0.543627	1.90452	0.557387	-0.190164	-0.174802	0.0332411	1.20291	1
284.201	Texas	41	1	0.543627	1.90452	0.557387	-0.190164	-0.174802	0.0332411	1.20291	0
408.201	Texas	41	3.66667	0.543627	1.90452	0.557387	-0.190164	-0.174802	0.0332411	1.20291	1
151.201	Texas	41	1.66667	0.543627	1.90452	0.557387	-0.190164	-0.174802	0.0332411	2.20291	1
172.201	Texas	41	3.33333	0.543627	1.90452	0.557387	-0.190164	-0.174802	0.0332411	2.20291	1
229.201	Texas	41	1.33333	0.543627	1.90452	0.557387	-0.190164	-0.174802	0.0332411	2.20291	0
390.201	Texas	41	2	0.543627	1.90452	0.557387	-0.190164	-0.174802	0.0332411	2.20291	0
246.201	Texas	41	1	0.543627	1.90452	0.557387	-0.190164	-0.174802	0.0332411	2.20291	1
86.2006	Texas	41	2.33333	0.543627	1.90452	0.557387	-0.190164	-0.174802	0.0332411	2.20291	1
269.201	Texas	41	2	0.543627	1.90452	0.557387	-0.190164	-0.174802	0.0332411	2.20291	1
407.201	Texas	41	4	0.543627	1.90452	0.557387	-0.190164	-0.174802	0.0332411	2.20291	0
351.201	Texas	41	1	0.543627	1.90452	0.557387	-0.190164	-0.174802	0.0332411	2.20291	0
46	Utah	42	2.66667	-0.98579	-0.547924	-1.40366	0.622856	-0.128563	-0.0800762	1.20291	1
350	Utah	42	1.66667	-0.98579	-0.547924	-1.40366	0.622856	-0.128563	-0.0800762	0.202913	0
352	Utah	42	1	-0.98579	-0.547924	-1.40366	0.622856	-0.128563	-0.0800762	1.20291	1
354	Utah	42	1	-0.98579	-0.547924	-1.40366	0.622856	-0.128563	-0.0800762	-1.79709	0
358	Utah	42	2	-0.98579	-0.547924	-1.40366	0.622856	-0.128563	-0.0800762	2.20291	1
410	Utah	42	1.66667	-0.98579	-0.547924	-1.40366	0.622856	-0.128563	-0.0800762	-2.79709	1
539	Utah	42	2.33333	-0.98579	-0.547924	-1.40366	0.622856	-0.128563	-0.0800762	0.202913	1
542	Utah	42	3	-0.98579	-0.547924	-1.40366	0.622856	-0.128563	-0.0800762	0.202913	1
549	Utah	42	1	-0.98579	-0.547924	-1.40366	0.622856	-0.128563	-0.0800762	2.20291	1
879	Utah	42	3.66667	-0.98579	-0.547924	-1.40366	0.622856	-0.128563	-0.0800762	0.202913	0
4.2006	Utah	42	1.66667	-0.98579	-0.547924	-1.40366	0.622856	-0.128563	-0.0800762	-1.79709	0
787.201	Utah	42	2.33333	-0.98579	-0.547924	-1.40366	0.622856	-0.128563	-0.0800762	-1.79709	1
815.201	Utah	42	3.66667	-0.98579	-0.547924	-1.40366	0.622856	-0.128563	-0.0800762	-1.79709	1
844.201	Utah	42	2.33333	-0.98579	-0.547924	-1.40366	0.622856	-0.128563	-0.0800762	-2.79709	0
846.201	Utah	42	1	-0.98579	-0.547924	-1.40366	0.622856	-0.128563	-0.0800762	-1.79709	0
843.201	Utah	42	4	-0.98579	-0.547924	-1.40366	0.622856	-0.128563	-0.0800762	-1.79709	1
797.201	Utah	42	1.66667	-0.98579	-0.547924	-1.40366	0.622856	-0.128563	-0.0800762	0.202913	0
803.201	Utah	42	2.33333	-0.98579	-0.547924	-1.40366	0.622856	-0.128563	-0.0800762	0.202913	0
818.201	Utah	42	2	-0.98579	-0.547924	-1.40366	0.622856	-0.128563	-0.0800762	0.202913	1
806.201	Utah	42	2.66667	-0.98579	-0.547924	-1.40366	0.622856	-0.128563	-0.0800762	0.202913	1
792.201	Utah	42	3.66667	-0.98579	-0.547924	-1.40366	0.622856	-0.128563	-0.0800762	0.202913	1
832.201	Utah	42	4	-0.98579	-0.547924	-1.40366	0.622856	-0.128563	-0.0800762	0.202913	1
851.201	Utah	42	2.33333	-0.98579	-0.547924	-1.40366	0.622856	-0.128563	-0.0800762	1.20291	0
825.201	Utah	42	3	-0.98579	-0.547924	-1.40366	0.622856	-0.128563	-0.0800762	1.20291	1
840.201	Utah	42	1	-0.98579	-0.547924	-1.40366	0.622856	-0.128563	-0.0800762	1.20291	0
788.201	Utah	42	2	-0.98579	-0.547924	-1.40366	0.622856	-0.128563	-0.0800762	1.20291	0
859.201	Utah	42	2.33333	-0.98579	-0.547924	-1.40366	0.622856	-0.128563	-0.0800762	1.20291	0
7	Vermont	44	3.33333	-1.20211	-1.73186	-1.60508	0.705536	-0.0258411	-0.0182318	0.202913	1
595	Vermont	44	2	-1.20211	-1.73186	-1.60508	0.705536	-0.0258411	-0.0182318	0.202913	0
609	Vermont	44	1.66667	-1.20211	-1.73186	-1.60508	0.705536	-0.0258411	-0.0182318	2.20291	0
619	Vermont	44	1.66667	-1.20211	-1.73186	-1.60508	0.705536	-0.0258411	-0.0182318	0.202913	1
598.201	Vermont	44	1.66667	-1.20211	-1.73186	-1.60508	0.705536	-0.0258411	-0.0182318	0.202913	0
672.201	Vermont	44	1	-1.20211	-1.73186	-1.60508	0.705536	-0.0258411	-0.0182318	1.20291	0
84	Virginia	43	2	0.0526886	-0.463357	0.0846639	-0.596674	0.963058	-0.574631	-1.79709	1
99	Virginia	43	1.33333	0.0526886	-0.463357	0.0846639	-0.596674	0.963058	-0.574631	-1.79709	1
105	Virginia	43	3.66667	0.0526886	-0.463357	0.0846639	-0.596674	0.963058	-0.574631	0.202913	1
137	Virginia	43	3.33333	0.0526886	-0.463357	0.0846639	-0.596674	0.963058	-0.574631	-1.79709	1
149	Virginia	43	3.66667	0.0526886	-0.463357	0.0846639	-0.596674	0.963058	-0.574631	0.202913	1
272	Virginia	43	1.33333	0.0526886	-0.463357	0.0846639	-0.596674	0.963058	-0.574631	0.202913	0
278	Virginia	43	3	0.0526886	-0.463357	0.0846639	-0.596674	0.963058	-0.574631	-1.79709	1
284	Virginia	43	4	0.0526886	-0.463357	0.0846639	-0.596674	0.963058	-0.574631	-1.79709	1
370	Virginia	43	1	0.0526886	-0.463357	0.0846639	-0.596674	0.963058	-0.574631	-1.79709	0
375	Virginia	43	4	0.0526886	-0.463357	0.0846639	-0.596674	0.963058	-0.574631	0.202913	0
581	Virginia	43	2.66667	0.0526886	-0.463357	0.0846639	-0.596674	0.963058	-0.574631	1.20291	0
612	Virginia	43	3	0.0526886	-0.463357	0.0846639	-0.596674	0.963058	-0.574631	0.202913	1
635	Virginia	43	4	0.0526886	-0.463357	0.0846639	-0.596674	0.963058	-0.574631	1.20291	1
707	Virginia	43	2	0.0526886	-0.463357	0.0846639	-0.596674	0.963058	-0.574631	-1.79709	1
732	Virginia	43	3	0.0526886	-0.463357	0.0846639	-0.596674	0.963058	-0.574631	1.20291	1
734	Virginia	43	1.66667	0.0526886	-0.463357	0.0846639	-0.596674	0.963058	-0.574631	-1.79709	0
741	Virginia	43	2.33333	0.0526886	-0.463357	0.0846639	-0.596674	0.963058	-0.574631	2.20291	0
826	Virginia	43	2	0.0526886	-0.463357	0.0846639	-0.596674	0.963058	-0.574631	-1.79709	0
829	Virginia	43	1.33333	0.0526886	-0.463357	0.0846639	-0.596674	0.963058	-0.574631	2.20291	0
838	Virginia	43	1	0.0526886	-0.463357	0.0846639	-0.596674	0.963058	-0.574631	-1.79709	0
846	Virginia	43	1	0.0526886	-0.463357	0.0846639	-0.596674	0.963058	-0.574631	-1.79709	0
847	Virginia	43	4	0.0526886	-0.463357	0.0846639	-0.596674	0.963058	-0.574631	1.20291	1
972	Virginia	43	3	0.0526886	-0.463357	0.0846639	-0.596674	0.963058	-0.574631	-1.79709	0
978	Virginia	43	3	0.0526886	-0.463357	0.0846639	-0.596674	0.963058	-0.574631	1.20291	0
981	Virginia	43	1	0.0526886	-0.463357	0.0846639	-0.596674	0.963058	-0.574631	1.20291	1
986	Virginia	43	4	0.0526886	-0.463357	0.0846639	-0.596674	0.963058	-0.574631	1.20291	1
993	Virginia	43	3	0.0526886	-0.463357	0.0846639	-0.596674	0.963058	-0.574631	-1.79709	0
652.201	Virginia	43	3	0.0526886	-0.463357	0.0846639	-0.596674	0.963058	-0.574631		0
571.201	Virginia	43	3	0.0526886	-0.463357	0.0846639	-0.596674	0.963058	-0.574631	-1.79709	0
741.201	Virginia	43	2	0.0526886	-0.463357	0.0846639	-0.596674	0.963058	-0.574631	0.202913	0
521.201	Virginia	43	2	0.0526886	-0.463357	0.0846639	-0.596674	0.963058	-0.574631	0.202913	1
707.201	Virginia	43	1.33333	0.0526886	-0.463357	0.0846639	-0.596674	0.963058	-0.574631	0.202913	1
477.201	Virginia	43	2	0.0526886	-0.463357	0.0846639	-0.596674	0.963058	-0.574631	-0.797087	0
519.201	Virginia	43	1	0.0526886	-0.463357	0.0846639	-0.596674	0.963058	-0.574631	0.202913	1
644.201	Virginia	43	1.33333	0.0526886	-0.463357	0.0846639	-0.596674	0.963058	-0.574631	0.202913	1
748.201	Virginia	43	3.66667	0.0526886	-0.463357	0.0846639	-0.596674	0.963058	-0.574631	1.20291	1
675.201	Virginia	43	2	0.0526886	-0.463357	0.0846639	-0.596674	0.963058	-0.574631	1.20291	0
722.201	Virginia	43	3.33333	0.0526886	-0.463357	0.0846639	-0.596674	0.963058	-0.574631	2.20291	0
50	Washington	45	1	-0.619019	-0.717058	-0.587806	0.250796	0.659436	0.165384	0.202913	0
61	Washington	45	3	-0.619019	-0.717058	-0.587806	0.250796	0.659436	0.165384	-1.79709	1
72	Washington	45	2.33333	-0.619019	-0.717058	-0.587806	0.250796	0.659436	0.165384	1.20291	0
237	Washington	45	3	-0.619019	-0.717058	-0.587806	0.250796	0.659436	0.165384	0.202913	1
238	Washington	45	3.33333	-0.619019	-0.717058	-0.587806	0.250796	0.659436	0.165384	0.202913	1
246	Washington	45	2	-0.619019	-0.717058	-0.587806	0.250796	0.659436	0.165384	1.20291	1
248	Washington	45	3.66667	-0.619019	-0.717058	-0.587806	0.250796	0.659436	0.165384	-0.797087	1
252	Washington	45	4	-0.619019	-0.717058	-0.587806	0.250796	0.659436	0.165384	0.202913	1
258	Washington	45	2.66667	-0.619019	-0.717058	-0.587806	0.250796	0.659436	0.165384	1.20291	1
259	Washington	45	2.66667	-0.619019	-0.717058	-0.587806	0.250796	0.659436	0.165384	1.20291	0
373	Washington	45	2	-0.619019	-0.717058	-0.587806	0.250796	0.659436	0.165384	-1.79709	1
450	Washington	45	3	-0.619019	-0.717058	-0.587806	0.250796	0.659436	0.165384	0.202913	1
472	Washington	45	3	-0.619019	-0.717058	-0.587806	0.250796	0.659436	0.165384	1.20291	0
475	Washington	45	2	-0.619019	-0.717058	-0.587806	0.250796	0.659436	0.165384	1.20291	0
478	Washington	45	2.33333	-0.619019	-0.717058	-0.587806	0.250796	0.659436	0.165384	1.20291	0
479	Washington	45	3	-0.619019	-0.717058	-0.587806	0.250796	0.659436	0.165384	-2.79709	0
480	Washington	45		-0.619019	-0.717058	-0.587806	0.250796	0.659436	0.165384	0.202913	0
483	Washington	45	1.66667	-0.619019	-0.717058	-0.587806	0.250796	0.659436	0.165384	0.202913	1
517	Washington	45	2.33333	-0.619019	-0.717058	-0.587806	0.250796	0.659436	0.165384	1.20291	1
522	Washington	45	3.5	-0.619019	-0.717058	-0.587806	0.250796	0.659436	0.165384	1.20291	1
526	Washington	45	4	-0.619019	-0.717058	-0.587806	0.250796	0.659436	0.165384	1.20291	1
528	Washington	45	1	-0.619019	-0.717058	-0.587806	0.250796	0.659436	0.165384	1.20291	0
534	Washington	45	1	-0.619019	-0.717058	-0.587806	0.250796	0.659436	0.165384	0.202913	0
560	Washington	45	2	-0.619019	-0.717058	-0.587806	0.250796	0.659436	0.165384	0.202913	0
562	Washington	45	1.66667	-0.619019	-0.717058	-0.587806	0.250796	0.659436	0.165384	0.202913	1
596	Washington	45	2	-0.619019	-0.717058	-0.587806	0.250796	0.659436	0.165384	0.202913	0
602	Washington	45	1	-0.619019	-0.717058	-0.587806	0.250796	0.659436	0.165384	1.20291	0
626	Washington	45	3.33333	-0.619019	-0.717058	-0.587806	0.250796	0.659436	0.165384	1.20291	1
655	Washington	45	3.33333	-0.619019	-0.717058	-0.587806	0.250796	0.659436	0.165384	0.202913	0
661	Washington	45	4	-0.619019	-0.717058	-0.587806	0.250796	0.659436	0.165384	-1.79709	0
765	Washington	45	2.66667	-0.619019	-0.717058	-0.587806	0.250796	0.659436	0.165384	0.202913	0
766	Washington	45	1	-0.619019	-0.717058	-0.587806	0.250796	0.659436	0.165384	2.20291	1
894	Washington	45	1.33333	-0.619019	-0.717058	-0.587806	0.250796	0.659436	0.165384	-1.79709	1
895	Washington	45	2.66667	-0.619019	-0.717058	-0.587806	0.250796	0.659436	0.165384	-1.79709	1
896	Washington	45	4	-0.619019	-0.717058	-0.587806	0.250796	0.659436	0.165384	0.202913	0
900	Washington	45	2.33333	-0.619019	-0.717058	-0.587806	0.250796	0.659436	0.165384	1.20291	0
906	Washington	45	4	-0.619019	-0.717058	-0.587806	0.250796	0.659436	0.165384	0.202913	1
909	Washington	45	1	-0.619019	-0.717058	-0.587806	0.250796	0.659436	0.165384	-1.79709	1
912	Washington	45	3.33333	-0.619019	-0.717058	-0.587806	0.250796	0.659436	0.165384	1.20291	0
1001	Washington	45	3.33333	-0.619019	-0.717058	-0.587806	0.250796	0.659436	0.165384	0.202913	0
1003	Washington	45	2.33333	-0.619019	-0.717058	-0.587806	0.250796	0.659436	0.165384	0.202913	1
957.201	Washington	45	2.66667	-0.619019	-0.717058	-0.587806	0.250796	0.659436	0.165384	-1.79709	0
965.201	Washington	45	3.66667	-0.619019	-0.717058	-0.587806	0.250796	0.659436	0.165384	-2.79709	1
980.201	Washington	45	1	-0.619019	-0.717058	-0.587806	0.250796	0.659436	0.165384	-1.79709	1
944.201	Washington	45	1	-0.619019	-0.717058	-0.587806	0.250796	0.659436	0.165384	0.202913	1
912.201	Washington	45	1.33333	-0.619019	-0.717058	-0.587806	0.250796	0.659436	0.165384	0.202913	0
909.201	Washington	45	2.66667	-0.619019	-0.717058	-0.587806	0.250796	0.659436	0.165384	0.202913	1
970.201	Washington	45	2	-0.619019	-0.717058	-0.587806	0.250796	0.659436	0.165384	0.202913	0
900.201	Washington	45	3.66667	-0.619019	-0.717058	-0.587806	0.250796	0.659436	0.165384	0.202913	0
950.201	Washington	45	2.66667	-0.619019	-0.717058	-0.587806	0.250796	0.659436	0.165384	-0.797087	0
977.201	Washington	45	3	-0.619019	-0.717058	-0.587806	0.250796	0.659436	0.165384	0.202913	1
1001.2	Washington	45	4	-0.619019	-0.717058	-0.587806	0.250796	0.659436	0.165384	0.202913	1
895.201	Washington	45	3	-0.619019	-0.717058	-0.587806	0.250796	0.659436	0.165384	1.20291	0
941.201	Washington	45	2.33333	-0.619019	-0.717058	-0.587806	0.250796	0.659436	0.165384	1.20291	0
976.201	Washington	45	2.66667	-0.619019	-0.717058	-0.587806	0.250796	0.659436	0.165384	1.20291	1
983.201	Washington	45	1	-0.619019	-0.717058	-0.587806	0.250796	0.659436	0.165384	1.20291	1
883.201	Washington	45	2.66667	-0.619019	-0.717058	-0.587806	0.250796	0.659436	0.165384	1.20291	1
894.201	Washington	45	1.33333	-0.619019	-0.717058	-0.587806	0.250796	0.659436	0.165384	1.20291	1
998.201	Washington	45	1	-0.619019	-0.717058	-0.587806	0.250796	0.659436	0.165384	1.20291	1
891.201	Washington	45	2	-0.619019	-0.717058	-0.587806	0.250796	0.659436	0.165384	1.20291	0
949.201	Washington	45		-0.619019	-0.717058	-0.587806	0.250796	0.659436	0.165384	2.20291	1
989.201	Washington	45	2.33333	-0.619019	-0.717058	-0.587806	0.250796	0.659436	0.165384	2.20291	0
967.201	Washington	45	2.66667	-0.619019	-0.717058	-0.587806	0.250796	0.659436	0.165384	2.20291	0
86	West Virginia	47	1	-1.27533	0.297746	-1.29334	0.044096	-1.52279	-0.0671491	2.20291	0
273	West Virginia	47	2	-1.27533	0.297746	-1.29334	0.044096	-1.52279	-0.0671491	1.20291	1
394	West Virginia	47	3.66667	-1.27533	0.297746	-1.29334	0.044096	-1.52279	-0.0671491	-0.797087	0
398	West Virginia	47	4	-1.27533	0.297746	-1.29334	0.044096	-1.52279	-0.0671491	-1.79709	0
432	West Virginia	47	3.33333	-1.27533	0.297746	-1.29334	0.044096	-1.52279	-0.0671491	-1.79709	1
784.201	West Virginia	47	2.66667	-1.27533	0.297746	-1.29334	0.044096	-1.52279	-0.0671491	-1.79709	1
565.201	West Virginia	47	3.5	-1.27533	0.297746	-1.29334	0.044096	-1.52279	-0.0671491	-2.79709	0
636.201	West Virginia	47	1	-1.27533	0.297746	-1.29334	0.044096	-1.52279	-0.0671491	-1.79709	1
666.201	West Virginia	47	3.66667	-1.27533	0.297746	-1.29334	0.044096	-1.52279	-0.0671491	0.202913	1
634.201	West Virginia	47	2	-1.27533	0.297746	-1.29334	0.044096	-1.52279	-0.0671491	0.202913	0
651.201	West Virginia	47	3.66667	-1.27533	0.297746	-1.29334	0.044096	-1.52279	-0.0671491	0.202913	1
639.201	West Virginia	47	4	-1.27533	0.297746	-1.29334	0.044096	-1.52279	-0.0671491	1.20291	1
584.201	West Virginia	47	3	-1.27533	0.297746	-1.29334	0.044096	-1.52279	-0.0671491	1.20291	1
606.201	West Virginia	47	1	-1.27533	0.297746	-1.29334	0.044096	-1.52279	-0.0671491	2.20291	1
64	Wisconsin	46	2.33333	0.00194304	-0.801625	0.24177	0.333476	-0.0399219	-0.013313	1.20291	1
127	Wisconsin	46	1.66667	0.00194304	-0.801625	0.24177	0.333476	-0.0399219	-0.013313	1.20291	1
131	Wisconsin	46	2.33333	0.00194304	-0.801625	0.24177	0.333476	-0.0399219	-0.013313	0.202913	0
134	Wisconsin	46	1	0.00194304	-0.801625	0.24177	0.333476	-0.0399219	-0.013313	1.20291	1
138	Wisconsin	46	4	0.00194304	-0.801625	0.24177	0.333476	-0.0399219	-0.013313	-1.79709	0
292	Wisconsin	46	4	0.00194304	-0.801625	0.24177	0.333476	-0.0399219	-0.013313	0.202913	1
293	Wisconsin	46	3.66667	0.00194304	-0.801625	0.24177	0.333476	-0.0399219	-0.013313	1.20291	1
299	Wisconsin	46	3	0.00194304	-0.801625	0.24177	0.333476	-0.0399219	-0.013313	-1.79709	1
423	Wisconsin	46	3.33333	0.00194304	-0.801625	0.24177	0.333476	-0.0399219	-0.013313	-1.79709	1
588	Wisconsin	46	3	0.00194304	-0.801625	0.24177	0.333476	-0.0399219	-0.013313	-1.79709	1
591	Wisconsin	46	2	0.00194304	-0.801625	0.24177	0.333476	-0.0399219	-0.013313	2.20291	0
660	Wisconsin	46	3	0.00194304	-0.801625	0.24177	0.333476	-0.0399219	-0.013313	2.20291	0
672	Wisconsin	46	4	0.00194304	-0.801625	0.24177	0.333476	-0.0399219	-0.013313	2.20291	1
690	Wisconsin	46	1.66667	0.00194304	-0.801625	0.24177	0.333476	-0.0399219	-0.013313	-1.79709	0
702	Wisconsin	46	2	0.00194304	-0.801625	0.24177	0.333476	-0.0399219	-0.013313	-1.79709	1
704	Wisconsin	46	2.66667	0.00194304	-0.801625	0.24177	0.333476	-0.0399219	-0.013313	0.202913	1
809	Wisconsin	46	2	0.00194304	-0.801625	0.24177	0.333476	-0.0399219	-0.013313	2.20291	1
817	Wisconsin	46	3	0.00194304	-0.801625	0.24177	0.333476	-0.0399219	-0.013313	-1.79709	0
956	Wisconsin	46	1	0.00194304	-0.801625	0.24177	0.333476	-0.0399219	-0.013313	1.20291	0
964	Wisconsin	46	3	0.00194304	-0.801625	0.24177	0.333476	-0.0399219	-0.013313	-1.79709	1
969	Wisconsin	46	2.33333	0.00194304	-0.801625	0.24177	0.333476	-0.0399219	-0.013313	0.202913	0
67.2006	Wisconsin	46	1	0.00194304	-0.801625	0.24177	0.333476	-0.0399219	-0.013313	-1.79709	0
102.201	Wisconsin	46	3.33333	0.00194304	-0.801625	0.24177	0.333476	-0.0399219	-0.013313	-1.79709	1
33.2006	Wisconsin	46	1.66667	0.00194304	-0.801625	0.24177	0.333476	-0.0399219	-0.013313	-1.79709	0
294.201	Wisconsin	46	2	0.00194304	-0.801625	0.24177	0.333476	-0.0399219	-0.013313	-1.79709	0
363.201	Wisconsin	46	3.33333	0.00194304	-0.801625	0.24177	0.333476	-0.0399219	-0.013313	-1.79709	0
366.201	Wisconsin	46	1	0.00194304	-0.801625	0.24177	0.333476	-0.0399219	-0.013313	-1.79709	0
418.201	Wisconsin	46	3	0.00194304	-0.801625	0.24177	0.333476	-0.0399219	-0.013313	-2.79709	0
147.201	Wisconsin	46	1.66667	0.00194304	-0.801625	0.24177	0.333476	-0.0399219	-0.013313	-1.79709	1
275.201	Wisconsin	46	2	0.00194304	-0.801625	0.24177	0.333476	-0.0399219	-0.013313	-1.79709	1
388.201	Wisconsin	46	4	0.00194304	-0.801625	0.24177	0.333476	-0.0399219	-0.013313	-1.79709	1
18.2006	Wisconsin	46	3.66667	0.00194304	-0.801625	0.24177	0.333476	-0.0399219	-0.013313	-2.79709	1
22.2006	Wisconsin	46	4	0.00194304	-0.801625	0.24177	0.333476	-0.0399219	-0.013313	-3.79709	0
292.201	Wisconsin	46	2.33333	0.00194304	-0.801625	0.24177	0.333476	-0.0399219	-0.013313	-2.79709	0
323.201	Wisconsin	46	1	0.00194304	-0.801625	0.24177	0.333476	-0.0399219	-0.013313	-1.79709	0
352.201	Wisconsin	46	3.33333	0.00194304	-0.801625	0.24177	0.333476	-0.0399219	-0.013313	-1.79709	1
357.201	Wisconsin	46	3	0.00194304	-0.801625	0.24177	0.333476	-0.0399219	-0.013313	-3.79709	1
186.201	Wisconsin	46	3	0.00194304	-0.801625	0.24177	0.333476	-0.0399219	-0.013313	0.202913	0
376.201	Wisconsin	46	3.66667	0.00194304	-0.801625	0.24177	0.333476	-0.0399219	-0.013313	-0.797087	0
299.201	Wisconsin	46	1.33333	0.00194304	-0.801625	0.24177	0.333476	-0.0399219	-0.013313	0.202913	1
176.201	Wisconsin	46	1.66667	0.00194304	-0.801625	0.24177	0.333476	-0.0399219	-0.013313	0.202913	1
305.201	Wisconsin	46	3	0.00194304	-0.801625	0.24177	0.333476	-0.0399219	-0.013313	0.202913	1
384.201	Wisconsin	46	2	0.00194304	-0.801625	0.24177	0.333476	-0.0399219	-0.013313	0.202913	0
241.201	Wisconsin	46	2.33333	0.00194304	-0.801625	0.24177	0.333476	-0.0399219	-0.013313	0.202913	1
74.2006	Wisconsin	46	1.66667	0.00194304	-0.801625	0.24177	0.333476	-0.0399219	-0.013313	0.202913	0
231.201	Wisconsin	46	2.33333	0.00194304	-0.801625	0.24177	0.333476	-0.0399219	-0.013313	0.202913	1
244.201	Wisconsin	46	2	0.00194304	-0.801625	0.24177	0.333476	-0.0399219	-0.013313	0.202913	0
296.201	Wisconsin	46	1.33333	0.00194304	-0.801625	0.24177	0.333476	-0.0399219	-0.013313	0.202913	0
369.201	Wisconsin	46	3.33333	0.00194304	-0.801625	0.24177	0.333476	-0.0399219	-0.013313	0.202913	0
149.201	Wisconsin	46	1	0.00194304	-0.801625	0.24177	0.333476	-0.0399219	-0.013313	1.20291	0
173.201	Wisconsin	46	1.66667	0.00194304	-0.801625	0.24177	0.333476	-0.0399219	-0.013313	1.20291	0
44.2006	Wisconsin	46	1	0.00194304	-0.801625	0.24177	0.333476	-0.0399219	-0.013313	1.20291	1
190.201	Wisconsin	46	1.33333	0.00194304	-0.801625	0.24177	0.333476	-0.0399219	-0.013313	1.20291	0
55.2006	Wisconsin	46	1	0.00194304	-0.801625	0.24177	0.333476	-0.0399219	-0.013313	1.20291	1
99.2006	Wisconsin	46	1.66667	0.00194304	-0.801625	0.24177	0.333476	-0.0399219	-0.013313	1.20291	0
178.201	Wisconsin	46	3.33333	0.00194304	-0.801625	0.24177	0.333476	-0.0399219	-0.013313	1.20291	1
379.201	Wisconsin	46	3	0.00194304	-0.801625	0.24177	0.333476	-0.0399219	-0.013313	1.20291	0
346.201	Wisconsin	46	3	0.00194304	-0.801625	0.24177	0.333476	-0.0399219	-0.013313	1.20291	0
54.2006	Wisconsin	46	1.33333	0.00194304	-0.801625	0.24177	0.333476	-0.0399219	-0.013313	2.20291	0
183.201	Wisconsin	46	4	0.00194304	-0.801625	0.24177	0.333476	-0.0399219	-0.013313	2.20291	0
208.201	Wisconsin	46	2.33333	0.00194304	-0.801625	0.24177	0.333476	-0.0399219	-0.013313	2.20291	1
317.201	Wisconsin	46	1	0.00194304	-0.801625	0.24177	0.333476	-0.0399219	-0.013313	2.20291	1
[truncated: 6 more rows]

## Sheet: Test 3 white
case.id	state	state.code	offensive.speech	c.g.white	teen.birth.white	climate	wealth	climate.x.wealth	edu.cnt	male.dummy
32	Alabama	1	1	-0.901855	1.14015	-1.23744	-1.10867	1.37191	-1.79709	1
199	Alabama	1	3	-0.901855	1.14015	-1.23744	-1.10867	1.37191	-1.79709	0
202	Alabama	1	3.33333	-0.901855	1.14015	-1.23744	-1.10867	1.37191	-1.79709	1
402	Alabama	1	3	-0.901855	1.14015	-1.23744	-1.10867	1.37191	1.20291	0
536	Alabama	1	2	-0.901855	1.14015	-1.23744	-1.10867	1.37191	2.20291	0
556	Alabama	1	3.33333	-0.901855	1.14015	-1.23744	-1.10867	1.37191	2.20291	1
568	Alabama	1	3	-0.901855	1.14015	-1.23744	-1.10867	1.37191	-1.79709	1
610	Alabama	1	1	-0.901855	1.14015	-1.23744	-1.10867	1.37191	2.20291	1
740	Alabama	1	3.66667	-0.901855	1.14015	-1.23744	-1.10867	1.37191	0.202913	0
743	Alabama	1	1.33333	-0.901855	1.14015	-1.23744	-1.10867	1.37191	-1.79709	0
746	Alabama	1	2	-0.901855	1.14015	-1.23744	-1.10867	1.37191	1.20291	0
752	Alabama	1	3	-0.901855	1.14015	-1.23744	-1.10867	1.37191	0.202913	0
857	Alabama	1	1	-0.901855	1.14015	-1.23744	-1.10867	1.37191	0.202913	0
861	Alabama	1	3	-0.901855	1.14015	-1.23744	-1.10867	1.37191	-2.79709	1
75.2006	Alabama	1	2.33333	-0.901855	1.14015	-1.23744	-1.10867	1.37191	-1.79709	0
268.201	Alabama	1	2	-0.901855	1.14015	-1.23744	-1.10867	1.37191	-1.79709	0
112.201	Alabama	1	2.66667	-0.901855	1.14015	-1.23744	-1.10867	1.37191	-1.79709	1
159.201	Alabama	1	2.33333	-0.901855	1.14015	-1.23744	-1.10867	1.37191	-1.79709	0
60.2006	Alabama	1	4	-0.901855	1.14015	-1.23744	-1.10867	1.37191	-1.79709	0
413.201	Alabama	1	4	-0.901855	1.14015	-1.23744	-1.10867	1.37191	-0.797087	1
398.201	Alabama	1	4	-0.901855	1.14015	-1.23744	-1.10867	1.37191	0.202913	0
76.2006	Alabama	1	2.33333	-0.901855	1.14015	-1.23744	-1.10867	1.37191	-0.797087	1
124.201	Alabama	1	1.33333	-0.901855	1.14015	-1.23744	-1.10867	1.37191	1.20291	0
402.201	Alabama	1	2.33333	-0.901855	1.14015	-1.23744	-1.10867	1.37191	1.20291	1
201.201	Alabama	1	1.66667	-0.901855	1.14015	-1.23744	-1.10867	1.37191	1.20291	0
425.201	Alabama	1	1.33333	-0.901855	1.14015	-1.23744	-1.10867	1.37191	1.20291	0
313.201	Alabama	1	2.66667	-0.901855	1.14015	-1.23744	-1.10867	1.37191	1.20291	0
26.2006	Alabama	1	1	-0.901855	1.14015	-1.23744	-1.10867	1.37191	2.20291	0
97.2006	Alabama	1	3	-0.901855	1.14015	-1.23744	-1.10867	1.37191	2.20291	0
225	Arizona	3	2	0.599301	-0.0715221	-0.576004	-0.267169	0.15389	-1.79709	1
229	Arizona	3	1	0.599301	-0.0715221	-0.576004	-0.267169	0.15389	1.20291	0
233	Arizona	3	3.66667	0.599301	-0.0715221	-0.576004	-0.267169	0.15389	0.202913	0
356	Arizona	3	4	0.599301	-0.0715221	-0.576004	-0.267169	0.15389	-2.79709	1
413	Arizona	3	1.66667	0.599301	-0.0715221	-0.576004	-0.267169	0.15389	1.20291	0
757	Arizona	3	1	0.599301	-0.0715221	-0.576004	-0.267169	0.15389	2.20291	0
759	Arizona	3	1.33333	0.599301	-0.0715221	-0.576004	-0.267169	0.15389	1.20291	0
880	Arizona	3	1	0.599301	-0.0715221	-0.576004	-0.267169	0.15389	2.20291	0
881	Arizona	3	4	0.599301	-0.0715221	-0.576004	-0.267169	0.15389	1.20291	1
802.201	Arizona	3	1	0.599301	-0.0715221	-0.576004	-0.267169	0.15389	-1.79709	1
791.201	Arizona	3	2	0.599301	-0.0715221	-0.576004	-0.267169	0.15389	-1.79709	1
805.201	Arizona	3	3.66667	0.599301	-0.0715221	-0.576004	-0.267169	0.15389	-1.79709	0
820.201	Arizona	3	2.66667	0.599301	-0.0715221	-0.576004	-0.267169	0.15389	-1.79709	0
830.201	Arizona	3	1.66667	0.599301	-0.0715221	-0.576004	-0.267169	0.15389	-1.79709	0
853.201	Arizona	3	3	0.599301	-0.0715221	-0.576004	-0.267169	0.15389	-1.79709	1
857.201	Arizona	3	4	0.599301	-0.0715221	-0.576004	-0.267169	0.15389	-1.79709	1
810.201	Arizona	3	2	0.599301	-0.0715221	-0.576004	-0.267169	0.15389	-1.79709	1
822.201	Arizona	3	3.33333	0.599301	-0.0715221	-0.576004	-0.267169	0.15389	-1.79709	1
876.201	Arizona	3	2	0.599301	-0.0715221	-0.576004	-0.267169	0.15389	-1.79709	0
837.201	Arizona	3	2.66667	0.599301	-0.0715221	-0.576004	-0.267169	0.15389	0.202913	0
814.201	Arizona	3	1	0.599301	-0.0715221	-0.576004	-0.267169	0.15389	0.202913	0
865.201	Arizona	3	2.66667	0.599301	-0.0715221	-0.576004	-0.267169	0.15389	0.202913	1
848.201	Arizona	3	1.66667	0.599301	-0.0715221	-0.576004	-0.267169	0.15389	1.20291	0
829.201	Arizona	3	2.66667	0.599301	-0.0715221	-0.576004	-0.267169	0.15389	1.20291	0
839.201	Arizona	3	2.66667	0.599301	-0.0715221	-0.576004	-0.267169	0.15389	1.20291	0
793.201	Arizona	3	2	0.599301	-0.0715221	-0.576004	-0.267169	0.15389	1.20291	0
821.201	Arizona	3	3.66667	0.599301	-0.0715221	-0.576004	-0.267169	0.15389	1.20291	0
868.201	Arizona	3	2.33333	0.599301	-0.0715221	-0.576004	-0.267169	0.15389	1.20291	0
833.201	Arizona	3	1	0.599301	-0.0715221	-0.576004	-0.267169	0.15389	2.20291	0
794.201	Arizona	3	2	0.599301	-0.0715221	-0.576004	-0.267169	0.15389	2.20291	1
841.201	Arizona	3	2	0.599301	-0.0715221	-0.576004	-0.267169	0.15389	2.20291	0
223	Arkansas	2	3	0.576589	2.14987	-0.369304	-1.31175	0.484433	0.202913	1
224	Arkansas	2	3.33333	0.576589	2.14987	-0.369304	-1.31175	0.484433	-1.79709	1
231	Arkansas	2	4	0.576589	2.14987	-0.369304	-1.31175	0.484433	-3.79709	1
236	Arkansas	2	3.33333	0.576589	2.14987	-0.369304	-1.31175	0.484433	-1.79709	1
344	Arkansas	2	3.33333	0.576589	2.14987	-0.369304	-1.31175	0.484433	-3.79709	1
395	Arkansas	2	1.66667	0.576589	2.14987	-0.369304	-1.31175	0.484433	2.20291	0
396	Arkansas	2	3.33333	0.576589	2.14987	-0.369304	-1.31175	0.484433	-1.79709	0
401	Arkansas	2	1.33333	0.576589	2.14987	-0.369304	-1.31175	0.484433	1.20291	0
498	Arkansas	2	1.66667	0.576589	2.14987	-0.369304	-1.31175	0.484433	0.202913	1
516	Arkansas	2	2.66667	0.576589	2.14987	-0.369304	-1.31175	0.484433	1.20291	1
749	Arkansas	2	3.66667	0.576589	2.14987	-0.369304	-1.31175	0.484433	1.20291	0
875	Arkansas	2	4	0.576589	2.14987	-0.369304	-1.31175	0.484433	2.20291	1
146.201	Arkansas	2	1	0.576589	2.14987	-0.369304	-1.31175	0.484433	-1.79709	1
202.201	Arkansas	2	2.66667	0.576589	2.14987	-0.369304	-1.31175	0.484433	-1.79709	0
85.2006	Arkansas	2	4	0.576589	2.14987	-0.369304	-1.31175	0.484433	-1.79709	1
169.201	Arkansas	2	4	0.576589	2.14987	-0.369304	-1.31175	0.484433	-1.79709	1
406.201	Arkansas	2	4	0.576589	2.14987	-0.369304	-1.31175	0.484433	-2.79709	1
321.201	Arkansas	2	1	0.576589	2.14987	-0.369304	-1.31175	0.484433	0.202913	0
91.2006	Arkansas	2	2	0.576589	2.14987	-0.369304	-1.31175	0.484433	0.202913	0
330.201	Arkansas	2	2.66667	0.576589	2.14987	-0.369304	-1.31175	0.484433	0.202913	1
211.201	Arkansas	2	4	0.576589	2.14987	-0.369304	-1.31175	0.484433	1.20291	0
92.2006	Arkansas	2	3	0.576589	2.14987	-0.369304	-1.31175	0.484433	1.20291	0
283.201	Arkansas	2	2	0.576589	2.14987	-0.369304	-1.31175	0.484433	2.20291	0
53	California	4	1	-0.297438	-1.18222	-1.34079	0.951322	-1.27553	1.20291	0
56	California	4	2.66667	-0.297438	-1.18222	-1.34079	0.951322	-1.27553	2.20291	0
57	California	4	2.33333	-0.297438	-1.18222	-1.34079	0.951322	-1.27553	1.20291	0
59	California	4	2	-0.297438	-1.18222	-1.34079	0.951322	-1.27553	1.20291	0
62	California	4	3	-0.297438	-1.18222	-1.34079	0.951322	-1.27553	1.20291	1
241	California	4	2	-0.297438	-1.18222	-1.34079	0.951322	-1.27553	2.20291	0
242	California	4	3	-0.297438	-1.18222	-1.34079	0.951322	-1.27553	1.20291	0
243	California	4	2	-0.297438	-1.18222	-1.34079	0.951322	-1.27553	1.20291	0
245	California	4	1	-0.297438	-1.18222	-1.34079	0.951322	-1.27553	2.20291	0
247	California	4	1	-0.297438	-1.18222	-1.34079	0.951322	-1.27553	0.202913	0
249	California	4	1	-0.297438	-1.18222	-1.34079	0.951322	-1.27553	2.20291	0
250	California	4	3	-0.297438	-1.18222	-1.34079	0.951322	-1.27553	0.202913	1
251	California	4	1.33333	-0.297438	-1.18222	-1.34079	0.951322	-1.27553	0.202913	0
254	California	4	2.66667	-0.297438	-1.18222	-1.34079	0.951322	-1.27553	1.20291	0
260	California	4	1.66667	-0.297438	-1.18222	-1.34079	0.951322	-1.27553	1.20291	0
261	California	4	2.33333	-0.297438	-1.18222	-1.34079	0.951322	-1.27553	2.20291	0
264	California	4	1	-0.297438	-1.18222	-1.34079	0.951322	-1.27553	-1.79709	0
265	California	4	3.66667	-0.297438	-1.18222	-1.34079	0.951322	-1.27553	0.202913	1
267	California	4	1	-0.297438	-1.18222	-1.34079	0.951322	-1.27553	2.20291	0
363	California	4	4	-0.297438	-1.18222	-1.34079	0.951322	-1.27553	0.202913	0
364	California	4	2.66667	-0.297438	-1.18222	-1.34079	0.951322	-1.27553	0.202913	0
366	California	4	1.5	-0.297438	-1.18222	-1.34079	0.951322	-1.27553	2.20291	0
447	California	4	1	-0.297438	-1.18222	-1.34079	0.951322	-1.27553	0.202913	1
449	California	4	2	-0.297438	-1.18222	-1.34079	0.951322	-1.27553	0.202913	1
452	California	4	4	-0.297438	-1.18222	-1.34079	0.951322	-1.27553	-1.79709	1
455	California	4	2	-0.297438	-1.18222	-1.34079	0.951322	-1.27553	-1.79709	0
470	California	4	2	-0.297438	-1.18222	-1.34079	0.951322	-1.27553	0.202913	1
476	California	4	2	-0.297438	-1.18222	-1.34079	0.951322	-1.27553	1.20291	0
485	California	4	1	-0.297438	-1.18222	-1.34079	0.951322	-1.27553	2.20291	0
486	California	4	1	-0.297438	-1.18222	-1.34079	0.951322	-1.27553	2.20291	1
495	California	4	2	-0.297438	-1.18222	-1.34079	0.951322	-1.27553	2.20291	0
504	California	4	1	-0.297438	-1.18222	-1.34079	0.951322	-1.27553	-1.79709	0
513	California	4	2	-0.297438	-1.18222	-1.34079	0.951322	-1.27553	0.202913	1
518	California	4	1.66667	-0.297438	-1.18222	-1.34079	0.951322	-1.27553	0.202913	1
520	California	4	3.33333	-0.297438	-1.18222	-1.34079	0.951322	-1.27553	-0.797087	1
523	California	4	2.33333	-0.297438	-1.18222	-1.34079	0.951322	-1.27553	1.20291	1
530	California	4	1	-0.297438	-1.18222	-1.34079	0.951322	-1.27553	0.202913	1
532	California	4	3.33333	-0.297438	-1.18222	-1.34079	0.951322	-1.27553	1.20291	1
533	California	4	2.66667	-0.297438	-1.18222	-1.34079	0.951322	-1.27553	1.20291	1
548	California	4	2.33333	-0.297438	-1.18222	-1.34079	0.951322	-1.27553	2.20291	1
553	California	4	2	-0.297438	-1.18222	-1.34079	0.951322	-1.27553	0.202913	1
555	California	4	3	-0.297438	-1.18222	-1.34079	0.951322	-1.27553	-1.79709	1
559	California	4	3	-0.297438	-1.18222	-1.34079	0.951322	-1.27553	0.202913	0
564	California	4	2	-0.297438	-1.18222	-1.34079	0.951322	-1.27553	1.20291	1
614	California	4	3.66667	-0.297438	-1.18222	-1.34079	0.951322	-1.27553	2.20291	1
623	California	4	2.33333	-0.297438	-1.18222	-1.34079	0.951322	-1.27553	2.20291	1
624	California	4	4	-0.297438	-1.18222	-1.34079	0.951322	-1.27553	0.202913	1
628	California	4	1.33333	-0.297438	-1.18222	-1.34079	0.951322	-1.27553	0.202913	1
630	California	4	2.66667	-0.297438	-1.18222	-1.34079	0.951322	-1.27553	0.202913	0
632	California	4	4	-0.297438	-1.18222	-1.34079	0.951322	-1.27553	-1.79709	0
634	California	4	2	-0.297438	-1.18222	-1.34079	0.951322	-1.27553	2.20291	0
638	California	4	2	-0.297438	-1.18222	-1.34079	0.951322	-1.27553	2.20291	0
639	California	4	4	-0.297438	-1.18222	-1.34079	0.951322	-1.27553	0.202913	1
761	California	4	2.66667	-0.297438	-1.18222	-1.34079	0.951322	-1.27553	0.202913	0
764	California	4	3	-0.297438	-1.18222	-1.34079	0.951322	-1.27553	2.20291	0
889	California	4	3.66667	-0.297438	-1.18222	-1.34079	0.951322	-1.27553	0.202913	1
891	California	4	2	-0.297438	-1.18222	-1.34079	0.951322	-1.27553	0.202913	1
892	California	4	2.66667	-0.297438	-1.18222	-1.34079	0.951322	-1.27553	2.20291	1
893	California	4	1	-0.297438	-1.18222	-1.34079	0.951322	-1.27553	-1.79709	1
897	California	4	1.33333	-0.297438	-1.18222	-1.34079	0.951322	-1.27553	2.20291	1
898	California	4	1.33333	-0.297438	-1.18222	-1.34079	0.951322	-1.27553	-0.797087	1
901	California	4	1.66667	-0.297438	-1.18222	-1.34079	0.951322	-1.27553	1.20291	0
903	California	4	1	-0.297438	-1.18222	-1.34079	0.951322	-1.27553	-1.79709	0
905	California	4	2.33333	-0.297438	-1.18222	-1.34079	0.951322	-1.27553	1.20291	0
907	California	4	2	-0.297438	-1.18222	-1.34079	0.951322	-1.27553	0.202913	1
910	California	4	3.33333	-0.297438	-1.18222	-1.34079	0.951322	-1.27553	1.20291	0
913	California	4	3.66667	-0.297438	-1.18222	-1.34079	0.951322	-1.27553	1.20291	1
1002	California	4	1	-0.297438	-1.18222	-1.34079	0.951322	-1.27553	1.20291	1
887.201	California	4	2.33333	-0.297438	-1.18222	-1.34079	0.951322	-1.27553	-2.79709	0
935.201	California	4	2.66667	-0.297438	-1.18222	-1.34079	0.951322	-1.27553	-2.79709	0
971.201	California	4	1	-0.297438	-1.18222	-1.34079	0.951322	-1.27553	-1.79709	0
896.201	California	4	1	-0.297438	-1.18222	-1.34079	0.951322	-1.27553	-1.79709	0
932.201	California	4	2.33333	-0.297438	-1.18222	-1.34079	0.951322	-1.27553	-1.79709	0
964.201	California	4	1	-0.297438	-1.18222	-1.34079	0.951322	-1.27553	-1.79709	1
987.201	California	4	2.33333	-0.297438	-1.18222	-1.34079	0.951322	-1.27553	-1.79709	0
947.201	California	4	4	-0.297438	-1.18222	-1.34079	0.951322	-1.27553	-1.79709	1
995.201	California	4	4	-0.297438	-1.18222	-1.34079	0.951322	-1.27553	-2.79709	1
888.201	California	4	2	-0.297438	-1.18222	-1.34079	0.951322	-1.27553	-1.79709	0
946.201	California	4	3	-0.297438	-1.18222	-1.34079	0.951322	-1.27553	-1.79709	1
986.201	California	4	3	-0.297438	-1.18222	-1.34079	0.951322	-1.27553	-1.79709	1
917.201	California	4	3.66667	-0.297438	-1.18222	-1.34079	0.951322	-1.27553	0.202913	1
997.201	California	4	2.66667	-0.297438	-1.18222	-1.34079	0.951322	-1.27553	0.202913	1
889.201	California	4	1	-0.297438	-1.18222	-1.34079	0.951322	-1.27553	0.202913	1
915.201	California	4	4	-0.297438	-1.18222	-1.34079	0.951322	-1.27553	0.202913	1
939.201	California	4	4	-0.297438	-1.18222	-1.34079	0.951322	-1.27553	0.202913	1
952.201	California	4	2.33333	-0.297438	-1.18222	-1.34079	0.951322	-1.27553	0.202913	1
961.201	California	4	3.33333	-0.297438	-1.18222	-1.34079	0.951322	-1.27553	0.202913	0
982.201	California	4	1	-0.297438	-1.18222	-1.34079	0.951322	-1.27553	0.202913	1
991.201	California	4	2	-0.297438	-1.18222	-1.34079	0.951322	-1.27553	0.202913	1
1002.2	California	4	1	-0.297438	-1.18222	-1.34079	0.951322	-1.27553	0.202913	0
903.201	California	4	3.33333	-0.297438	-1.18222	-1.34079	0.951322	-1.27553	0.202913	0
992.201	California	4	1	-0.297438	-1.18222	-1.34079	0.951322	-1.27553	0.202913	0
990.201	California	4	1	-0.297438	-1.18222	-1.34079	0.951322	-1.27553	1.20291	0
884.201	California	4	2	-0.297438	-1.18222	-1.34079	0.951322	-1.27553	1.20291	0
936.201	California	4	1	-0.297438	-1.18222	-1.34079	0.951322	-1.27553	1.20291	0
920.201	California	4	1.66667	-0.297438	-1.18222	-1.34079	0.951322	-1.27553	1.20291	1
954.201	California	4	2	-0.297438	-1.18222	-1.34079	0.951322	-1.27553	1.20291	0
908.201	California	4	1.33333	-0.297438	-1.18222	-1.34079	0.951322	-1.27553	1.20291	0
927.201	California	4	1.33333	-0.297438	-1.18222	-1.34079	0.951322	-1.27553	1.20291	0
930.201	California	4	4	-0.297438	-1.18222	-1.34079	0.951322	-1.27553	1.20291	1
934.201	California	4	3.33333	-0.297438	-1.18222	-1.34079	0.951322	-1.27553	1.20291	0
890.201	California	4	3.33333	-0.297438	-1.18222	-1.34079	0.951322	-1.27553	1.20291	0
911.201	California	4	2	-0.297438	-1.18222	-1.34079	0.951322	-1.27553	1.20291	1
914.201	California	4	1.66667	-0.297438	-1.18222	-1.34079	0.951322	-1.27553	1.20291	1
918.201	California	4	2	-0.297438	-1.18222	-1.34079	0.951322	-1.27553	1.20291	0
925.201	California	4	4	-0.297438	-1.18222	-1.34079	0.951322	-1.27553	1.20291	1
931.201	California	4	3.5	-0.297438	-1.18222	-1.34079	0.951322	-1.27553	1.20291	1
953.201	California	4	1	-0.297438	-1.18222	-1.34079	0.951322	-1.27553	1.20291	1
956.201	California	4	1.66667	-0.297438	-1.18222	-1.34079	0.951322	-1.27553	1.20291	1
994.201	California	4	2	-0.297438	-1.18222	-1.34079	0.951322	-1.27553	1.20291	1
880.201	California	4	2	-0.297438	-1.18222	-1.34079	0.951322	-1.27553	2.20291	1
907.201	California	4	1	-0.297438	-1.18222	-1.34079	0.951322	-1.27553	2.20291	0
916.201	California	4	1.66667	-0.297438	-1.18222	-1.34079	0.951322	-1.27553	2.20291	1
984.201	California	4	3	-0.297438	-1.18222	-1.34079	0.951322	-1.27553	2.20291	1
885.201	California	4	1	-0.297438	-1.18222	-1.34079	0.951322	-1.27553	2.20291	0
996.201	California	4	1.33333	-0.297438	-1.18222	-1.34079	0.951322	-1.27553	2.20291	1
902.201	California	4	1	-0.297438	-1.18222	-1.34079	0.951322	-1.27553	2.20291	0
906.201	California	4	1	-0.297438	-1.18222	-1.34079	0.951322	-1.27553	2.20291	0
893.201	California	4	2	-0.297438	-1.18222	-1.34079	0.951322	-1.27553	2.20291	1
48	Colorado	5	1.66667	-1.28503	-0.576384	0.498836	0.887494	0.442714	1.20291	0
217	Colorado	5	1	-1.28503	-0.576384	0.498836	0.887494	0.442714	1.20291	0
228	Colorado	5	3	-1.28503	-0.576384	0.498836	0.887494	0.442714	1.20291	0
349	Colorado	5	3.66667	-1.28503	-0.576384	0.498836	0.887494	0.442714	2.20291	1
357	Colorado	5	1	-1.28503	-0.576384	0.498836	0.887494	0.442714	1.20291	1
361	Colorado	5	4	-1.28503	-0.576384	0.498836	0.887494	0.442714	2.20291	0
362	Colorado	5	1.33333	-1.28503	-0.576384	0.498836	0.887494	0.442714	0.202913	0
547	Colorado	5	3.66667	-1.28503	-0.576384	0.498836	0.887494	0.442714	1.20291	1
550	Colorado	5	4	-1.28503	-0.576384	0.498836	0.887494	0.442714	-1.79709	1
643	Colorado	5	2	-1.28503	-0.576384	0.498836	0.887494	0.442714	0.202913	0
877	Colorado	5	4	-1.28503	-0.576384	0.498836	0.887494	0.442714	-2.79709	1
882	Colorado	5	1.33333	-1.28503	-0.576384	0.498836	0.887494	0.442714	-1.79709	0
883	Colorado	5	1.66667	-1.28503	-0.576384	0.498836	0.887494	0.442714	-1.79709	0
861.201	Colorado	5	2.66667	-1.28503	-0.576384	0.498836	0.887494	0.442714	-1.79709	0
871.201	Colorado	5	2	-1.28503	-0.576384	0.498836	0.887494	0.442714	-1.79709	0
801.201	Colorado	5	3.66667	-1.28503	-0.576384	0.498836	0.887494	0.442714	-1.79709	0
866.201	Colorado	5	2	-1.28503	-0.576384	0.498836	0.887494	0.442714	-1.79709	0
804.201	Colorado	5	1.33333	-1.28503	-0.576384	0.498836	0.887494	0.442714	0.202913	1
873.201	Colorado	5	1	-1.28503	-0.576384	0.498836	0.887494	0.442714	-0.797087	1
795.201	Colorado	5	3	-1.28503	-0.576384	0.498836	0.887494	0.442714	1.20291	1
809.201	Colorado	5	2	-1.28503	-0.576384	0.498836	0.887494	0.442714	1.20291	0
813.201	Colorado	5	2	-1.28503	-0.576384	0.498836	0.887494	0.442714	1.20291	0
864.201	Colorado	5	2	-1.28503	-0.576384	0.498836	0.887494	0.442714	1.20291	0
878.201	Colorado	5	1	-1.28503	-0.576384	0.498836	0.887494	0.442714	1.20291	1
812.201	Colorado	5	1	-1.28503	-0.576384	0.498836	0.887494	0.442714	1.20291	1
838.201	Colorado	5	2	-1.28503	-0.576384	0.498836	0.887494	0.442714	2.20291	1
808.201	Colorado	5	2	-1.28503	-0.576384	0.498836	0.887494	0.442714	2.20291	1
877.201	Colorado	5	1	-1.28503	-0.576384	0.498836	0.887494	0.442714	2.20291	1
800.201	Colorado	5	3.33333	-1.28503	-0.576384	0.498836	0.887494	0.442714	2.20291	1
869.201	Colorado	5	3	-1.28503	-0.576384	0.498836	0.887494	0.442714	2.20291	1
24	Conneticut	6	1	-1.83734	-1.68708	0.292136	2.31948	0.677604	1.20291	1
35	Conneticut	6	2	-1.83734	-1.68708	0.292136	2.31948	0.677604	2.20291	0
773	Conneticut	6	1.66667	-1.83734	-1.68708	0.292136	2.31948	0.677604	-1.79709	0
576.201	Conneticut	6	1	-1.83734	-1.68708	0.292136	2.31948	0.677604		0
628.201	Conneticut	6	3	-1.83734	-1.68708	0.292136	2.31948	0.677604	-1.79709	1
773.201	Conneticut	6	1.33333	-1.83734	-1.68708	0.292136	2.31948	0.677604	-1.79709	0
764.201	Conneticut	6	3.66667	-1.83734	-1.68708	0.292136	2.31948	0.677604	-2.79709	1
490.201	Conneticut	6	1.66667	-1.83734	-1.68708	0.292136	2.31948	0.677604	0.202913	0
700.201	Conneticut	6	3.33333	-1.83734	-1.68708	0.292136	2.31948	0.677604	0.202913	1
729.201	Conneticut	6	1.33333	-1.83734	-1.68708	0.292136	2.31948	0.677604	1.20291	0
520.201	Conneticut	6	1.66667	-1.83734	-1.68708	0.292136	2.31948	0.677604	1.20291	1
635.201	Conneticut	6	3.33333	-1.83734	-1.68708	0.292136	2.31948	0.677604	1.20291	1
400	Delaware	7	3.5	0.876392	-0.172494	-0.576004	1.48146	-0.853329	0.202913	1
454	Delaware	7	4	0.876392	-0.172494	-0.576004	1.48146	-0.853329	2.20291	1
462	Delaware	7	3.33333	0.876392	-0.172494	-0.576004	1.48146	-0.853329	-3.79709	0
523.201	Delaware	7	1.66667	0.876392	-0.172494	-0.576004	1.48146	-0.853329	0.202913	0
29	Florida	8	3	0.358015	0.130423	-1.96089	-0.127453	0.249921	-1.79709	1
75	Florida	8	4	0.358015	0.130423	-1.96089	-0.127453	0.249921	1.20291	1
87	Florida	8	1	0.358015	0.130423	-1.96089	-0.127453	0.249921	-1.79709	1
106	Florida	8	4	0.358015	0.130423	-1.96089	-0.127453	0.249921	-1.79709	1
110	Florida	8	2.33333	0.358015	0.130423	-1.96089	-0.127453	0.249921	0.202913	0
113	Florida	8	4	0.358015	0.130423	-1.96089	-0.127453	0.249921	-1.79709	0
133	Florida	8	3	0.358015	0.130423	-1.96089	-0.127453	0.249921	0.202913	0
146	Florida	8	4	0.358015	0.130423	-1.96089	-0.127453	0.249921	1.20291	0
152	Florida	8	2	0.358015	0.130423	-1.96089	-0.127453	0.249921	0.202913	0
157	Florida	8	2.66667	0.358015	0.130423	-1.96089	-0.127453	0.249921	1.20291	1
160	Florida	8	2.33333	0.358015	0.130423	-1.96089	-0.127453	0.249921	2.20291	1
274	Florida	8	4	0.358015	0.130423	-1.96089	-0.127453	0.249921	-1.79709	1
277	Florida	8	1.66667	0.358015	0.130423	-1.96089	-0.127453	0.249921	1.20291	0
280	Florida	8	1.66667	0.358015	0.130423	-1.96089	-0.127453	0.249921	2.20291	1
281	Florida	8	1.66667	0.358015	0.130423	-1.96089	-0.127453	0.249921	0.202913	1
282	Florida	8	1	0.358015	0.130423	-1.96089	-0.127453	0.249921	0.202913	1
283	Florida	8	3.33333	0.358015	0.130423	-1.96089	-0.127453	0.249921	0.202913	1
287	Florida	8	2	0.358015	0.130423	-1.96089	-0.127453	0.249921	1.20291	1
288	Florida	8	1.66667	0.358015	0.130423	-1.96089	-0.127453	0.249921	0.202913	1
367	Florida	8	1	0.358015	0.130423	-1.96089	-0.127453	0.249921	0.202913	1
369	Florida	8	1	0.358015	0.130423	-1.96089	-0.127453	0.249921	-2.79709	0
379	Florida	8	2.66667	0.358015	0.130423	-1.96089	-0.127453	0.249921	1.20291	1
393	Florida	8	4	0.358015	0.130423	-1.96089	-0.127453	0.249921	-2.79709	0
403	Florida	8	2	0.358015	0.130423	-1.96089	-0.127453	0.249921	1.20291	0
565	Florida	8	3.33333	0.358015	0.130423	-1.96089	-0.127453	0.249921	-2.79709	1
567	Florida	8	2.33333	0.358015	0.130423	-1.96089	-0.127453	0.249921	1.20291	1
590	Florida	8	1	0.358015	0.130423	-1.96089	-0.127453	0.249921	1.20291	1
594	Florida	8	2.33333	0.358015	0.130423	-1.96089	-0.127453	0.249921	0.202913	0
601	Florida	8	4	0.358015	0.130423	-1.96089	-0.127453	0.249921	0.202913	0
611	Florida	8	2.33333	0.358015	0.130423	-1.96089	-0.127453	0.249921	0.202913	1
625	Florida	8	3	0.358015	0.130423	-1.96089	-0.127453	0.249921	-2.79709	0
648	Florida	8	2	0.358015	0.130423	-1.96089	-0.127453	0.249921	1.20291	0
733	Florida	8	1.33333	0.358015	0.130423	-1.96089	-0.127453	0.249921	1.20291	1
736	Florida	8	1.66667	0.358015	0.130423	-1.96089	-0.127453	0.249921	1.20291	1
824	Florida	8		0.358015	0.130423	-1.96089	-0.127453	0.249921	0.202913	1
825	Florida	8	2.66667	0.358015	0.130423	-1.96089	-0.127453	0.249921	1.20291	1
827	Florida	8	4	0.358015	0.130423	-1.96089	-0.127453	0.249921	-1.79709	1
831	Florida	8	2	0.358015	0.130423	-1.96089	-0.127453	0.249921	0.202913	1
834	Florida	8	3	0.358015	0.130423	-1.96089	-0.127453	0.249921	2.20291	1
840	Florida	8	2.33333	0.358015	0.130423	-1.96089	-0.127453	0.249921	2.20291	1
845	Florida	8	3	0.358015	0.130423	-1.96089	-0.127453	0.249921	1.20291	0
850	Florida	8	1	0.358015	0.130423	-1.96089	-0.127453	0.249921	-1.79709	0
984	Florida	8	2	0.358015	0.130423	-1.96089	-0.127453	0.249921	1.20291	1
985	Florida	8	3.33333	0.358015	0.130423	-1.96089	-0.127453	0.249921	0.202913	0
987	Florida	8	3.33333	0.358015	0.130423	-1.96089	-0.127453	0.249921	-2.79709	0
988	Florida	8	4	0.358015	0.130423	-1.96089	-0.127453	0.249921	1.20291	0
989	Florida	8	2	0.358015	0.130423	-1.96089	-0.127453	0.249921	1.20291	1
990	Florida	8	1.66667	0.358015	0.130423	-1.96089	-0.127453	0.249921	1.20291	0
991	Florida	8	2	0.358015	0.130423	-1.96089	-0.127453	0.249921	0.202913	0
577.201	Florida	8	1.66667	0.358015	0.130423	-1.96089	-0.127453	0.249921	-1.79709	0
590.201	Florida	8	3.33333	0.358015	0.130423	-1.96089	-0.127453	0.249921	-2.79709	1
541.201	Florida	8	1.66667	0.358015	0.130423	-1.96089	-0.127453	0.249921	-1.79709	0
688.201	Florida	8	1	0.358015	0.130423	-1.96089	-0.127453	0.249921	-1.79709	1
142.201	Florida	8	1	0.358015	0.130423	-1.96089	-0.127453	0.249921	-1.79709	0
699.201	Florida	8	2	0.358015	0.130423	-1.96089	-0.127453	0.249921	-1.79709	0
303.201	Florida	8	3	0.358015	0.130423	-1.96089	-0.127453	0.249921	-1.79709	0
456.201	Florida	8	3	0.358015	0.130423	-1.96089	-0.127453	0.249921	-1.79709	1
646.201	Florida	8	1	0.358015	0.130423	-1.96089	-0.127453	0.249921	-1.79709	0
779.201	Florida	8	3.33333	0.358015	0.130423	-1.96089	-0.127453	0.249921	-2.79709	1
484.201	Florida	8	2	0.358015	0.130423	-1.96089	-0.127453	0.249921	-1.79709	1
568.201	Florida	8	3	0.358015	0.130423	-1.96089	-0.127453	0.249921	-1.79709	1
620.201	Florida	8	2.66667	0.358015	0.130423	-1.96089	-0.127453	0.249921	-1.79709	1
633.201	Florida	8	4	0.358015	0.130423	-1.96089	-0.127453	0.249921	-1.79709	1
781.201	Florida	8	2.33333	0.358015	0.130423	-1.96089	-0.127453	0.249921	-1.79709	0
685.201	Florida	8	1	0.358015	0.130423	-1.96089	-0.127453	0.249921	0.202913	1
327.201	Florida	8	1.33333	0.358015	0.130423	-1.96089	-0.127453	0.249921	0.202913	1
745.201	Florida	8	1.66667	0.358015	0.130423	-1.96089	-0.127453	0.249921	0.202913	1
282.201	Florida	8	4	0.358015	0.130423	-1.96089	-0.127453	0.249921	0.202913	1
497.201	Florida	8	4	0.358015	0.130423	-1.96089	-0.127453	0.249921	0.202913	1
705.201	Florida	8	2	0.358015	0.130423	-1.96089	-0.127453	0.249921	0.202913	0
717.201	Florida	8	1.33333	0.358015	0.130423	-1.96089	-0.127453	0.249921	0.202913	0
719.201	Florida	8	1	0.358015	0.130423	-1.96089	-0.127453	0.249921	0.202913	0
572.201	Florida	8	4	0.358015	0.130423	-1.96089	-0.127453	0.249921	0.202913	1
454.201	Florida	8	2.33333	0.358015	0.130423	-1.96089	-0.127453	0.249921	1.20291	1
663.201	Florida	8	1.33333	0.358015	0.130423	-1.96089	-0.127453	0.249921	1.20291	1
681.201	Florida	8	1.33333	0.358015	0.130423	-1.96089	-0.127453	0.249921	1.20291	1
227.201	Florida	8	1	0.358015	0.130423	-1.96089	-0.127453	0.249921	1.20291	0
671.201	Florida	8	2.33333	0.358015	0.130423	-1.96089	-0.127453	0.249921	1.20291	1
754.201	Florida	8	1	0.358015	0.130423	-1.96089	-0.127453	0.249921	1.20291	0
464.201	Florida	8	3	0.358015	0.130423	-1.96089	-0.127453	0.249921	1.20291	0
546.201	Florida	8	3	0.358015	0.130423	-1.96089	-0.127453	0.249921	1.20291	0
587.201	Florida	8	4	0.358015	0.130423	-1.96089	-0.127453	0.249921	1.20291	1
686.201	Florida	8	1	0.358015	0.130423	-1.96089	-0.127453	0.249921	1.20291	0
626.201	Florida	8	2	0.358015	0.130423	-1.96089	-0.127453	0.249921	2.20291	0
19.2006	Florida	8	3.5	0.358015	0.130423	-1.96089	-0.127453	0.249921	2.20291	0
158.201	Florida	8	2	0.358015	0.130423	-1.96089	-0.127453	0.249921	2.20291	0
447.201	Florida	8	1.33333	0.358015	0.130423	-1.96089	-0.127453	0.249921	2.20291	1
513.201	Florida	8	4	0.358015	0.130423	-1.96089	-0.127453	0.249921	2.20291	0
667.201	Florida	8	3.33333	0.358015	0.130423	-1.96089	-0.127453	0.249921	2.20291	1
30	Georgia	9	1.33333	-1.56773	1.03917	-0.741364	-0.101892	0.0755392	-1.79709	1
96	Georgia	9	1	-1.56773	1.03917	-0.741364	-0.101892	0.0755392	1.20291	1
101	Georgia	9	1.33333	-1.56773	1.03917	-0.741364	-0.101892	0.0755392	0.202913	0
139	Georgia	9	1	-1.56773	1.03917	-0.741364	-0.101892	0.0755392	0.202913	1
150	Georgia	9	2	-1.56773	1.03917	-0.741364	-0.101892	0.0755392	0.202913	0
279	Georgia	9	2	-1.56773	1.03917	-0.741364	-0.101892	0.0755392	-1.79709	1
285	Georgia	9	3.33333	-1.56773	1.03917	-0.741364	-0.101892	0.0755392	-2.79709	1
387	Georgia	9	2	-1.56773	1.03917	-0.741364	-0.101892	0.0755392	-1.79709	0
406	Georgia	9	4	-1.56773	1.03917	-0.741364	-0.101892	0.0755392	0.202913	0
420	Georgia	9	3.33333	-1.56773	1.03917	-0.741364	-0.101892	0.0755392	-1.79709	1
453	Georgia	9	2	-1.56773	1.03917	-0.741364	-0.101892	0.0755392	-1.79709	0
584	Georgia	9	1.66667	-1.56773	1.03917	-0.741364	-0.101892	0.0755392	0.202913	1
658	Georgia	9	3	-1.56773	1.03917	-0.741364	-0.101892	0.0755392	-1.79709	0
724	Georgia	9	2.66667	-1.56773	1.03917	-0.741364	-0.101892	0.0755392	2.20291	1
823	Georgia	9	1	-1.56773	1.03917	-0.741364	-0.101892	0.0755392	0.202913	0
833	Georgia	9	3.33333	-1.56773	1.03917	-0.741364	-0.101892	0.0755392	0.202913	1
835	Georgia	9	2.66667	-1.56773	1.03917	-0.741364	-0.101892	0.0755392	-1.79709	0
836	Georgia	9	2	-1.56773	1.03917	-0.741364	-0.101892	0.0755392	-1.79709	0
975	Georgia	9	1.33333	-1.56773	1.03917	-0.741364	-0.101892	0.0755392	1.20291	0
979	Georgia	9	2	-1.56773	1.03917	-0.741364	-0.101892	0.0755392	0.202913	0
982	Georgia	9	1.66667	-1.56773	1.03917	-0.741364	-0.101892	0.0755392	1.20291	1
994	Georgia	9	3.66667	-1.56773	1.03917	-0.741364	-0.101892	0.0755392	-1.79709	1
605.201	Georgia	9	2	-1.56773	1.03917	-0.741364	-0.101892	0.0755392	-1.79709	0
624.201	Georgia	9	1	-1.56773	1.03917	-0.741364	-0.101892	0.0755392	-1.79709	0
680.201	Georgia	9	3	-1.56773	1.03917	-0.741364	-0.101892	0.0755392	-2.79709	1
10.2006	Georgia	9	1.66667	-1.56773	1.03917	-0.741364	-0.101892	0.0755392	0.202913	0
488.201	Georgia	9	4	-1.56773	1.03917	-0.741364	-0.101892	0.0755392	0.202913	1
642.201	Georgia	9	2.33333	-1.56773	1.03917	-0.741364	-0.101892	0.0755392	0.202913	1
684.201	Georgia	9	1	-1.56773	1.03917	-0.741364	-0.101892	0.0755392	1.20291	1
780.201	Georgia	9	4	-1.56773	1.03917	-0.741364	-0.101892	0.0755392	1.20291	1
756.201	Georgia	9	1	-1.56773	1.03917	-0.741364	-0.101892	0.0755392	1.20291	0
783.201	Georgia	9	2	-1.56773	1.03917	-0.741364	-0.101892	0.0755392	2.20291	0
43	Idaho	11	1	-0.137382	0.231395	0.953576	-0.713381	-0.680262	1.20291	0
44	Idaho	11	3	-0.137382	0.231395	0.953576	-0.713381	-0.680262	-1.79709	1
45	Idaho	11	1.33333	-0.137382	0.231395	0.953576	-0.713381	-0.680262	0.202913	0
218	Idaho	11	1.66667	-0.137382	0.231395	0.953576	-0.713381	-0.680262	1.20291	1
351	Idaho	11	1	-0.137382	0.231395	0.953576	-0.713381	-0.680262	-1.79709	0
353	Idaho	11	3	-0.137382	0.231395	0.953576	-0.713381	-0.680262	-0.797087	1
875.201	Idaho	11	3.33333	-0.137382	0.231395	0.953576	-0.713381	-0.680262	-1.79709	1
942.201	Idaho	11	4	-0.137382	0.231395	0.953576	-0.713381	-0.680262	-1.79709	1
819.201	Idaho	11	2	-0.137382	0.231395	0.953576	-0.713381	-0.680262	1.20291	1
826.201	Idaho	11	1	-0.137382	0.231395	0.953576	-0.713381	-0.680262	1.20291	0
21	Illinois	12	2.33333	-0.0214153	-0.778328	0.519506	0.518723	0.269479	-1.79709	1
22	Illinois	12	1	-0.0214153	-0.778328	0.519506	0.518723	0.269479	-1.79709	1
65	Illinois	12	3.33333	-0.0214153	-0.778328	0.519506	0.518723	0.269479	1.20291	1
78	Illinois	12	2	-0.0214153	-0.778328	0.519506	0.518723	0.269479	2.20291	1
135	Illinois	12	3	-0.0214153	-0.778328	0.519506	0.518723	0.269479	-1.79709	0
295	Illinois	12	2	-0.0214153	-0.778328	0.519506	0.518723	0.269479	2.20291	1
300	Illinois	12	1.66667	-0.0214153	-0.778328	0.519506	0.518723	0.269479	2.20291	1
301	Illinois	12	3	-0.0214153	-0.778328	0.519506	0.518723	0.269479	0.202913	0
429	Illinois	12	3	-0.0214153	-0.778328	0.519506	0.518723	0.269479	0.202913	1
467	Illinois	12	2.66667	-0.0214153	-0.778328	0.519506	0.518723	0.269479	0.202913	1
673	Illinois	12	4	-0.0214153	-0.778328	0.519506	0.518723	0.269479	0.202913	1
679	Illinois	12	3.33333	-0.0214153	-0.778328	0.519506	0.518723	0.269479	0.202913	0
799	Illinois	12	2	-0.0214153	-0.778328	0.519506	0.518723	0.269479	1.20291	0
804	Illinois	12	1	-0.0214153	-0.778328	0.519506	0.518723	0.269479	-1.79709	1
806	Illinois	12	1	-0.0214153	-0.778328	0.519506	0.518723	0.269479	2.20291	1
808	Illinois	12	3	-0.0214153	-0.778328	0.519506	0.518723	0.269479	1.20291	0
943	Illinois	12	3	-0.0214153	-0.778328	0.519506	0.518723	0.269479	-1.79709	0
945	Illinois	12	2	-0.0214153	-0.778328	0.519506	0.518723	0.269479	1.20291	1
946	Illinois	12	4	-0.0214153	-0.778328	0.519506	0.518723	0.269479	0.202913	1
954	Illinois	12	3	-0.0214153	-0.778328	0.519506	0.518723	0.269479	2.20291	0
355.201	Illinois	12	3.33333	-0.0214153	-0.778328	0.519506	0.518723	0.269479	-2.79709	1
87.2006	Illinois	12	1	-0.0214153	-0.778328	0.519506	0.518723	0.269479	-1.79709	0
48.2006	Illinois	12	4	-0.0214153	-0.778328	0.519506	0.518723	0.269479	-1.79709	0
80.2006	Illinois	12	3.66667	-0.0214153	-0.778328	0.519506	0.518723	0.269479	-1.79709	1
167.201	Illinois	12	1	-0.0214153	-0.778328	0.519506	0.518723	0.269479	-1.79709	0
285.201	Illinois	12	3.33333	-0.0214153	-0.778328	0.519506	0.518723	0.269479	-1.79709	0
212.201	Illinois	12	4	-0.0214153	-0.778328	0.519506	0.518723	0.269479	-1.79709	0
216.201	Illinois	12	4	-0.0214153	-0.778328	0.519506	0.518723	0.269479	-1.79709	1
230.201	Illinois	12	2	-0.0214153	-0.778328	0.519506	0.518723	0.269479	-1.79709	0
245.201	Illinois	12	3.33333	-0.0214153	-0.778328	0.519506	0.518723	0.269479	-1.79709	1
339.201	Illinois	12	1.66667	-0.0214153	-0.778328	0.519506	0.518723	0.269479	-1.79709	1
391.201	Illinois	12	2.66667	-0.0214153	-0.778328	0.519506	0.518723	0.269479	-1.79709	1
46.2006	Illinois	12	2.33333	-0.0214153	-0.778328	0.519506	0.518723	0.269479	-1.79709	1
276.201	Illinois	12	3	-0.0214153	-0.778328	0.519506	0.518723	0.269479	-1.79709	1
111.201	Illinois	12	3	-0.0214153	-0.778328	0.519506	0.518723	0.269479	-1.79709	1
278.201	Illinois	12	3.33333	-0.0214153	-0.778328	0.519506	0.518723	0.269479	-1.79709	1
359.201	Illinois	12	3	-0.0214153	-0.778328	0.519506	0.518723	0.269479	-1.79709	1
372.201	Illinois	12	3.66667	-0.0214153	-0.778328	0.519506	0.518723	0.269479	-1.79709	1
152.201	Illinois	12	3	-0.0214153	-0.778328	0.519506	0.518723	0.269479	0.202913	1
114.201	Illinois	12	2.33333	-0.0214153	-0.778328	0.519506	0.518723	0.269479	0.202913	0
57.2006	Illinois	12	1.33333	-0.0214153	-0.778328	0.519506	0.518723	0.269479	0.202913	0
223.201	Illinois	12	3.66667	-0.0214153	-0.778328	0.519506	0.518723	0.269479	0.202913	1
342.201	Illinois	12	3.66667	-0.0214153	-0.778328	0.519506	0.518723	0.269479	0.202913	0
24.2006	Illinois	12	1	-0.0214153	-0.778328	0.519506	0.518723	0.269479	0.202913	0
184.201	Illinois	12	4	-0.0214153	-0.778328	0.519506	0.518723	0.269479	0.202913	0
270.201	Illinois	12	2.33333	-0.0214153	-0.778328	0.519506	0.518723	0.269479	0.202913	1
144.201	Illinois	12	2.33333	-0.0214153	-0.778328	0.519506	0.518723	0.269479	0.202913	0
380.201	Illinois	12	4	-0.0214153	-0.778328	0.519506	0.518723	0.269479	-0.797087	1
30.2006	Illinois	12	1	-0.0214153	-0.778328	0.519506	0.518723	0.269479	1.20291	1
125.201	Illinois	12	2	-0.0214153	-0.778328	0.519506	0.518723	0.269479	1.20291	0
145.201	Illinois	12	2.66667	-0.0214153	-0.778328	0.519506	0.518723	0.269479	1.20291	0
58.2006	Illinois	12	2.33333	-0.0214153	-0.778328	0.519506	0.518723	0.269479	1.20291	1
293.201	Illinois	12	2	-0.0214153	-0.778328	0.519506	0.518723	0.269479	1.20291	0
325.201	Illinois	12	1.66667	-0.0214153	-0.778328	0.519506	0.518723	0.269479	1.20291	0
25.2006	Illinois	12	2	-0.0214153	-0.778328	0.519506	0.518723	0.269479	1.20291	1
185.201	Illinois	12	1	-0.0214153	-0.778328	0.519506	0.518723	0.269479	1.20291	0
249.201	Illinois	12	2	-0.0214153	-0.778328	0.519506	0.518723	0.269479	1.20291	0
306.201	Illinois	12	1	-0.0214153	-0.778328	0.519506	0.518723	0.269479	1.20291	1
196.201	Illinois	12	3.33333	-0.0214153	-0.778328	0.519506	0.518723	0.269479	1.20291	1
242.201	Illinois	12	2.33333	-0.0214153	-0.778328	0.519506	0.518723	0.269479	1.20291	0
62.2006	Illinois	12	2.33333	-0.0214153	-0.778328	0.519506	0.518723	0.269479	1.20291	1
199.201	Illinois	12		-0.0214153	-0.778328	0.519506	0.518723	0.269479	1.20291	1
143.201	Illinois	12	3.33333	-0.0214153	-0.778328	0.519506	0.518723	0.269479	2.20291	0
263.201	Illinois	12	2.33333	-0.0214153	-0.778328	0.519506	0.518723	0.269479	2.20291	1
322.201	Illinois	12	1.66667	-0.0214153	-0.778328	0.519506	0.518723	0.269479	2.20291	0
148.201	Illinois	12	1.66667	-0.0214153	-0.778328	0.519506	0.518723	0.269479	2.20291	1
42.2006	Illinois	12	2	-0.0214153	-0.778328	0.519506	0.518723	0.269479	2.20291	0
94.2006	Illinois	12	1	-0.0214153	-0.778328	0.519506	0.518723	0.269479	2.20291	0
329.201	Illinois	12	4	-0.0214153	-0.778328	0.519506	0.518723	0.269479	2.20291	0
194.201	Illinois	12	2.33333	-0.0214153	-0.778328	0.519506	0.518723	0.269479	2.20291	1
67	Indiana	13	4	0.531431	0.837229	0.126776	-0.483764	-0.0613296	-1.79709	0
71	Indiana	13	2	0.531431	0.837229	0.126776	-0.483764	-0.0613296	1.20291	1
89	Indiana	13	3	0.531431	0.837229	0.126776	-0.483764	-0.0613296	-2.79709	1
148	Indiana	13	4	0.531431	0.837229	0.126776	-0.483764	-0.0613296	0.202913	1
577	Indiana	13	4	0.531431	0.837229	0.126776	-0.483764	-0.0613296	-1.79709	1
580	Indiana	13	1	0.531431	0.837229	0.126776	-0.483764	-0.0613296	2.20291	1
593	Indiana	13	3	0.531431	0.837229	0.126776	-0.483764	-0.0613296	0.202913	0
656	Indiana	13	3	0.531431	0.837229	0.126776	-0.483764	-0.0613296	-1.79709	0
664	Indiana	13	2	0.531431	0.837229	0.126776	-0.483764	-0.0613296	1.20291	1
665	Indiana	13	2	0.531431	0.837229	0.126776	-0.483764	-0.0613296	0.202913	0
680	Indiana	13	3.33333	0.531431	0.837229	0.126776	-0.483764	-0.0613296	0.202913	1
693	Indiana	13	2.66667	0.531431	0.837229	0.126776	-0.483764	-0.0613296	-1.79709	1
695	Indiana	13	3.5	0.531431	0.837229	0.126776	-0.483764	-0.0613296	-1.79709	0
701	Indiana	13	3.33333	0.531431	0.837229	0.126776	-0.483764	-0.0613296	-0.797087	1
800	Indiana	13	3.66667	0.531431	0.837229	0.126776	-0.483764	-0.0613296	1.20291	1
812	Indiana	13	3	0.531431	0.837229	0.126776	-0.483764	-0.0613296	0.202913	1
944	Indiana	13	3	0.531431	0.837229	0.126776	-0.483764	-0.0613296	-1.79709	1
951	Indiana	13	2	0.531431	0.837229	0.126776	-0.483764	-0.0613296	-1.79709	1
952	Indiana	13	2.5	0.531431	0.837229	0.126776	-0.483764	-0.0613296	-2.79709	0
962	Indiana	13	2	0.531431	0.837229	0.126776	-0.483764	-0.0613296	0.202913	1
966	Indiana	13	3.33333	0.531431	0.837229	0.126776	-0.483764	-0.0613296	-1.79709	0
967	Indiana	13	1	0.531431	0.837229	0.126776	-0.483764	-0.0613296	1.20291	1
416.201	Indiana	13	1	0.531431	0.837229	0.126776	-0.483764	-0.0613296	-1.79709	1
483.201	Indiana	13	2	0.531431	0.837229	0.126776	-0.483764	-0.0613296	-1.79709	0
442.201	Indiana	13	2.33333	0.531431	0.837229	0.126776	-0.483764	-0.0613296	-1.79709	1
559.201	Indiana	13	3	0.531431	0.837229	0.126776	-0.483764	-0.0613296	-1.79709	0
304.201	Indiana	13	2	0.531431	0.837229	0.126776	-0.483764	-0.0613296	0.202913	1
550.201	Indiana	13	3	0.531431	0.837229	0.126776	-0.483764	-0.0613296	0.202913	1
61.2006	Indiana	13	3.66667	0.531431	0.837229	0.126776	-0.483764	-0.0613296	-0.797087	0
131.201	Indiana	13	3.33333	0.531431	0.837229	0.126776	-0.483764	-0.0613296	0.202913	1
423.201	Indiana	13	3.66667	0.531431	0.837229	0.126776	-0.483764	-0.0613296	0.202913	1
531.201	Indiana	13	3	0.531431	0.837229	0.126776	-0.483764	-0.0613296	1.20291	1
165.201	Indiana	13	1	0.531431	0.837229	0.126776	-0.483764	-0.0613296	2.20291	0
170	Iowa	10	4	1.15722	-0.0715221	0.416156	-0.144251	-0.0600307	0.202913	1
183	Iowa	10	2.33333	1.15722	-0.0715221	0.416156	-0.144251	-0.0600307	2.20291	0
502	Iowa	10	2.66667	1.15722	-0.0715221	0.416156	-0.144251	-0.0600307	1.20291	0
715	Iowa	10	2.66667	1.15722	-0.0715221	0.416156	-0.144251	-0.0600307	1.20291	0
248.201	Iowa	10	2.33333	1.15722	-0.0715221	0.416156	-0.144251	-0.0600307	-1.79709	1
166.201	Iowa	10	3.66667	1.15722	-0.0715221	0.416156	-0.144251	-0.0600307	-1.79709	1
214.201	Iowa	10	4	1.15722	-0.0715221	0.416156	-0.144251	-0.0600307	-1.79709	0
49.2006	Iowa	10	2	1.15722	-0.0715221	0.416156	-0.144251	-0.0600307	0.202913	0
288.201	Iowa	10	2	1.15722	-0.0715221	0.416156	-0.144251	-0.0600307	0.202913	1
421.201	Iowa	10	3.66667	1.15722	-0.0715221	0.416156	-0.144251	-0.0600307	-0.797087	0
385.201	Iowa	10	2	1.15722	-0.0715221	0.416156	-0.144251	-0.0600307	0.202913	1
371.201	Iowa	10	2.66667	1.15722	-0.0715221	0.416156	-0.144251	-0.0600307	0.202913	1
259.201	Iowa	10	2.66667	1.15722	-0.0715221	0.416156	-0.144251	-0.0600307	1.20291	0
45.2006	Iowa	10	1.33333	1.15722	-0.0715221	0.416156	-0.144251	-0.0600307	1.20291	0
272.201	Iowa	10	1.66667	1.15722	-0.0715221	0.416156	-0.144251	-0.0600307	2.20291	1
122.201	Iowa	10	2.66667	1.15722	-0.0715221	0.416156	-0.144251	-0.0600307	2.20291	1
115	Kansas	14	1.66667	0.656483	0.43334	0.540176	-0.301203	-0.162703	0.202913	1
176	Kansas	14	1.66667	0.656483	0.43334	0.540176	-0.301203	-0.162703	1.20291	0
201	Kansas	14	1	0.656483	0.43334	0.540176	-0.301203	-0.162703	0.202913	1
438	Kansas	14	3	0.656483	0.43334	0.540176	-0.301203	-0.162703	2.20291	0
510	Kansas	14	1	0.656483	0.43334	0.540176	-0.301203	-0.162703	-1.79709	0
705	Kansas	14	3	0.656483	0.43334	0.540176	-0.301203	-0.162703	0.202913	0
708	Kansas	14	1	0.656483	0.43334	0.540176	-0.301203	-0.162703	2.20291	0
716	Kansas	14	3.33333	0.656483	0.43334	0.540176	-0.301203	-0.162703	-1.79709	0
725	Kansas	14	2	0.656483	0.43334	0.540176	-0.301203	-0.162703	-1.79709	1
210.201	Kansas	14	3.33333	0.656483	0.43334	0.540176	-0.301203	-0.162703	-2.79709	0
375.201	Kansas	14	2	0.656483	0.43334	0.540176	-0.301203	-0.162703	-1.79709	0
344.201	Kansas	14	2.66667	0.656483	0.43334	0.540176	-0.301203	-0.162703	0.202913	1
200.201	Kansas	14	2.66667	0.656483	0.43334	0.540176	-0.301203	-0.162703	-0.797087	1
68.2006	Kansas	14	3	0.656483	0.43334	0.540176	-0.301203	-0.162703	0.202913	0
253.201	Kansas	14	1	0.656483	0.43334	0.540176	-0.301203	-0.162703	0.202913	1
332.201	Kansas	14	3	0.656483	0.43334	0.540176	-0.301203	-0.162703	0.202913	0
120.201	Kansas	14	2.33333	0.656483	0.43334	0.540176	-0.301203	-0.162703	1.20291	1
39.2006	Kansas	14	1	0.656483	0.43334	0.540176	-0.301203	-0.162703	1.20291	1
281.201	Kansas	14	2.33333	0.656483	0.43334	0.540176	-0.301203	-0.162703	1.20291	1
260.201	Kansas	14	2	0.656483	0.43334	0.540176	-0.301203	-0.162703	2.20291	0
79.2006	Kansas	14	1	0.656483	0.43334	0.540176	-0.301203	-0.162703	2.20291	1
6	Kentuky	15	1	-0.073253	1.84695	-0.121264	-1.14918	0.139354	-2.79709	1
12	Kentuky	15	1	-0.073253	1.84695	-0.121264	-1.14918	0.139354	-1.79709	1
121	Kentuky	15	3	-0.073253	1.84695	-0.121264	-1.14918	0.139354	-0.797087	1
194	Kentuky	15	3.66667	-0.073253	1.84695	-0.121264	-1.14918	0.139354	1.20291	1
203	Kentuky	15	4	-0.073253	1.84695	-0.121264	-1.14918	0.139354	-2.79709	0
207	Kentuky	15	1.66667	-0.073253	1.84695	-0.121264	-1.14918	0.139354	0.202913	1
208	Kentuky	15	1	-0.073253	1.84695	-0.121264	-1.14918	0.139354	-0.797087	0
213	Kentuky	15	3	-0.073253	1.84695	-0.121264	-1.14918	0.139354	-0.797087	0
546	Kentuky	15	4	-0.073253	1.84695	-0.121264	-1.14918	0.139354	-1.79709	1
552	Kentuky	15	3	-0.073253	1.84695	-0.121264	-1.14918	0.139354	-1.79709	1
566	Kentuky	15	4	-0.073253	1.84695	-0.121264	-1.14918	0.139354	0.202913	1
627	Kentuky	15	2	-0.073253	1.84695	-0.121264	-1.14918	0.139354	-2.79709	0
426.201	Kentuky	15	4	-0.073253	1.84695	-0.121264	-1.14918	0.139354	-1.79709	0
567.201	Kentuky	15	3.66667	-0.073253	1.84695	-0.121264	-1.14918	0.139354	-1.79709	1
690.201	Kentuky	15	1.33333	-0.073253	1.84695	-0.121264	-1.14918	0.139354	-1.79709	0
474.201	Kentuky	15	3.33333	-0.073253	1.84695	-0.121264	-1.14918	0.139354	-1.79709	1
509.201	Kentuky	15	2.66667	-0.073253	1.84695	-0.121264	-1.14918	0.139354	-1.79709	1
414.201	Kentuky	15	3.33333	-0.073253	1.84695	-0.121264	-1.14918	0.139354	0.202913	1
182.201	Kentuky	15	3.33333	-0.073253	1.84695	-0.121264	-1.14918	0.139354	0.202913	1
668.201	Kentuky	15	1.66667	-0.073253	1.84695	-0.121264	-1.14918	0.139354	0.202913	1
217.201	Kentuky	15	3	-0.073253	1.84695	-0.121264	-1.14918	0.139354	1.20291	0
595.201	Kentuky	15	2.33333	-0.073253	1.84695	-0.121264	-1.14918	0.139354	1.20291	1
459.201	Kentuky	15	3	-0.073253	1.84695	-0.121264	-1.14918	0.139354	1.20291	0
448.201	Kentuky	15	1	-0.073253	1.84695	-0.121264	-1.14918	0.139354	2.20291	1
492.201	Kentuky	15	1.33333	-0.073253	1.84695	-0.121264	-1.14918	0.139354	2.20291	0
88	Louisiana	16	3.33333	-0.119747	0.837229	-1.73352	-0.574566	0.996023	-2.79709	0
232	Louisiana	16	2	-0.119747	0.837229	-1.73352	-0.574566	0.996023	1.20291	0
337	Louisiana	16	4	-0.119747	0.837229	-1.73352	-0.574566	0.996023	2.20291	1
338	Louisiana	16	4	-0.119747	0.837229	-1.73352	-0.574566	0.996023	-2.79709	1
340	Louisiana	16	2.66667	-0.119747	0.837229	-1.73352	-0.574566	0.996023	2.20291	0
343	Louisiana	16	3.33333	-0.119747	0.837229	-1.73352	-0.574566	0.996023	1.20291	0
386	Louisiana	16	1.66667	-0.119747	0.837229	-1.73352	-0.574566	0.996023	0.202913	1
484	Louisiana	16	1.66667	-0.119747	0.837229	-1.73352	-0.574566	0.996023	0.202913	1
492	Louisiana	16	3	-0.119747	0.837229	-1.73352	-0.574566	0.996023	-1.79709	1
754	Louisiana	16	1	-0.119747	0.837229	-1.73352	-0.574566	0.996023	0.202913	0
860	Louisiana	16	3.33333	-0.119747	0.837229	-1.73352	-0.574566	0.996023	2.20291	0
863	Louisiana	16	3	-0.119747	0.837229	-1.73352	-0.574566	0.996023	-1.79709	1
865	Louisiana	16	3.66667	-0.119747	0.837229	-1.73352	-0.574566	0.996023	1.20291	0
867	Louisiana	16	4	-0.119747	0.837229	-1.73352	-0.574566	0.996023	1.20291	1
1000	Louisiana	16	4	-0.119747	0.837229	-1.73352	-0.574566	0.996023	-1.79709	1
404.201	Louisiana	16	1	-0.119747	0.837229	-1.73352	-0.574566	0.996023	-1.79709	1
170.201	Louisiana	16	4	-0.119747	0.837229	-1.73352	-0.574566	0.996023	-3.79709	0
234.201	Louisiana	16	3.66667	-0.119747	0.837229	-1.73352	-0.574566	0.996023	-3.79709	0
69.2006	Louisiana	16	2.5	-0.119747	0.837229	-1.73352	-0.574566	0.996023	-1.79709	1
160.201	Louisiana	16	2.66667	-0.119747	0.837229	-1.73352	-0.574566	0.996023	-1.79709	0
107.201	Louisiana	16	3.66667	-0.119747	0.837229	-1.73352	-0.574566	0.996023	-3.79709	1
235.201	Louisiana	16	2.66667	-0.119747	0.837229	-1.73352	-0.574566	0.996023	-2.79709	1
101.201	Louisiana	16	2.66667	-0.119747	0.837229	-1.73352	-0.574566	0.996023	0.202913	0
356.201	Louisiana	16	4	-0.119747	0.837229	-1.73352	-0.574566	0.996023	0.202913	1
84.2006	Louisiana	16	1.66667	-0.119747	0.837229	-1.73352	-0.574566	0.996023	0.202913	1
188.201	Louisiana	16	2.33333	-0.119747	0.837229	-1.73352	-0.574566	0.996023	0.202913	0
222.201	Louisiana	16	2.33333	-0.119747	0.837229	-1.73352	-0.574566	0.996023	0.202913	0
247.201	Louisiana	16	4	-0.119747	0.837229	-1.73352	-0.574566	0.996023	0.202913	1
66.2006	Louisiana	16	4	-0.119747	0.837229	-1.73352	-0.574566	0.996023	0.202913	1
300.201	Louisiana	16	2.33333	-0.119747	0.837229	-1.73352	-0.574566	0.996023	1.20291	1
232.201	Louisiana	16	1.66667	-0.119747	0.837229	-1.73352	-0.574566	0.996023	1.20291	0
341.201	Louisiana	16	1	-0.119747	0.837229	-1.73352	-0.574566	0.996023	1.20291	1
405.201	Louisiana	16	1	-0.119747	0.837229	-1.73352	-0.574566	0.996023	1.20291	1
89.2006	Louisiana	16	2.33333	-0.119747	0.837229	-1.73352	-0.574566	0.996023	2.20291	1
164.201	Louisiana	16	1	-0.119747	0.837229	-1.73352	-0.574566	0.996023	2.20291	1
386.201	Louisiana	16	1.33333	-0.119747	0.837229	-1.73352	-0.574566	0.996023	2.20291	0
37	Maine	19	1.66667	-0.0371804	-0.374439	1.32564	-0.556175	-0.737286	-1.79709	0
408	Maine	19	2	-0.0371804	-0.374439	1.32564	-0.556175	-0.737286	-1.79709	1
416	Maine	19	4	-0.0371804	-0.374439	1.32564	-0.556175	-0.737286	0.202913	0
776	Maine	19	1	-0.0371804	-0.374439	1.32564	-0.556175	-0.737286	-1.79709	0
600.201	Maine	19	1	-0.0371804	-0.374439	1.32564	-0.556175	-0.737286	-1.79709	1
627.201	Maine	19	1	-0.0371804	-0.374439	1.32564	-0.556175	-0.737286	0.202913	0
542.201	Maine	19	3	-0.0371804	-0.374439	1.32564	-0.556175	-0.737286	1.20291	1
630.201	Maine	19	2	-0.0371804	-0.374439	1.32564	-0.556175	-0.737286	1.20291	0
555.201	Maine	19	2	-0.0371804	-0.374439	1.32564	-0.556175	-0.737286	1.20291	0
607.201	Maine	19	1.66667	-0.0371804	-0.374439	1.32564	-0.556175	-0.737286	1.20291	1
31	Maryland	18	2	-1.09798	-0.980273	-0.534664	1.42162	-0.760086	1.20291	1
74	Maryland	18	3	-1.09798	-0.980273	-0.534664	1.42162	-0.760086	-1.79709	0
81	Maryland	18	1	-1.09798	-0.980273	-0.534664	1.42162	-0.760086	0.202913	1
128	Maryland	18	3.66667	-1.09798	-0.980273	-0.534664	1.42162	-0.760086	0.202913	1
132	Maryland	18	3.66667	-1.09798	-0.980273	-0.534664	1.42162	-0.760086	1.20291	0
141	Maryland	18	4	-1.09798	-0.980273	-0.534664	1.42162	-0.760086	1.20291	1
163	Maryland	18	2	-1.09798	-0.980273	-0.534664	1.42162	-0.760086	-1.79709	0
268	Maryland	18	1	-1.09798	-0.980273	-0.534664	1.42162	-0.760086	-1.79709	0
372	Maryland	18	1.33333	-1.09798	-0.980273	-0.534664	1.42162	-0.760086	0.202913	0
376	Maryland	18	3	-1.09798	-0.980273	-0.534664	1.42162	-0.760086	0.202913	0
444	Maryland	18	4	-1.09798	-0.980273	-0.534664	1.42162	-0.760086	1.20291	1
723	Maryland	18	1	-1.09798	-0.980273	-0.534664	1.42162	-0.760086	-1.79709	0
822	Maryland	18	2.33333	-1.09798	-0.980273	-0.534664	1.42162	-0.760086	1.20291	0
842	Maryland	18	2.33333	-1.09798	-0.980273	-0.534664	1.42162	-0.760086	0.202913	0
848	Maryland	18	2.66667	-1.09798	-0.980273	-0.534664	1.42162	-0.760086	2.20291	1
995	Maryland	18	3	-1.09798	-0.980273	-0.534664	1.42162	-0.760086	0.202913	1
695.201	Maryland	18	3.66667	-1.09798	-0.980273	-0.534664	1.42162	-0.760086	-1.79709	1
759.201	Maryland	18	1.66667	-1.09798	-0.980273	-0.534664	1.42162	-0.760086	0.202913	0
430.201	Maryland	18	4	-1.09798	-0.980273	-0.534664	1.42162	-0.760086	0.202913	0
648.201	Maryland	18	4	-1.09798	-0.980273	-0.534664	1.42162	-0.760086	0.202913	1
614.201	Maryland	18	1	-1.09798	-0.980273	-0.534664	1.42162	-0.760086	1.20291	1
758.201	Maryland	18	2.66667	-1.09798	-0.980273	-0.534664	1.42162	-0.760086	1.20291	1
760.201	Maryland	18	3	-1.09798	-0.980273	-0.534664	1.42162	-0.760086	1.20291	1
710.201	Maryland	18	1	-1.09798	-0.980273	-0.534664	1.42162	-0.760086	1.20291	0
500.201	Maryland	18	4	-1.09798	-0.980273	-0.534664	1.42162	-0.760086	2.20291	1
1	Massachusetts	17	1.33333	-1.79459	-1.38416	-0.617344	1.56686	-0.967294	2.20291	0
19	Massachusetts	17	1.66667	-1.79459	-1.38416	-0.617344	1.56686	-0.967294	0.202913	0
34	Massachusetts	17	4	-1.79459	-1.38416	-0.617344	1.56686	-0.967294	0.202913	1
36	Massachusetts	17	2.33333	-1.79459	-1.38416	-0.617344	1.56686	-0.967294	-1.79709	1
171	Massachusetts	17	3	-1.79459	-1.38416	-0.617344	1.56686	-0.967294	0.202913	1
175	Massachusetts	17	2.33333	-1.79459	-1.38416	-0.617344	1.56686	-0.967294	1.20291	1
177	Massachusetts	17	2	-1.79459	-1.38416	-0.617344	1.56686	-0.967294	-2.79709	0
377	Massachusetts	17	1	-1.79459	-1.38416	-0.617344	1.56686	-0.967294	2.20291	0
381	Massachusetts	17	1.66667	-1.79459	-1.38416	-0.617344	1.56686	-0.967294	0.202913	1
385	Massachusetts	17	2	-1.79459	-1.38416	-0.617344	1.56686	-0.967294	1.20291	0
405	Massachusetts	17	2	-1.79459	-1.38416	-0.617344	1.56686	-0.967294	2.20291	1
415	Massachusetts	17	4	-1.79459	-1.38416	-0.617344	1.56686	-0.967294	0.202913	0
417	Massachusetts	17	1	-1.79459	-1.38416	-0.617344	1.56686	-0.967294	2.20291	1
571	Massachusetts	17	1.33333	-1.79459	-1.38416	-0.617344	1.56686	-0.967294	1.20291	1
572	Massachusetts	17	3	-1.79459	-1.38416	-0.617344	1.56686	-0.967294	1.20291	1
641	Massachusetts	17	2	-1.79459	-1.38416	-0.617344	1.56686	-0.967294	0.202913	1
650	Massachusetts	17	4	-1.79459	-1.38416	-0.617344	1.56686	-0.967294	-1.79709	1
651	Massachusetts	17	1	-1.79459	-1.38416	-0.617344	1.56686	-0.967294	2.20291	0
767	Massachusetts	17	4	-1.79459	-1.38416	-0.617344	1.56686	-0.967294	-1.79709	1
770	Massachusetts	17	2.33333	-1.79459	-1.38416	-0.617344	1.56686	-0.967294	1.20291	0
771	Massachusetts	17	2	-1.79459	-1.38416	-0.617344	1.56686	-0.967294	-2.79709	0
775	Massachusetts	17	1	-1.79459	-1.38416	-0.617344	1.56686	-0.967294	2.20291	0
779	Massachusetts	17	2.33333	-1.79459	-1.38416	-0.617344	1.56686	-0.967294	-1.79709	1
780	Massachusetts	17	2	-1.79459	-1.38416	-0.617344	1.56686	-0.967294	1.20291	0
781	Massachusetts	17	2.33333	-1.79459	-1.38416	-0.617344	1.56686	-0.967294	1.20291	0
596.201	Massachusetts	17	4	-1.79459	-1.38416	-0.617344	1.56686	-0.967294	-1.79709	1
678.201	Massachusetts	17	1.66667	-1.79459	-1.38416	-0.617344	1.56686	-0.967294	-1.79709	0
737.201	Massachusetts	17	4	-1.79459	-1.38416	-0.617344	1.56686	-0.967294	-2.79709	0
578.201	Massachusetts	17	3	-1.79459	-1.38416	-0.617344	1.56686	-0.967294	-1.79709	1
731.201	Massachusetts	17	4	-1.79459	-1.38416	-0.617344	1.56686	-0.967294	-1.79709	0
585.201	Massachusetts	17	3.33333	-1.79459	-1.38416	-0.617344	1.56686	-0.967294	-1.79709	1
734.201	Massachusetts	17	1.33333	-1.79459	-1.38416	-0.617344	1.56686	-0.967294	0.202913	1
544.201	Massachusetts	17	3.33333	-1.79459	-1.38416	-0.617344	1.56686	-0.967294	0.202913	1
573.201	Massachusetts	17	1	-1.79459	-1.38416	-0.617344	1.56686	-0.967294	0.202913	0
470.201	Massachusetts	17	2.66667	-1.79459	-1.38416	-0.617344	1.56686	-0.967294	0.202913	0
637.201	Massachusetts	17	2	-1.79459	-1.38416	-0.617344	1.56686	-0.967294	0.202913	1
696.201	Massachusetts	17	4	-1.79459	-1.38416	-0.617344	1.56686	-0.967294	0.202913	0
702.201	Massachusetts	17	1.66667	-1.79459	-1.38416	-0.617344	1.56686	-0.967294	0.202913	1
586.201	Massachusetts	17	1	-1.79459	-1.38416	-0.617344	1.56686	-0.967294	1.20291	0
721.201	Massachusetts	17	1	-1.79459	-1.38416	-0.617344	1.56686	-0.967294	1.20291	1
723.201	Massachusetts	17	2.33333	-1.79459	-1.38416	-0.617344	1.56686	-0.967294	1.20291	0
618.201	Massachusetts	17	4	-1.79459	-1.38416	-0.617344	1.56686	-0.967294	1.20291	1
727.201	Massachusetts	17	3.33333	-1.79459	-1.38416	-0.617344	1.56686	-0.967294	1.20291	0
767.201	Massachusetts	17	3.33333	-1.79459	-1.38416	-0.617344	1.56686	-0.967294	1.20291	1
569.201	Massachusetts	17	4	-1.79459	-1.38416	-0.617344	1.56686	-0.967294	1.20291	0
588.201	Massachusetts	17	4	-1.79459	-1.38416	-0.617344	1.56686	-0.967294	1.20291	1
608.201	Massachusetts	17	1	-1.79459	-1.38416	-0.617344	1.56686	-0.967294	1.20291	0
750.201	Massachusetts	17	1.66667	-1.79459	-1.38416	-0.617344	1.56686	-0.967294	1.20291	0
528.201	Massachusetts	17	1.66667	-1.79459	-1.38416	-0.617344	1.56686	-0.967294	2.20291	0
560.201	Massachusetts	17	1.66667	-1.79459	-1.38416	-0.617344	1.56686	-0.967294	2.20291	0
772.201	Massachusetts	17	3.33333	-1.79459	-1.38416	-0.617344	1.56686	-0.967294	2.20291	1
786.201	Massachusetts	17	1	-1.79459	-1.38416	-0.617344	1.56686	-0.967294	2.20291	1
506.201	Massachusetts	17	2	-1.79459	-1.38416	-0.617344	1.56686	-0.967294	2.20291	0
9	Michigan	20	1.66667	-0.820357	-0.475411	1.22229	-0.316037	-0.386287	1.20291	1
63	Michigan	20	4	-0.820357	-0.475411	1.22229	-0.316037	-0.386287	2.20291	0
66	Michigan	20	3	-0.820357	-0.475411	1.22229	-0.316037	-0.386287	0.202913	1
142	Michigan	20	4	-0.820357	-0.475411	1.22229	-0.316037	-0.386287	2.20291	0
151	Michigan	20	4	-0.820357	-0.475411	1.22229	-0.316037	-0.386287	0.202913	1
296	Michigan	20	4	-0.820357	-0.475411	1.22229	-0.316037	-0.386287	-2.79709	0
441	Michigan	20	3.33333	-0.820357	-0.475411	1.22229	-0.316037	-0.386287	2.20291	1
573	Michigan	20	1.33333	-0.820357	-0.475411	1.22229	-0.316037	-0.386287	2.20291	1
579	Michigan	20	3.66667	-0.820357	-0.475411	1.22229	-0.316037	-0.386287	1.20291	0
585	Michigan	20	1	-0.820357	-0.475411	1.22229	-0.316037	-0.386287	2.20291	0
587	Michigan	20	2.33333	-0.820357	-0.475411	1.22229	-0.316037	-0.386287	1.20291	0
605	Michigan	20	3	-0.820357	-0.475411	1.22229	-0.316037	-0.386287	2.20291	1
647	Michigan	20	2	-0.820357	-0.475411	1.22229	-0.316037	-0.386287	1.20291	1
670	Michigan	20	4	-0.820357	-0.475411	1.22229	-0.316037	-0.386287	-1.79709	1
686	Michigan	20	1	-0.820357	-0.475411	1.22229	-0.316037	-0.386287	1.20291	0
698	Michigan	20	3.33333	-0.820357	-0.475411	1.22229	-0.316037	-0.386287	1.20291	1
710	Michigan	20	4	-0.820357	-0.475411	1.22229	-0.316037	-0.386287	-1.79709	1
797	Michigan	20	1	-0.820357	-0.475411	1.22229	-0.316037	-0.386287	2.20291	0
801	Michigan	20	2.66667	-0.820357	-0.475411	1.22229	-0.316037	-0.386287	2.20291	0
805	Michigan	20	4	-0.820357	-0.475411	1.22229	-0.316037	-0.386287	0.202913	0
819	Michigan	20	2.33333	-0.820357	-0.475411	1.22229	-0.316037	-0.386287	1.20291	1
949	Michigan	20	3	-0.820357	-0.475411	1.22229	-0.316037	-0.386287	0.202913	1
957	Michigan	20	1	-0.820357	-0.475411	1.22229	-0.316037	-0.386287	1.20291	0
959	Michigan	20	3	-0.820357	-0.475411	1.22229	-0.316037	-0.386287	-1.79709	0
965	Michigan	20	1.66667	-0.820357	-0.475411	1.22229	-0.316037	-0.386287	2.20291	1
968	Michigan	20	2.33333	-0.820357	-0.475411	1.22229	-0.316037	-0.386287	1.20291	0
970	Michigan	20	2.66667	-0.820357	-0.475411	1.22229	-0.316037	-0.386287	0.202913	0
494.201	Michigan	20	2	-0.820357	-0.475411	1.22229	-0.316037	-0.386287	-1.79709	0
545.201	Michigan	20	3	-0.820357	-0.475411	1.22229	-0.316037	-0.386287	0.202913	1
558.201	Michigan	20	1	-0.820357	-0.475411	1.22229	-0.316037	-0.386287	0.202913	1
527.201	Michigan	20	3	-0.820357	-0.475411	1.22229	-0.316037	-0.386287	0.202913	0
443.201	Michigan	20	1.33333	-0.820357	-0.475411	1.22229	-0.316037	-0.386287	1.20291	0
460.201	Michigan	20	1.33333	-0.820357	-0.475411	1.22229	-0.316037	-0.386287	2.20291	0
475.201	Michigan	20	2.33333	-0.820357	-0.475411	1.22229	-0.316037	-0.386287	2.20291	1
491.201	Michigan	20	1	-0.820357	-0.475411	1.22229	-0.316037	-0.386287	2.20291	1
25	Minnesota	21	2.66667	-0.404052	-1.08125	1.26363	0.87721	1.10846	-1.79709	0
190	Minnesota	21	2.33333	-0.404052	-1.08125	1.26363	0.87721	1.10846	-1.79709	1
192	Minnesota	21	1.33333	-0.404052	-1.08125	1.26363	0.87721	1.10846	-3.79709	0
198	Minnesota	21	4	-0.404052	-1.08125	1.26363	0.87721	1.10846	0.202913	1
428	Minnesota	21	2.66667	-0.404052	-1.08125	1.26363	0.87721	1.10846	0.202913	1
430	Minnesota	21	1.66667	-0.404052	-1.08125	1.26363	0.87721	1.10846	0.202913	1
435	Minnesota	21	2	-0.404052	-1.08125	1.26363	0.87721	1.10846	-1.79709	0
436	Minnesota	21		-0.404052	-1.08125	1.26363	0.87721	1.10846	0.202913	1
442	Minnesota	21	4	-0.404052	-1.08125	1.26363	0.87721	1.10846	0.202913	1
489	Minnesota	21	2.33333	-0.404052	-1.08125	1.26363	0.87721	1.10846	-1.79709	0
496	Minnesota	21	1	-0.404052	-1.08125	1.26363	0.87721	1.10846	-1.79709	0
525	Minnesota	21	2	-0.404052	-1.08125	1.26363	0.87721	1.10846	1.20291	0
717	Minnesota	21	1	-0.404052	-1.08125	1.26363	0.87721	1.10846	1.20291	0
731	Minnesota	21	3.33333	-0.404052	-1.08125	1.26363	0.87721	1.10846	1.20291	0
973	Minnesota	21	4	-0.404052	-1.08125	1.26363	0.87721	1.10846	-1.79709	0
310.201	Minnesota	21	4	-0.404052	-1.08125	1.26363	0.87721	1.10846	-1.79709	1
59.2006	Minnesota	21	1	-0.404052	-1.08125	1.26363	0.87721	1.10846	0.202913	0
265.201	Minnesota	21	2.66667	-0.404052	-1.08125	1.26363	0.87721	1.10846	0.202913	1
335.201	Minnesota	21	2	-0.404052	-1.08125	1.26363	0.87721	1.10846	0.202913	0
21.2006	Minnesota	21	1.5	-0.404052	-1.08125	1.26363	0.87721	1.10846	0.202913	0
65.2006	Minnesota	21	1.66667	-0.404052	-1.08125	1.26363	0.87721	1.10846	0.202913	1
103.201	Minnesota	21	2.33333	-0.404052	-1.08125	1.26363	0.87721	1.10846	0.202913	0
358.201	Minnesota	21	2	-0.404052	-1.08125	1.26363	0.87721	1.10846	0.202913	0
224.201	Minnesota	21	2.66667	-0.404052	-1.08125	1.26363	0.87721	1.10846	1.20291	1
243.201	Minnesota	21	1.66667	-0.404052	-1.08125	1.26363	0.87721	1.10846	1.20291	1
348.201	Minnesota	21	3	-0.404052	-1.08125	1.26363	0.87721	1.10846	1.20291	0
349.201	Minnesota	21	1	-0.404052	-1.08125	1.26363	0.87721	1.10846	1.20291	0
100.201	Minnesota	21	1	-0.404052	-1.08125	1.26363	0.87721	1.10846	2.20291	1
116	Mississippi	23	2	-0.167042	1.74598	-0.948064	-1.71311	1.62413	2.20291	0
120	Mississippi	23	2.33333	-0.167042	1.74598	-0.948064	-1.71311	1.62413	-1.79709	0
212	Mississippi	23	3.33333	-0.167042	1.74598	-0.948064	-1.71311	1.62413	1.20291	1
551	Mississippi	23	3.66667	-0.167042	1.74598	-0.948064	-1.71311	1.62413	2.20291	0
554	Mississippi	23	2.33333	-0.167042	1.74598	-0.948064	-1.71311	1.62413	2.20291	1
745	Mississippi	23	4	-0.167042	1.74598	-0.948064	-1.71311	1.62413	-1.79709	1
851	Mississippi	23	2	-0.167042	1.74598	-0.948064	-1.71311	1.62413	2.20291	1
855	Mississippi	23	3.33333	-0.167042	1.74598	-0.948064	-1.71311	1.62413	0.202913	0
856	Mississippi	23	4	-0.167042	1.74598	-0.948064	-1.71311	1.62413	1.20291	0
365.201	Mississippi	23	1	-0.167042	1.74598	-0.948064	-1.71311	1.62413	-1.79709	0
383.201	Mississippi	23	4	-0.167042	1.74598	-0.948064	-1.71311	1.62413	-1.79709	1
411.201	Mississippi	23	4	-0.167042	1.74598	-0.948064	-1.71311	1.62413	-2.79709	0
393.201	Mississippi	23	3.66667	-0.167042	1.74598	-0.948064	-1.71311	1.62413	-1.79709	0
397.201	Mississippi	23	3	-0.167042	1.74598	-0.948064	-1.71311	1.62413	0.202913	1
127.201	Mississippi	23	3	-0.167042	1.74598	-0.948064	-1.71311	1.62413	1.20291	1
174.201	Mississippi	23	3	-0.167042	1.74598	-0.948064	-1.71311	1.62413	1.20291	0
362.201	Mississippi	23	3	-0.167042	1.74598	-0.948064	-1.71311	1.62413	1.20291	0
110.201	Mississippi	23	1.66667	-0.167042	1.74598	-0.948064	-1.71311	1.62413	2.20291	0
4	Missouri	22		0.215862	0.837229	0.064766	-0.450188	-0.0291569	2.20291	0
10	Missouri	22	2.66667	0.215862	0.837229	0.064766	-0.450188	-0.0291569	1.20291	0
26	Missouri	22	4	0.215862	0.837229	0.064766	-0.450188	-0.0291569	-1.79709	0
42	Missouri	22	4	0.215862	0.837229	0.064766	-0.450188	-0.0291569	-1.79709	0
104	Missouri	22	3	0.215862	0.837229	0.064766	-0.450188	-0.0291569	-1.79709	1
107	Missouri	22	4	0.215862	0.837229	0.064766	-0.450188	-0.0291569	0.202913	1
112	Missouri	22	4	0.215862	0.837229	0.064766	-0.450188	-0.0291569	1.20291	1
186	Missouri	22	2	0.215862	0.837229	0.064766	-0.450188	-0.0291569	1.20291	1
197	Missouri	22	4	0.215862	0.837229	0.064766	-0.450188	-0.0291569	0.202913	1
427	Missouri	22	3	0.215862	0.837229	0.064766	-0.450188	-0.0291569	1.20291	0
440	Missouri	22	1.66667	0.215862	0.837229	0.064766	-0.450188	-0.0291569	0.202913	0
514	Missouri	22	3	0.215862	0.837229	0.064766	-0.450188	-0.0291569	0.202913	1
519	Missouri	22	3	0.215862	0.837229	0.064766	-0.450188	-0.0291569	1.20291	0
531	Missouri	22	1.66667	0.215862	0.837229	0.064766	-0.450188	-0.0291569	-1.79709	1
608	Missouri	22	2	0.215862	0.837229	0.064766	-0.450188	-0.0291569	-1.79709	1
709	Missouri	22	2	0.215862	0.837229	0.064766	-0.450188	-0.0291569	1.20291	1
711	Missouri	22	3.33333	0.215862	0.837229	0.064766	-0.450188	-0.0291569	-1.79709	1
720	Missouri	22	1	0.215862	0.837229	0.064766	-0.450188	-0.0291569	-1.79709	0
729	Missouri	22	1.66667	0.215862	0.837229	0.064766	-0.450188	-0.0291569	0.202913	1
971	Missouri	22	1	0.215862	0.837229	0.064766	-0.450188	-0.0291569	0.202913	0
345.201	Missouri	22	1	0.215862	0.837229	0.064766	-0.450188	-0.0291569	-1.79709	0
34.2006	Missouri	22	2.66667	0.215862	0.837229	0.064766	-0.450188	-0.0291569	-1.79709	1
319.201	Missouri	22	1	0.215862	0.837229	0.064766	-0.450188	-0.0291569	-1.79709	1
361.201	Missouri	22	4	0.215862	0.837229	0.064766	-0.450188	-0.0291569	-1.79709	1
154.201	Missouri	22	3.33333	0.215862	0.837229	0.064766	-0.450188	-0.0291569	-1.79709	0
280.201	Missouri	22	2.66667	0.215862	0.837229	0.064766	-0.450188	-0.0291569	-1.79709	1
50.2006	Missouri	22	4	0.215862	0.837229	0.064766	-0.450188	-0.0291569	-1.79709	1
220.201	Missouri	22	4	0.215862	0.837229	0.064766	-0.450188	-0.0291569	-1.79709	1
233.201	Missouri	22	2.66667	0.215862	0.837229	0.064766	-0.450188	-0.0291569	-3.79709	0
370.201	Missouri	22	4	0.215862	0.837229	0.064766	-0.450188	-0.0291569	-3.79709	0
53.2006	Missouri	22	1.66667	0.215862	0.837229	0.064766	-0.450188	-0.0291569	0.202913	1
298.201	Missouri	22	3.66667	0.215862	0.837229	0.064766	-0.450188	-0.0291569	0.202913	1
360.201	Missouri	22	4	0.215862	0.837229	0.064766	-0.450188	-0.0291569	0.202913	0
20.2006	Missouri	22	3.66667	0.215862	0.837229	0.064766	-0.450188	-0.0291569	0.202913	0
121.201	Missouri	22	1	0.215862	0.837229	0.064766	-0.450188	-0.0291569	0.202913	1
197.201	Missouri	22	2	0.215862	0.837229	0.064766	-0.450188	-0.0291569	0.202913	0
368.201	Missouri	22	3.33333	0.215862	0.837229	0.064766	-0.450188	-0.0291569	0.202913	1
38.2006	Missouri	22	1	0.215862	0.837229	0.064766	-0.450188	-0.0291569	1.20291	0
258.201	Missouri	22	2	0.215862	0.837229	0.064766	-0.450188	-0.0291569	1.20291	1
336.201	Missouri	22	2.33333	0.215862	0.837229	0.064766	-0.450188	-0.0291569	1.20291	1
415.201	Missouri	22	3	0.215862	0.837229	0.064766	-0.450188	-0.0291569	2.20291	1
168.201	Missouri	22	1	0.215862	0.837229	0.064766	-0.450188	-0.0291569	2.20291	0
215.201	Missouri	22	3.5	0.215862	0.837229	0.064766	-0.450188	-0.0291569	2.20291	0
90.2006	Missouri	22	3	0.215862	0.837229	0.064766	-0.450188	-0.0291569	2.20291	0
141.201	Missouri	22	1.66667	0.215862	0.837229	0.064766	-0.450188	-0.0291569	2.20291	0
15	Montana	24	4	0.000228237	-0.0715221	1.53234	-1.04219	-1.59699	1.20291	1
16	Montana	24	2	0.000228237	-0.0715221	1.53234	-1.04219	-1.59699	0.202913	1
47	Montana	24	1	0.000228237	-0.0715221	1.53234	-1.04219	-1.59699	1.20291	0
51	Montana	24	2.66667	0.000228237	-0.0715221	1.53234	-1.04219	-1.59699	-1.79709	1
834.201	Montana	24	3	0.000228237	-0.0715221	1.53234	-1.04219	-1.59699	-2.79709	1
789.201	Montana	24	2	0.000228237	-0.0715221	1.53234	-1.04219	-1.59699	-1.79709	0
863.201	Montana	24	3.33333	0.000228237	-0.0715221	1.53234	-1.04219	-1.59699	-2.79709	1
836.201	Montana	24	2.33333	0.000228237	-0.0715221	1.53234	-1.04219	-1.59699	0.202913	1
879.201	Montana	24	1	0.000228237	-0.0715221	1.53234	-1.04219	-1.59699	0.202913	0
790.201	Montana	24	4	0.000228237	-0.0715221	1.53234	-1.04219	-1.59699	0.202913	1
860.201	Montana	24	4	0.000228237	-0.0715221	1.53234	-1.04219	-1.59699	0.202913	0
847.201	Montana	24	2	0.000228237	-0.0715221	1.53234	-1.04219	-1.59699	1.20291	1
828.201	Montana	24	1	0.000228237	-0.0715221	1.53234	-1.04219	-1.59699	1.20291	1
827.201	Montana	24	3.66667	0.000228237	-0.0715221	1.53234	-1.04219	-1.59699	1.20291	1
196	Nebraska	27	2	0.0600821	-0.475411	0.333476	0.0558887	0.0186375	1.20291	1
433	Nebraska	27	2	0.0600821	-0.475411	0.333476	0.0558887	0.0186375	1.20291	1
500	Nebraska	27	4	0.0600821	-0.475411	0.333476	0.0558887	0.0186375	0.202913	0
706	Nebraska	27	2.5	0.0600821	-0.475411	0.333476	0.0558887	0.0186375	0.202913	1
266.201	Nebraska	27	3.33333	0.0600821	-0.475411	0.333476	0.0558887	0.0186375	-1.79709	1
316.201	Nebraska	27	3.33333	0.0600821	-0.475411	0.333476	0.0558887	0.0186375	-1.79709	0
28.2006	Nebraska	27	2	0.0600821	-0.475411	0.333476	0.0558887	0.0186375	-0.797087	0
161.201	Nebraska	27	2.33333	0.0600821	-0.475411	0.333476	0.0558887	0.0186375	0.202913	1
51.2006	Nebraska	27	2	0.0600821	-0.475411	0.333476	0.0558887	0.0186375	1.20291	1
257.201	Nebraska	27	3.33333	0.0600821	-0.475411	0.333476	0.0558887	0.0186375	2.20291	1
49	Nevada	31	3.66667	0.421343	0.130423	0.374816	0.646686	0.242388	-1.79709	1
535	Nevada	31	2	0.421343	0.130423	0.374816	0.646686	0.242388	-1.79709	1
756	Nevada	31	1.66667	0.421343	0.130423	0.374816	0.646686	0.242388	1.20291	1
876	Nevada	31	2	0.421343	0.130423	0.374816	0.646686	0.242388	2.20291	0
884	Nevada	31	3.33333	0.421343	0.130423	0.374816	0.646686	0.242388	1.20291	1
885	Nevada	31	1.33333	0.421343	0.130423	0.374816	0.646686	0.242388	-2.79709	0
888	Nevada	31	2	0.421343	0.130423	0.374816	0.646686	0.242388	1.20291	1
943.201	Nevada	31	3	0.421343	0.130423	0.374816	0.646686	0.242388	0.202913	1
905.201	Nevada	31	2	0.421343	0.130423	0.374816	0.646686	0.242388	1.20291	0
969.201	Nevada	31	1	0.421343	0.130423	0.374816	0.646686	0.242388	1.20291	0
388	New Hampshire	28	2	-0.5438	-1.08125	0.994916	0.912781	0.90814	2.20291	0
390	New Hampshire	28	2	-0.5438	-1.08125	0.994916	0.912781	0.90814	0.202913	1
669.201	New Hampshire	28	2	-0.5438	-1.08125	0.994916	0.912781	0.90814	-1.79709	0
774.201	New Hampshire	28	1.66667	-0.5438	-1.08125	0.994916	0.912781	0.90814	1.20291	1
534.201	New Hampshire	28	3.33333	-0.5438	-1.08125	0.994916	0.912781	0.90814	1.20291	1
481.201	New Hampshire	28	3	-0.5438	-1.08125	0.994916	0.912781	0.90814	1.20291	0
718.201	New Hampshire	28	2	-0.5438	-1.08125	0.994916	0.912781	0.90814	1.20291	0
730.201	New Hampshire	28	1	-0.5438	-1.08125	0.994916	0.912781	0.90814	1.20291	1
768.201	New Hampshire	28	4	-0.5438	-1.08125	0.994916	0.912781	0.90814	1.20291	0
532.201	New Hampshire	28	1	-0.5438	-1.08125	0.994916	0.912781	0.90814	2.20291	0
23	New Jersey	29	1.66667	-2.70816	-1.99	-0.079924	1.99692	-0.159602	1.20291	0
159	New Jersey	29	1	-2.70816	-1.99	-0.079924	1.99692	-0.159602	2.20291	0
165	New Jersey	29	3	-2.70816	-1.99	-0.079924	1.99692	-0.159602	1.20291	0
173	New Jersey	29	1	-2.70816	-1.99	-0.079924	1.99692	-0.159602	1.20291	1
180	New Jersey	29	2	-2.70816	-1.99	-0.079924	1.99692	-0.159602	1.20291	1
185	New Jersey	29	4	-2.70816	-1.99	-0.079924	1.99692	-0.159602	0.202913	1
189	New Jersey	29	3.33333	-2.70816	-1.99	-0.079924	1.99692	-0.159602	1.20291	0
239	New Jersey	29	3.33333	-2.70816	-1.99	-0.079924	1.99692	-0.159602	-0.797087	1
313	New Jersey	29	1	-2.70816	-1.99	-0.079924	1.99692	-0.159602	-0.797087	1
321	New Jersey	29	4	-2.70816	-1.99	-0.079924	1.99692	-0.159602	-1.79709	1
324	New Jersey	29	4	-2.70816	-1.99	-0.079924	1.99692	-0.159602	-1.79709	1
331	New Jersey	29	2	-2.70816	-1.99	-0.079924	1.99692	-0.159602	0.202913	0
685	New Jersey	29	1.33333	-2.70816	-1.99	-0.079924	1.99692	-0.159602	0.202913	1
697	New Jersey	29	4	-2.70816	-1.99	-0.079924	1.99692	-0.159602	-1.79709	0
786	New Jersey	29	1	-2.70816	-1.99	-0.079924	1.99692	-0.159602	1.20291	1
789	New Jersey	29	3	-2.70816	-1.99	-0.079924	1.99692	-0.159602	0.202913	1
925	New Jersey	29	2.33333	-2.70816	-1.99	-0.079924	1.99692	-0.159602	1.20291	1
930	New Jersey	29	1.33333	-2.70816	-1.99	-0.079924	1.99692	-0.159602	1.20291	0
728.201	New Jersey	29	2	-2.70816	-1.99	-0.079924	1.99692	-0.159602	-1.79709	0
604.201	New Jersey	29	2	-2.70816	-1.99	-0.079924	1.99692	-0.159602	-2.79709	0
641.201	New Jersey	29	3.66667	-2.70816	-1.99	-0.079924	1.99692	-0.159602	-1.79709	1
461.201	New Jersey	29	2.33333	-2.70816	-1.99	-0.079924	1.99692	-0.159602	-1.79709	0
602.201	New Jersey	29	3.33333	-2.70816	-1.99	-0.079924	1.99692	-0.159602	-1.79709	1
698.201	New Jersey	29	2.66667	-2.70816	-1.99	-0.079924	1.99692	-0.159602	-1.79709	1
537.201	New Jersey	29	2	-2.70816	-1.99	-0.079924	1.99692	-0.159602	-1.79709	0
689.201	New Jersey	29	2	-2.70816	-1.99	-0.079924	1.99692	-0.159602	0.202913	0
530.201	New Jersey	29	2.5	-2.70816	-1.99	-0.079924	1.99692	-0.159602	-0.797087	1
533.201	New Jersey	29	1.33333	-2.70816	-1.99	-0.079924	1.99692	-0.159602	0.202913	1
766.201	New Jersey	29	3	-2.70816	-1.99	-0.079924	1.99692	-0.159602	0.202913	1
526.201	New Jersey	29	3.66667	-2.70816	-1.99	-0.079924	1.99692	-0.159602	-0.797087	1
621.201	New Jersey	29		-2.70816	-1.99	-0.079924	1.99692	-0.159602	1.20291	1
746.201	New Jersey	29	3.33333	-2.70816	-1.99	-0.079924	1.99692	-0.159602	1.20291	0
714.201	New Jersey	29	3.66667	-2.70816	-1.99	-0.079924	1.99692	-0.159602	1.20291	1
778.201	New Jersey	29	1.66667	-2.70816	-1.99	-0.079924	1.99692	-0.159602	1.20291	1
482.201	New Jersey	29	1.66667	-2.70816	-1.99	-0.079924	1.99692	-0.159602	1.20291	1
649.201	New Jersey	29	3	-2.70816	-1.99	-0.079924	1.99692	-0.159602	1.20291	1
563.201	New Jersey	29	1.33333	-2.70816	-1.99	-0.079924	1.99692	-0.159602	2.20291	1
227	New Mexico	30	2	1.54948	0.231395	0.085436	-0.98967	-0.0845534	0.202913	0
359	New Mexico	30	1	1.54948	0.231395	0.085436	-0.98967	-0.0845534	0.202913	1
414	New Mexico	30	4	1.54948	0.231395	0.085436	-0.98967	-0.0845534	-1.79709	0
537	New Mexico	30	1	1.54948	0.231395	0.085436	-0.98967	-0.0845534	-2.79709	1
633	New Mexico	30	2.66667	1.54948	0.231395	0.085436	-0.98967	-0.0845534	1.20291	0
644	New Mexico	30	2	1.54948	0.231395	0.085436	-0.98967	-0.0845534	0.202913	0
758	New Mexico	30	2.66667	1.54948	0.231395	0.085436	-0.98967	-0.0845534	-1.79709	0
855.201	New Mexico	30	3	1.54948	0.231395	0.085436	-0.98967	-0.0845534	-1.79709	0
862.201	New Mexico	30	3.33333	1.54948	0.231395	0.085436	-0.98967	-0.0845534	-1.79709	0
858.201	New Mexico	30	3	1.54948	0.231395	0.085436	-0.98967	-0.0845534	-0.797087	1
845.201	New Mexico	30	2	1.54948	0.231395	0.085436	-0.98967	-0.0845534	1.20291	1
870.201	New Mexico	30	1	1.54948	0.231395	0.085436	-0.98967	-0.0845534	1.20291	0
872.201	New Mexico	30	2	1.54948	0.231395	0.085436	-0.98967	-0.0845534	1.20291	1
842.201	New Mexico	30	1.66667	1.54948	0.231395	0.085436	-0.98967	-0.0845534	1.20291	0
807.201	New Mexico	30	2.66667	1.54948	0.231395	0.085436	-0.98967	-0.0845534	1.20291	1
874.201	New Mexico	30	2	1.54948	0.231395	0.085436	-0.98967	-0.0845534	1.20291	1
38	New York	32	2	-1.42397	-1.38416	-0.079924	1.01895	-0.0814384	1.20291	0
40	New York	32	3	-1.42397	-1.38416	-0.079924	1.01895	-0.0814384	0.202913	0
82	New York	32	4	-1.42397	-1.38416	-0.079924	1.01895	-0.0814384	-3.79709	1
90	New York	32	4	-1.42397	-1.38416	-0.079924	1.01895	-0.0814384	-2.79709	0
93	New York	32	1	-1.42397	-1.38416	-0.079924	1.01895	-0.0814384	0.202913	1
94	New York	32	1.66667	-1.42397	-1.38416	-0.079924	1.01895	-0.0814384	-1.79709	0
103	New York	32	4	-1.42397	-1.38416	-0.079924	1.01895	-0.0814384	-1.79709	1
164	New York	32		-1.42397	-1.38416	-0.079924	1.01895	-0.0814384	1.20291	1
167	New York	32	4	-1.42397	-1.38416	-0.079924	1.01895	-0.0814384	1.20291	1
174	New York	32	4	-1.42397	-1.38416	-0.079924	1.01895	-0.0814384	2.20291	0
181	New York	32	1	-1.42397	-1.38416	-0.079924	1.01895	-0.0814384	2.20291	0
221	New York	32	3.33333	-1.42397	-1.38416	-0.079924	1.01895	-0.0814384	2.20291	0
263	New York	32	4	-1.42397	-1.38416	-0.079924	1.01895	-0.0814384	-2.79709	0
308	New York	32	1.66667	-1.42397	-1.38416	-0.079924	1.01895	-0.0814384	-1.79709	0
310	New York	32	1	-1.42397	-1.38416	-0.079924	1.01895	-0.0814384	2.20291	0
314	New York	32	2.33333	-1.42397	-1.38416	-0.079924	1.01895	-0.0814384	-1.79709	0
315	New York	32	4	-1.42397	-1.38416	-0.079924	1.01895	-0.0814384	0.202913	0
316	New York	32	4	-1.42397	-1.38416	-0.079924	1.01895	-0.0814384	2.20291	0
317	New York	32	4	-1.42397	-1.38416	-0.079924	1.01895	-0.0814384	1.20291	1
323	New York	32	2	-1.42397	-1.38416	-0.079924	1.01895	-0.0814384	1.20291	0
325	New York	32	4	-1.42397	-1.38416	-0.079924	1.01895	-0.0814384	1.20291	0
326	New York	32	3	-1.42397	-1.38416	-0.079924	1.01895	-0.0814384	-1.79709	1
327	New York	32	1.66667	-1.42397	-1.38416	-0.079924	1.01895	-0.0814384	-1.79709	1
328	New York	32	1.66667	-1.42397	-1.38416	-0.079924	1.01895	-0.0814384	2.20291	0
329	New York	32	1.66667	-1.42397	-1.38416	-0.079924	1.01895	-0.0814384	1.20291	0
333	New York	32	2.33333	-1.42397	-1.38416	-0.079924	1.01895	-0.0814384	-1.79709	1
466	New York	32	2	-1.42397	-1.38416	-0.079924	1.01895	-0.0814384	2.20291	0
469	New York	32	4	-1.42397	-1.38416	-0.079924	1.01895	-0.0814384	1.20291	0
599	New York	32	3.66667	-1.42397	-1.38416	-0.079924	1.01895	-0.0814384	-1.79709	0
617	New York	32	4	-1.42397	-1.38416	-0.079924	1.01895	-0.0814384	0.202913	1
668	New York	32		-1.42397	-1.38416	-0.079924	1.01895	-0.0814384	2.20291	1
678	New York	32	1.66667	-1.42397	-1.38416	-0.079924	1.01895	-0.0814384	-1.79709	1
687	New York	32	1.66667	-1.42397	-1.38416	-0.079924	1.01895	-0.0814384	2.20291	0
688	New York	32	4	-1.42397	-1.38416	-0.079924	1.01895	-0.0814384	1.20291	1
689	New York	32	2	-1.42397	-1.38416	-0.079924	1.01895	-0.0814384	2.20291	1
782	New York	32	3	-1.42397	-1.38416	-0.079924	1.01895	-0.0814384	-1.79709	0
784	New York	32	2.66667	-1.42397	-1.38416	-0.079924	1.01895	-0.0814384	1.20291	1
787	New York	32	1	-1.42397	-1.38416	-0.079924	1.01895	-0.0814384	2.20291	0
791	New York	32	4	-1.42397	-1.38416	-0.079924	1.01895	-0.0814384	0.202913	1
792	New York	32	2	-1.42397	-1.38416	-0.079924	1.01895	-0.0814384	0.202913	1
795	New York	32	3	-1.42397	-1.38416	-0.079924	1.01895	-0.0814384	1.20291	1
798	New York	32	3	-1.42397	-1.38416	-0.079924	1.01895	-0.0814384	-1.79709	1
803	New York	32	3	-1.42397	-1.38416	-0.079924	1.01895	-0.0814384	1.20291	1
923	New York	32	1.33333	-1.42397	-1.38416	-0.079924	1.01895	-0.0814384	0.202913	1
927	New York	32	2.33333	-1.42397	-1.38416	-0.079924	1.01895	-0.0814384	1.20291	0
932	New York	32	1	-1.42397	-1.38416	-0.079924	1.01895	-0.0814384	2.20291	0
938	New York	32	2.5	-1.42397	-1.38416	-0.079924	1.01895	-0.0814384	2.20291	0
612.201	New York	32	1.33333	-1.42397	-1.38416	-0.079924	1.01895	-0.0814384	-1.79709	1
733.201	New York	32	2.66667	-1.42397	-1.38416	-0.079924	1.01895	-0.0814384	-1.79709	1
434.201	New York	32	1.66667	-1.42397	-1.38416	-0.079924	1.01895	-0.0814384	-2.79709	1
466.201	New York	32	2.33333	-1.42397	-1.38416	-0.079924	1.01895	-0.0814384	-1.79709	1
538.201	New York	32	4	-1.42397	-1.38416	-0.079924	1.01895	-0.0814384	-1.79709	0
622.201	New York	32	3.66667	-1.42397	-1.38416	-0.079924	1.01895	-0.0814384	-1.79709	0
640.201	New York	32	4	-1.42397	-1.38416	-0.079924	1.01895	-0.0814384	-1.79709	1
732.201	New York	32	2	-1.42397	-1.38416	-0.079924	1.01895	-0.0814384	-1.79709	0
751.201	New York	32	4	-1.42397	-1.38416	-0.079924	1.01895	-0.0814384	-1.79709	1
762.201	New York	32	4	-1.42397	-1.38416	-0.079924	1.01895	-0.0814384	-1.79709	1
439.201	New York	32	3	-1.42397	-1.38416	-0.079924	1.01895	-0.0814384	0.202913	0
632.201	New York	32	2	-1.42397	-1.38416	-0.079924	1.01895	-0.0814384	0.202913	1
753.201	New York	32	2	-1.42397	-1.38416	-0.079924	1.01895	-0.0814384	0.202913	1
499.201	New York	32	3.33333	-1.42397	-1.38416	-0.079924	1.01895	-0.0814384	0.202913	1
613.201	New York	32	2.66667	-1.42397	-1.38416	-0.079924	1.01895	-0.0814384	0.202913	1
453.201	New York	32	1.66667	-1.42397	-1.38416	-0.079924	1.01895	-0.0814384	0.202913	0
501.201	New York	32	4	-1.42397	-1.38416	-0.079924	1.01895	-0.0814384	0.202913	1
603.201	New York	32	1	-1.42397	-1.38416	-0.079924	1.01895	-0.0814384	0.202913	1
638.201	New York	32	4	-1.42397	-1.38416	-0.079924	1.01895	-0.0814384	0.202913	0
655.201	New York	32	2	-1.42397	-1.38416	-0.079924	1.01895	-0.0814384	0.202913	0
478.201	New York	32	3.33333	-1.42397	-1.38416	-0.079924	1.01895	-0.0814384	0.202913	0
703.201	New York	32	4	-1.42397	-1.38416	-0.079924	1.01895	-0.0814384	0.202913	0
512.201	New York	32	1.33333	-1.42397	-1.38416	-0.079924	1.01895	-0.0814384	1.20291	1
747.201	New York	32	1	-1.42397	-1.38416	-0.079924	1.01895	-0.0814384	1.20291	1
562.201	New York	32	2	-1.42397	-1.38416	-0.079924	1.01895	-0.0814384	1.20291	1
583.201	New York	32	1.66667	-1.42397	-1.38416	-0.079924	1.01895	-0.0814384	1.20291	0
611.201	New York	32	2	-1.42397	-1.38416	-0.079924	1.01895	-0.0814384	1.20291	1
658.201	New York	32	1	-1.42397	-1.38416	-0.079924	1.01895	-0.0814384	1.20291	0
662.201	New York	32	2.66667	-1.42397	-1.38416	-0.079924	1.01895	-0.0814384	1.20291	1
597.201	New York	32	2.33333	-1.42397	-1.38416	-0.079924	1.01895	-0.0814384	1.20291	0
625.201	New York	32	2	-1.42397	-1.38416	-0.079924	1.01895	-0.0814384	1.20291	1
511.201	New York	32	1	-1.42397	-1.38416	-0.079924	1.01895	-0.0814384	1.20291	0
540.201	New York	32	1.33333	-1.42397	-1.38416	-0.079924	1.01895	-0.0814384	2.20291	1
735.201	New York	32	3.33333	-1.42397	-1.38416	-0.079924	1.01895	-0.0814384	2.20291	1
757.201	New York	32	1.33333	-1.42397	-1.38416	-0.079924	1.01895	-0.0814384	2.20291	0
629.201	New York	32	2.33333	-1.42397	-1.38416	-0.079924	1.01895	-0.0814384	2.20291	1
693.201	New York	32	2	-1.42397	-1.38416	-0.079924	1.01895	-0.0814384	2.20291	0
441.201	New York	32	2	-1.42397	-1.38416	-0.079924	1.01895	-0.0814384	2.20291	0
28	North Carolina	25	1	0.803713	0.43334	-0.348634	-0.43538	0.151788	1.20291	0
111	North Carolina	25	1	0.803713	0.43334	-0.348634	-0.43538	0.151788	2.20291	1
143	North Carolina	25	3.66667	0.803713	0.43334	-0.348634	-0.43538	0.151788	2.20291	0
166	North Carolina	25	3.66667	0.803713	0.43334	-0.348634	-0.43538	0.151788	-1.79709	1
271	North Carolina	25	3.33333	0.803713	0.43334	-0.348634	-0.43538	0.151788	0.202913	0
275	North Carolina	25	2.66667	0.803713	0.43334	-0.348634	-0.43538	0.151788	0.202913	0
286	North Carolina	25	2.66667	0.803713	0.43334	-0.348634	-0.43538	0.151788	1.20291	1
289	North Carolina	25	2	0.803713	0.43334	-0.348634	-0.43538	0.151788	0.202913	0
397	North Carolina	25	3	0.803713	0.43334	-0.348634	-0.43538	0.151788	0.202913	0
419	North Carolina	25	2	0.803713	0.43334	-0.348634	-0.43538	0.151788	1.20291	0
422	North Carolina	25	2.66667	0.803713	0.43334	-0.348634	-0.43538	0.151788	2.20291	0
461	North Carolina	25	3.33333	0.803713	0.43334	-0.348634	-0.43538	0.151788	1.20291	1
465	North Carolina	25	2	0.803713	0.43334	-0.348634	-0.43538	0.151788	0.202913	0
583	North Carolina	25	3.66667	0.803713	0.43334	-0.348634	-0.43538	0.151788	2.20291	1
592	North Carolina	25	2	0.803713	0.43334	-0.348634	-0.43538	0.151788	0.202913	1
603	North Carolina	25	4	0.803713	0.43334	-0.348634	-0.43538	0.151788	2.20291	1
604	North Carolina	25	4	0.803713	0.43334	-0.348634	-0.43538	0.151788	2.20291	0
616	North Carolina	25	2.33333	0.803713	0.43334	-0.348634	-0.43538	0.151788	-2.79709	1
629	North Carolina	25	1.66667	0.803713	0.43334	-0.348634	-0.43538	0.151788	2.20291	1
649	North Carolina	25	2	0.803713	0.43334	-0.348634	-0.43538	0.151788	2.20291	1
712	North Carolina	25	2.66667	0.803713	0.43334	-0.348634	-0.43538	0.151788	-1.79709	0
713	North Carolina	25	4	0.803713	0.43334	-0.348634	-0.43538	0.151788	-3.79709	1
722	North Carolina	25	3.33333	0.803713	0.43334	-0.348634	-0.43538	0.151788	-0.797087	0
727	North Carolina	25	1	0.803713	0.43334	-0.348634	-0.43538	0.151788	-1.79709	0
735	North Carolina	25	2.66667	0.803713	0.43334	-0.348634	-0.43538	0.151788	-1.79709	1
738	North Carolina	25	2.66667	0.803713	0.43334	-0.348634	-0.43538	0.151788	-1.79709	1
742	North Carolina	25	1.33333	0.803713	0.43334	-0.348634	-0.43538	0.151788		0
830	North Carolina	25	3	0.803713	0.43334	-0.348634	-0.43538	0.151788	0.202913	1
832	North Carolina	25	1	0.803713	0.43334	-0.348634	-0.43538	0.151788	0.202913	0
841	North Carolina	25	2	0.803713	0.43334	-0.348634	-0.43538	0.151788	2.20291	1
844	North Carolina	25	3	0.803713	0.43334	-0.348634	-0.43538	0.151788	0.202913	0
977	North Carolina	25	2	0.803713	0.43334	-0.348634	-0.43538	0.151788	-1.79709	0
980	North Carolina	25	3	0.803713	0.43334	-0.348634	-0.43538	0.151788	-1.79709	1
983	North Carolina	25	4	0.803713	0.43334	-0.348634	-0.43538	0.151788	0.202913	1
992	North Carolina	25	1.66667	0.803713	0.43334	-0.348634	-0.43538	0.151788	2.20291	0
552.201	North Carolina	25	3	0.803713	0.43334	-0.348634	-0.43538	0.151788	-1.79709	1
713.201	North Carolina	25	1	0.803713	0.43334	-0.348634	-0.43538	0.151788	-2.79709	0
752.201	North Carolina	25	1.33333	0.803713	0.43334	-0.348634	-0.43538	0.151788	-1.79709	1
536.201	North Carolina	25	4	0.803713	0.43334	-0.348634	-0.43538	0.151788	-3.79709	1
694.201	North Carolina	25	4	0.803713	0.43334	-0.348634	-0.43538	0.151788	-1.79709	0
650.201	North Carolina	25	2	0.803713	0.43334	-0.348634	-0.43538	0.151788	0.202913	1
435.201	North Carolina	25	1.5	0.803713	0.43334	-0.348634	-0.43538	0.151788	0.202913	0
514.201	North Carolina	25	3	0.803713	0.43334	-0.348634	-0.43538	0.151788	1.20291	1
518.201	North Carolina	25	1	0.803713	0.43334	-0.348634	-0.43538	0.151788	1.20291	1
493	North Dakota	26	3.33333	0.45314	-0.576384	1.86306	-0.541557	-1.00895	1.20291	1
538	North Dakota	26	3	0.45314	-0.576384	1.86306	-0.541557	-1.00895	-1.79709	1
718	North Dakota	26	1	0.45314	-0.576384	1.86306	-0.541557	-1.00895	0.202913	0
721	North Dakota	26	2.66667	0.45314	-0.576384	1.86306	-0.541557	-1.00895	0.202913	1
730	North Dakota	26	4	0.45314	-0.576384	1.86306	-0.541557	-1.00895	0.202913	1
976	North Dakota	26	2	0.45314	-0.576384	1.86306	-0.541557	-1.00895	0.202913	1
824.201	North Dakota	26	1	0.45314	-0.576384	1.86306	-0.541557	-1.00895	-1.79709	0
150.201	North Dakota	26	4	0.45314	-0.576384	1.86306	-0.541557	-1.00895	-2.79709	1
108.201	North Dakota	26	2	0.45314	-0.576384	1.86306	-0.541557	-1.00895	0.202913	1
191.201	North Dakota	26	3	0.45314	-0.576384	1.86306	-0.541557	-1.00895	0.202913	1
337.201	North Dakota	26	3.33333	0.45314	-0.576384	1.86306	-0.541557	-1.00895	1.20291	0
32.2006	North Dakota	26	2	0.45314	-0.576384	1.86306	-0.541557	-1.00895	2.20291	1
3	Ohio	33	2	-0.46925	0.332367	0.181896	-0.327	-0.0594799	2.20291	0
68	Ohio	33	1.33333	-0.46925	0.332367	0.181896	-0.327	-0.0594799	1.20291	0
69	Ohio	33	4	-0.46925	0.332367	0.181896	-0.327	-0.0594799	0.202913	1
70	Ohio	33	2.66667	-0.46925	0.332367	0.181896	-0.327	-0.0594799	1.20291	1
77	Ohio	33	2.66667	-0.46925	0.332367	0.181896	-0.327	-0.0594799	1.20291	1
129	Ohio	33	3	-0.46925	0.332367	0.181896	-0.327	-0.0594799	1.20291	0
130	Ohio	33	3.33333	-0.46925	0.332367	0.181896	-0.327	-0.0594799	0.202913	1
136	Ohio	33	2.33333	-0.46925	0.332367	0.181896	-0.327	-0.0594799	-1.79709	0
140	Ohio	33	3	-0.46925	0.332367	0.181896	-0.327	-0.0594799	-1.79709	1
144	Ohio	33	4	-0.46925	0.332367	0.181896	-0.327	-0.0594799	1.20291	0
145	Ohio	33	3	-0.46925	0.332367	0.181896	-0.327	-0.0594799	-1.79709	0
154	Ohio	33	2	-0.46925	0.332367	0.181896	-0.327	-0.0594799	1.20291	0
156	Ohio	33	4	-0.46925	0.332367	0.181896	-0.327	-0.0594799	-1.79709	1
206	Ohio	33	3	-0.46925	0.332367	0.181896	-0.327	-0.0594799	-1.79709	1
209	Ohio	33	3	-0.46925	0.332367	0.181896	-0.327	-0.0594799	-1.79709	1
290	Ohio	33	3	-0.46925	0.332367	0.181896	-0.327	-0.0594799	0.202913	0
297	Ohio	33	4	-0.46925	0.332367	0.181896	-0.327	-0.0594799	1.20291	1
298	Ohio	33	1.66667	-0.46925	0.332367	0.181896	-0.327	-0.0594799	-1.79709	1
303	Ohio	33	2.33333	-0.46925	0.332367	0.181896	-0.327	-0.0594799	2.20291	0
305	Ohio	33	3.33333	-0.46925	0.332367	0.181896	-0.327	-0.0594799	-1.79709	0
425	Ohio	33	3	-0.46925	0.332367	0.181896	-0.327	-0.0594799	-1.79709	0
426	Ohio	33	3.33333	-0.46925	0.332367	0.181896	-0.327	-0.0594799	2.20291	1
437	Ohio	33	1.66667	-0.46925	0.332367	0.181896	-0.327	-0.0594799	0.202913	1
443	Ohio	33	2	-0.46925	0.332367	0.181896	-0.327	-0.0594799	1.20291	0
446	Ohio	33	2	-0.46925	0.332367	0.181896	-0.327	-0.0594799	-1.79709	0
451	Ohio	33	2	-0.46925	0.332367	0.181896	-0.327	-0.0594799	2.20291	0
456	Ohio	33	4	-0.46925	0.332367	0.181896	-0.327	-0.0594799	-2.79709	0
459	Ohio	33	2	-0.46925	0.332367	0.181896	-0.327	-0.0594799	1.20291	0
622	Ohio	33	3	-0.46925	0.332367	0.181896	-0.327	-0.0594799	1.20291	0
675	Ohio	33	2.66667	-0.46925	0.332367	0.181896	-0.327	-0.0594799	-1.79709	1
681	Ohio	33	3	-0.46925	0.332367	0.181896	-0.327	-0.0594799	-1.79709	0
682	Ohio	33	4	-0.46925	0.332367	0.181896	-0.327	-0.0594799	0.202913	1
684	Ohio	33	3	-0.46925	0.332367	0.181896	-0.327	-0.0594799	-0.797087	0
691	Ohio	33	3.66667	-0.46925	0.332367	0.181896	-0.327	-0.0594799	-1.79709	0
692	Ohio	33	4	-0.46925	0.332367	0.181896	-0.327	-0.0594799	0.202913	1
694	Ohio	33	2	-0.46925	0.332367	0.181896	-0.327	-0.0594799	-2.79709	0
696	Ohio	33	4	-0.46925	0.332367	0.181896	-0.327	-0.0594799	-1.79709	0
802	Ohio	33	2.33333	-0.46925	0.332367	0.181896	-0.327	-0.0594799	0.202913	1
810	Ohio	33	3	-0.46925	0.332367	0.181896	-0.327	-0.0594799		1
811	Ohio	33	4	-0.46925	0.332367	0.181896	-0.327	-0.0594799	-1.79709	1
815	Ohio	33	3.66667	-0.46925	0.332367	0.181896	-0.327	-0.0594799	1.20291	0
816	Ohio	33	4	-0.46925	0.332367	0.181896	-0.327	-0.0594799	1.20291	1
941	Ohio	33	1	-0.46925	0.332367	0.181896	-0.327	-0.0594799	-1.79709	1
942	Ohio	33	2	-0.46925	0.332367	0.181896	-0.327	-0.0594799	1.20291	1
947	Ohio	33	2.33333	-0.46925	0.332367	0.181896	-0.327	-0.0594799	-1.79709	0
955	Ohio	33	4	-0.46925	0.332367	0.181896	-0.327	-0.0594799	-1.79709	0
960	Ohio	33	2	-0.46925	0.332367	0.181896	-0.327	-0.0594799	0.202913	1
961	Ohio	33	4	-0.46925	0.332367	0.181896	-0.327	-0.0594799	1.20291	1
963	Ohio	33	4	-0.46925	0.332367	0.181896	-0.327	-0.0594799	1.20291	0
446.201	Ohio	33	3	-0.46925	0.332367	0.181896	-0.327	-0.0594799	-1.79709	1
449.201	Ohio	33	4	-0.46925	0.332367	0.181896	-0.327	-0.0594799	-1.79709	1
486.201	Ohio	33	3.33333	-0.46925	0.332367	0.181896	-0.327	-0.0594799	-1.79709	1
504.201	Ohio	33	3.66667	-0.46925	0.332367	0.181896	-0.327	-0.0594799	-1.79709	1
479.201	Ohio	33	3.66667	-0.46925	0.332367	0.181896	-0.327	-0.0594799	-1.79709	0
535.201	Ohio	33	4	-0.46925	0.332367	0.181896	-0.327	-0.0594799	-2.79709	1
554.201	Ohio	33	1	-0.46925	0.332367	0.181896	-0.327	-0.0594799	0.202913	0
469.201	Ohio	33	2	-0.46925	0.332367	0.181896	-0.327	-0.0594799	-0.797087	0
517.201	Ohio	33	1.33333	-0.46925	0.332367	0.181896	-0.327	-0.0594799	0.202913	1
468.201	Ohio	33	3	-0.46925	0.332367	0.181896	-0.327	-0.0594799	1.20291	0
507.201	Ohio	33	4	-0.46925	0.332367	0.181896	-0.327	-0.0594799	1.20291	1
452.201	Ohio	33	1.33333	-0.46925	0.332367	0.181896	-0.327	-0.0594799	2.20291	0
503.201	Ohio	33	1	-0.46925	0.332367	0.181896	-0.327	-0.0594799	2.20291	1
109	Oklahoma	34	1	2.61883	1.64501	-0.162604	-0.924686	0.150358	-2.79709	1
125	Oklahoma	34	2	2.61883	1.64501	-0.162604	-0.924686	0.150358	2.20291	0
126	Oklahoma	34	2.33333	2.61883	1.64501	-0.162604	-0.924686	0.150358	-0.797087	1
226	Oklahoma	34	2	2.61883	1.64501	-0.162604	-0.924686	0.150358	1.20291	0
234	Oklahoma	34	1.33333	2.61883	1.64501	-0.162604	-0.924686	0.150358	-1.79709	1
382	Oklahoma	34	3	2.61883	1.64501	-0.162604	-0.924686	0.150358	0.202913	1
392	Oklahoma	34	1.66667	2.61883	1.64501	-0.162604	-0.924686	0.150358	0.202913	1
501	Oklahoma	34	2.33333	2.61883	1.64501	-0.162604	-0.924686	0.150358	1.20291	1
750	Oklahoma	34	4	2.61883	1.64501	-0.162604	-0.924686	0.150358	2.20291	0
870	Oklahoma	34	4	2.61883	1.64501	-0.162604	-0.924686	0.150358	1.20291	1
204.201	Oklahoma	34	4	2.61883	1.64501	-0.162604	-0.924686	0.150358	-1.79709	0
123.201	Oklahoma	34	3	2.61883	1.64501	-0.162604	-0.924686	0.150358	-1.79709	0
277.201	Oklahoma	34	4	2.61883	1.64501	-0.162604	-0.924686	0.150358	-1.79709	1
116.201	Oklahoma	34	3.66667	2.61883	1.64501	-0.162604	-0.924686	0.150358	-1.79709	1
367.201	Oklahoma	34	3	2.61883	1.64501	-0.162604	-0.924686	0.150358	-1.79709	1
98.2006	Oklahoma	34	2	2.61883	1.64501	-0.162604	-0.924686	0.150358	0.202913	0
251.201	Oklahoma	34	2	2.61883	1.64501	-0.162604	-0.924686	0.150358	0.202913	0
40.2006	Oklahoma	34	1.33333	2.61883	1.64501	-0.162604	-0.924686	0.150358	0.202913	1
78.2006	Oklahoma	34	1.66667	2.61883	1.64501	-0.162604	-0.924686	0.150358	0.202913	1
395.201	Oklahoma	34	4	2.61883	1.64501	-0.162604	-0.924686	0.150358	0.202913	1
410.201	Oklahoma	34	2.5	2.61883	1.64501	-0.162604	-0.924686	0.150358	1.20291	1
56.2006	Oklahoma	34	1.33333	2.61883	1.64501	-0.162604	-0.924686	0.150358	1.20291	1
140.201	Oklahoma	34	2	2.61883	1.64501	-0.162604	-0.924686	0.150358	1.20291	0
240.201	Oklahoma	34	3.33333	2.61883	1.64501	-0.162604	-0.924686	0.150358	1.20291	0
420.201	Oklahoma	34	3.66667	2.61883	1.64501	-0.162604	-0.924686	0.150358	1.20291	0
427.201	Oklahoma	34	1	2.61883	1.64501	-0.162604	-0.924686	0.150358	1.20291	1
17	Oregon	35	4	1.35522	-0.273467	-0.700024	-0.143048	0.100137	-1.79709	0
18	Oregon	35	3	1.35522	-0.273467	-0.700024	-0.143048	0.100137	-1.79709	1
52	Oregon	35	3.66667	1.35522	-0.273467	-0.700024	-0.143048	0.100137	0.202913	0
240	Oregon	35	4	1.35522	-0.273467	-0.700024	-0.143048	0.100137	2.20291	1
253	Oregon	35	3.66667	1.35522	-0.273467	-0.700024	-0.143048	0.100137	-1.79709	1
368	Oregon	35	2	1.35522	-0.273467	-0.700024	-0.143048	0.100137	2.20291	1
457	Oregon	35	4	1.35522	-0.273467	-0.700024	-0.143048	0.100137	-1.79709	0
473	Oregon	35	3.66667	1.35522	-0.273467	-0.700024	-0.143048	0.100137	1.20291	1
570	Oregon	35	2.66667	1.35522	-0.273467	-0.700024	-0.143048	0.100137	1.20291	0
598	Oregon	35	2.33333	1.35522	-0.273467	-0.700024	-0.143048	0.100137	2.20291	0
600	Oregon	35	2.33333	1.35522	-0.273467	-0.700024	-0.143048	0.100137	1.20291	1
618	Oregon	35	2.33333	1.35522	-0.273467	-0.700024	-0.143048	0.100137	0.202913	1
636	Oregon	35	2	1.35522	-0.273467	-0.700024	-0.143048	0.100137	1.20291	1
640	Oregon	35	3	1.35522	-0.273467	-0.700024	-0.143048	0.100137	-1.79709	0
762	Oregon	35	2	1.35522	-0.273467	-0.700024	-0.143048	0.100137	0.202913	0
963.201	Oregon	35	2.33333	1.35522	-0.273467	-0.700024	-0.143048	0.100137	-1.79709	0
985.201	Oregon	35	2	1.35522	-0.273467	-0.700024	-0.143048	0.100137	-1.79709	1
938.201	Oregon	35	1	1.35522	-0.273467	-0.700024	-0.143048	0.100137	-1.79709	0
940.201	Oregon	35	3.33333	1.35522	-0.273467	-0.700024	-0.143048	0.100137	-1.79709	1
974.201	Oregon	35	2	1.35522	-0.273467	-0.700024	-0.143048	0.100137	-1.79709	1
881.201	Oregon	35	1.66667	1.35522	-0.273467	-0.700024	-0.143048	0.100137	0.202913	1
962.201	Oregon	35	2.66667	1.35522	-0.273467	-0.700024	-0.143048	0.100137	0.202913	0
993.201	Oregon	35	1	1.35522	-0.273467	-0.700024	-0.143048	0.100137	1.20291	0
886.201	Oregon	35	1	1.35522	-0.273467	-0.700024	-0.143048	0.100137	1.20291	0
1000.2	Oregon	35	1.66667	1.35522	-0.273467	-0.700024	-0.143048	0.100137	1.20291	1
966.201	Oregon	35	2.33333	1.35522	-0.273467	-0.700024	-0.143048	0.100137	1.20291	1
968.201	Oregon	35	2	1.35522	-0.273467	-0.700024	-0.143048	0.100137	1.20291	0
988.201	Oregon	35	1.33333	1.35522	-0.273467	-0.700024	-0.143048	0.100137	2.20291	1
981.201	Oregon	35	4	1.35522	-0.273467	-0.700024	-0.143048	0.100137	2.20291	0
2	Pennsylvania	36	2	-1.38095	-0.778328	-0.513994	-0.0286032	0.0147019	1.20291	0
39	Pennsylvania	36	3	-1.38095	-0.778328	-0.513994	-0.0286032	0.0147019	1.20291	0
41	Pennsylvania	36	3.33333	-1.38095	-0.778328	-0.513994	-0.0286032	0.0147019	1.20291	1
85	Pennsylvania	36	2.66667	-1.38095	-0.778328	-0.513994	-0.0286032	0.0147019	2.20291	1
95	Pennsylvania	36	3	-1.38095	-0.778328	-0.513994	-0.0286032	0.0147019	-1.79709	1
100	Pennsylvania	36	1.66667	-1.38095	-0.778328	-0.513994	-0.0286032	0.0147019	2.20291	1
102	Pennsylvania	36	2	-1.38095	-0.778328	-0.513994	-0.0286032	0.0147019	-1.79709	0
161	Pennsylvania	36	2.66667	-1.38095	-0.778328	-0.513994	-0.0286032	0.0147019	0.202913	1
168	Pennsylvania	36	3.66667	-1.38095	-0.778328	-0.513994	-0.0286032	0.0147019	-1.79709	1
182	Pennsylvania	36	4	-1.38095	-0.778328	-0.513994	-0.0286032	0.0147019	2.20291	0
187	Pennsylvania	36	3	-1.38095	-0.778328	-0.513994	-0.0286032	0.0147019	2.20291	0
204	Pennsylvania	36	4	-1.38095	-0.778328	-0.513994	-0.0286032	0.0147019	-1.79709	0
235	Pennsylvania	36	2.66667	-1.38095	-0.778328	-0.513994	-0.0286032	0.0147019	-1.79709	0
306	Pennsylvania	36		-1.38095	-0.778328	-0.513994	-0.0286032	0.0147019	2.20291	0
309	Pennsylvania	36	3.33333	-1.38095	-0.778328	-0.513994	-0.0286032	0.0147019	-1.79709	1
311	Pennsylvania	36	4	-1.38095	-0.778328	-0.513994	-0.0286032	0.0147019	-1.79709	0
312	Pennsylvania	36	2.66667	-1.38095	-0.778328	-0.513994	-0.0286032	0.0147019	-1.79709	1
318	Pennsylvania	36	2.66667	-1.38095	-0.778328	-0.513994	-0.0286032	0.0147019	2.20291	0
319	Pennsylvania	36	1	-1.38095	-0.778328	-0.513994	-0.0286032	0.0147019	0.202913	0
320	Pennsylvania	36	4	-1.38095	-0.778328	-0.513994	-0.0286032	0.0147019	-1.79709	1
322	Pennsylvania	36	3	-1.38095	-0.778328	-0.513994	-0.0286032	0.0147019	1.20291	0
332	Pennsylvania	36	3.33333	-1.38095	-0.778328	-0.513994	-0.0286032	0.0147019	-2.79709	1
463	Pennsylvania	36	3.33333	-1.38095	-0.778328	-0.513994	-0.0286032	0.0147019	-3.79709	1
597	Pennsylvania	36	2.33333	-1.38095	-0.778328	-0.513994	-0.0286032	0.0147019	-2.79709	0
607	Pennsylvania	36	2	-1.38095	-0.778328	-0.513994	-0.0286032	0.0147019	2.20291	1
645	Pennsylvania	36	2	-1.38095	-0.778328	-0.513994	-0.0286032	0.0147019	-1.79709	0
646	Pennsylvania	36	3.66667	-1.38095	-0.778328	-0.513994	-0.0286032	0.0147019	-1.79709	0
663	Pennsylvania	36	3	-1.38095	-0.778328	-0.513994	-0.0286032	0.0147019	-1.79709	1
666	Pennsylvania	36	4	-1.38095	-0.778328	-0.513994	-0.0286032	0.0147019	-1.79709	1
667	Pennsylvania	36	1.33333	-1.38095	-0.778328	-0.513994	-0.0286032	0.0147019	1.20291	0
669	Pennsylvania	36	4	-1.38095	-0.778328	-0.513994	-0.0286032	0.0147019	-2.79709	1
674	Pennsylvania	36	4	-1.38095	-0.778328	-0.513994	-0.0286032	0.0147019	-1.79709	1
676	Pennsylvania	36	2.66667	-1.38095	-0.778328	-0.513994	-0.0286032	0.0147019	2.20291	1
677	Pennsylvania	36	2.66667	-1.38095	-0.778328	-0.513994	-0.0286032	0.0147019	-1.79709	0
683	Pennsylvania	36	2	-1.38095	-0.778328	-0.513994	-0.0286032	0.0147019	0.202913	1
699	Pennsylvania	36	1	-1.38095	-0.778328	-0.513994	-0.0286032	0.0147019	2.20291	0
703	Pennsylvania	36	2.33333	-1.38095	-0.778328	-0.513994	-0.0286032	0.0147019	-0.797087	0
785	Pennsylvania	36	3	-1.38095	-0.778328	-0.513994	-0.0286032	0.0147019	1.20291	0
788	Pennsylvania	36	4	-1.38095	-0.778328	-0.513994	-0.0286032	0.0147019	-1.79709	1
790	Pennsylvania	36	1	-1.38095	-0.778328	-0.513994	-0.0286032	0.0147019	2.20291	1
793	Pennsylvania	36	1	-1.38095	-0.778328	-0.513994	-0.0286032	0.0147019	-1.79709	0
794	Pennsylvania	36	3	-1.38095	-0.778328	-0.513994	-0.0286032	0.0147019	2.20291	1
796	Pennsylvania	36	2.33333	-1.38095	-0.778328	-0.513994	-0.0286032	0.0147019	-1.79709	0
914	Pennsylvania	36	2.33333	-1.38095	-0.778328	-0.513994	-0.0286032	0.0147019	1.20291	0
915	Pennsylvania	36	4	-1.38095	-0.778328	-0.513994	-0.0286032	0.0147019	-1.79709	1
916	Pennsylvania	36	2	-1.38095	-0.778328	-0.513994	-0.0286032	0.0147019	-1.79709	1
920	Pennsylvania	36	2	-1.38095	-0.778328	-0.513994	-0.0286032	0.0147019	2.20291	1
922	Pennsylvania	36	2	-1.38095	-0.778328	-0.513994	-0.0286032	0.0147019	1.20291	1
924	Pennsylvania	36	1	-1.38095	-0.778328	-0.513994	-0.0286032	0.0147019	-1.79709	1
929	Pennsylvania	36	2.66667	-1.38095	-0.778328	-0.513994	-0.0286032	0.0147019	2.20291	1
931	Pennsylvania	36	4	-1.38095	-0.778328	-0.513994	-0.0286032	0.0147019	-1.79709	1
934	Pennsylvania	36	4	-1.38095	-0.778328	-0.513994	-0.0286032	0.0147019	2.20291	1
936	Pennsylvania	36	3.33333	-1.38095	-0.778328	-0.513994	-0.0286032	0.0147019	0.202913	0
939	Pennsylvania	36	2.33333	-1.38095	-0.778328	-0.513994	-0.0286032	0.0147019	-2.79709	1
775.201	Pennsylvania	36	3.33333	-1.38095	-0.778328	-0.513994	-0.0286032	0.0147019	-1.79709	0
440.201	Pennsylvania	36	1.33333	-1.38095	-0.778328	-0.513994	-0.0286032	0.0147019	-2.79709	0
515.201	Pennsylvania	36	2	-1.38095	-0.778328	-0.513994	-0.0286032	0.0147019	-2.79709	0
716.201	Pennsylvania	36	4	-1.38095	-0.778328	-0.513994	-0.0286032	0.0147019	-1.79709	1
594.201	Pennsylvania	36	3	-1.38095	-0.778328	-0.513994	-0.0286032	0.0147019	-1.79709	1
647.201	Pennsylvania	36	3	-1.38095	-0.778328	-0.513994	-0.0286032	0.0147019	-1.79709	1
704.201	Pennsylvania	36	4	-1.38095	-0.778328	-0.513994	-0.0286032	0.0147019	-1.79709	1
712.201	Pennsylvania	36	2.33333	-1.38095	-0.778328	-0.513994	-0.0286032	0.0147019	-1.79709	0
785.201	Pennsylvania	36	3	-1.38095	-0.778328	-0.513994	-0.0286032	0.0147019	-1.79709	1
472.201	Pennsylvania	36	3	-1.38095	-0.778328	-0.513994	-0.0286032	0.0147019	-1.79709	0
623.201	Pennsylvania	36	2.33333	-1.38095	-0.778328	-0.513994	-0.0286032	0.0147019	-1.79709	0
706.201	Pennsylvania	36	1.66667	-1.38095	-0.778328	-0.513994	-0.0286032	0.0147019	-1.79709	1
726.201	Pennsylvania	36	2.66667	-1.38095	-0.778328	-0.513994	-0.0286032	0.0147019	-1.79709	1
487.201	Pennsylvania	36	2.33333	-1.38095	-0.778328	-0.513994	-0.0286032	0.0147019	-1.79709	1
543.201	Pennsylvania	36	4	-1.38095	-0.778328	-0.513994	-0.0286032	0.0147019	-1.79709	1
677.201	Pennsylvania	36	3	-1.38095	-0.778328	-0.513994	-0.0286032	0.0147019	-1.79709	1
738.201	Pennsylvania	36	3.33333	-1.38095	-0.778328	-0.513994	-0.0286032	0.0147019	-1.79709	1
771.201	Pennsylvania	36	3	-1.38095	-0.778328	-0.513994	-0.0286032	0.0147019	-1.79709	1
450.201	Pennsylvania	36	4	-1.38095	-0.778328	-0.513994	-0.0286032	0.0147019	-1.79709	1
553.201	Pennsylvania	36	2.66667	-1.38095	-0.778328	-0.513994	-0.0286032	0.0147019	-1.79709	1
599.201	Pennsylvania	36	3.33333	-1.38095	-0.778328	-0.513994	-0.0286032	0.0147019	-3.79709	1
601.201	Pennsylvania	36	4	-1.38095	-0.778328	-0.513994	-0.0286032	0.0147019	-1.79709	1
659.201	Pennsylvania	36	2.33333	-1.38095	-0.778328	-0.513994	-0.0286032	0.0147019	-1.79709	1
742.201	Pennsylvania	36	2.66667	-1.38095	-0.778328	-0.513994	-0.0286032	0.0147019	-1.79709	0
765.201	Pennsylvania	36	4	-1.38095	-0.778328	-0.513994	-0.0286032	0.0147019	-1.79709	1
485.201	Pennsylvania	36	1.66667	-1.38095	-0.778328	-0.513994	-0.0286032	0.0147019	0.202913	1
682.201	Pennsylvania	36	2	-1.38095	-0.778328	-0.513994	-0.0286032	0.0147019	0.202913	0
777.201	Pennsylvania	36	2	-1.38095	-0.778328	-0.513994	-0.0286032	0.0147019	0.202913	0
458.201	Pennsylvania	36	1.5	-1.38095	-0.778328	-0.513994	-0.0286032	0.0147019	0.202913	1
561.201	Pennsylvania	36	2	-1.38095	-0.778328	-0.513994	-0.0286032	0.0147019	0.202913	1
436.201	Pennsylvania	36	3	-1.38095	-0.778328	-0.513994	-0.0286032	0.0147019	0.202913	0
739.201	Pennsylvania	36	2.66667	-1.38095	-0.778328	-0.513994	-0.0286032	0.0147019	0.202913	1
444.201	Pennsylvania	36	1.66667	-1.38095	-0.778328	-0.513994	-0.0286032	0.0147019	0.202913	1
548.201	Pennsylvania	36	2	-1.38095	-0.778328	-0.513994	-0.0286032	0.0147019	0.202913	0
660.201	Pennsylvania	36	4	-1.38095	-0.778328	-0.513994	-0.0286032	0.0147019	0.202913	0
743.201	Pennsylvania	36	4	-1.38095	-0.778328	-0.513994	-0.0286032	0.0147019	0.202913	1
616.201	Pennsylvania	36	2	-1.38095	-0.778328	-0.513994	-0.0286032	0.0147019	1.20291	0
502.201	Pennsylvania	36	1	-1.38095	-0.778328	-0.513994	-0.0286032	0.0147019	1.20291	1
582.201	Pennsylvania	36	1	-1.38095	-0.778328	-0.513994	-0.0286032	0.0147019	1.20291	1
437.201	Pennsylvania	36	3	-1.38095	-0.778328	-0.513994	-0.0286032	0.0147019	1.20291	1
438.201	Pennsylvania	36	2.66667	-1.38095	-0.778328	-0.513994	-0.0286032	0.0147019	1.20291	1
516.201	Pennsylvania	36	4	-1.38095	-0.778328	-0.513994	-0.0286032	0.0147019	1.20291	1
591.201	Pennsylvania	36	2	-1.38095	-0.778328	-0.513994	-0.0286032	0.0147019	2.20291	1
463.201	Pennsylvania	36	1	-1.38095	-0.778328	-0.513994	-0.0286032	0.0147019	2.20291	1
725.201	Pennsylvania	36	1.66667	-1.38095	-0.778328	-0.513994	-0.0286032	0.0147019	2.20291	1
657.201	Pennsylvania	36	3.66667	-1.38095	-0.778328	-0.513994	-0.0286032	0.0147019	2.20291	0
763.201	Pennsylvania	36	1	-1.38095	-0.778328	-0.513994	-0.0286032	0.0147019	2.20291	1
776.201	Pennsylvania	36	1.66667	-1.38095	-0.778328	-0.513994	-0.0286032	0.0147019	2.20291	1
184	Rhode Island	37	2	0.0942843	-0.980273	1.03626	0.390938	0.405112	-0.797087	1
378	Rhode Island	37	1	0.0942843	-0.980273	1.03626	0.390938	0.405112	2.20291	0
768	Rhode Island	37	4	0.0942843	-0.980273	1.03626	0.390938	0.405112	1.20291	1
769	Rhode Island	37	4	0.0942843	-0.980273	1.03626	0.390938	0.405112	0.202913	0
772	Rhode Island	37	2.66667	0.0942843	-0.980273	1.03626	0.390938	0.405112	0.202913	0
774	Rhode Island	37	2	0.0942843	-0.980273	1.03626	0.390938	0.405112	1.20291	1
777	Rhode Island	37	3.33333	0.0942843	-0.980273	1.03626	0.390938	0.405112	0.202913	1
539.201	Rhode Island	37	2	0.0942843	-0.980273	1.03626	0.390938	0.405112	-1.79709	0
496.201	Rhode Island	37	1.33333	0.0942843	-0.980273	1.03626	0.390938	0.405112	0.202913	0
579.201	Rhode Island	37	1	0.0942843	-0.980273	1.03626	0.390938	0.405112	1.20291	0
5	South Carolina	38	3	-0.0561519	1.03917	-0.741364	-1.02921	0.76302	-1.79709	0
11	South Carolina	38	3	-0.0561519	1.03917	-0.741364	-1.02921	0.76302	0.202913	1
158	South Carolina	38	4	-0.0561519	1.03917	-0.741364	-1.02921	0.76302	-1.79709	0
589	South Carolina	38	1	-0.0561519	1.03917	-0.741364	-1.02921	0.76302	1.20291	0
728	South Carolina	38	2.33333	-0.0561519	1.03917	-0.741364	-1.02921	0.76302	-1.79709	0
828	South Carolina	38	1.5	-0.0561519	1.03917	-0.741364	-1.02921	0.76302	2.20291	1
692.201	South Carolina	38	2	-0.0561519	1.03917	-0.741364	-1.02921	0.76302	-1.79709	1
580.201	South Carolina	38	1	-0.0561519	1.03917	-0.741364	-1.02921	0.76302	-1.79709	1
524.201	South Carolina	38	2.66667	-0.0561519	1.03917	-0.741364	-1.02921	0.76302	0.202913	1
525.201	South Carolina	38	2	-0.0561519	1.03917	-0.741364	-1.02921	0.76302	0.202913	1
462.201	South Carolina	38	1.33333	-0.0561519	1.03917	-0.741364	-1.02921	0.76302	1.20291	1
169	South Dakota	39	1.66667	0.994497	-0.273467	1.40832	-0.241512	-0.340125	0.202913	0
424	South Dakota	39	2.66667	0.994497	-0.273467	1.40832	-0.241512	-0.340125	-1.79709	0
642	South Dakota	39	3	0.994497	-0.273467	1.40832	-0.241512	-0.340125	1.20291	1
662	South Dakota	39	2.33333	0.994497	-0.273467	1.40832	-0.241512	-0.340125	0.202913	1
726	South Dakota	39	1	0.994497	-0.273467	1.40832	-0.241512	-0.340125	1.20291	1
831.201	South Dakota	39	3	0.994497	-0.273467	1.40832	-0.241512	-0.340125	-1.79709	0
52.2006	South Dakota	39	2.66667	0.994497	-0.273467	1.40832	-0.241512	-0.340125	-1.79709	1
308.201	South Dakota	39	1	0.994497	-0.273467	1.40832	-0.241512	-0.340125	0.202913	0
799.201	South Dakota	39	3.33333	0.994497	-0.273467	1.40832	-0.241512	-0.340125	1.20291	0
301.201	South Dakota	39	3.66667	0.994497	-0.273467	1.40832	-0.241512	-0.340125	2.20291	1
118	Tennessee	40	2	1.16898	1.64501	-0.265954	-0.673505	0.179121	-0.797087	0
407	Tennessee	40	1	1.16898	1.64501	-0.265954	-0.673505	0.179121	-2.79709	0
543	Tennessee	40	1	1.16898	1.64501	-0.265954	-0.673505	0.179121	-1.79709	0
557	Tennessee	40	3	1.16898	1.64501	-0.265954	-0.673505	0.179121	-1.79709	1
558	Tennessee	40	3	1.16898	1.64501	-0.265954	-0.673505	0.179121	-1.79709	1
561	Tennessee	40	2.33333	1.16898	1.64501	-0.265954	-0.673505	0.179121	0.202913	1
563	Tennessee	40	4	1.16898	1.64501	-0.265954	-0.673505	0.179121	-1.79709	1
652	Tennessee	40	3.33333	1.16898	1.64501	-0.265954	-0.673505	0.179121	1.20291	1
739	Tennessee	40	3.33333	1.16898	1.64501	-0.265954	-0.673505	0.179121	-2.79709	0
852	Tennessee	40	2.5	1.16898	1.64501	-0.265954	-0.673505	0.179121	2.20291	1
854	Tennessee	40	2.66667	1.16898	1.64501	-0.265954	-0.673505	0.179121	1.20291	0
428.201	Tennessee	40	2.66667	1.16898	1.64501	-0.265954	-0.673505	0.179121	-1.79709	1
566.201	Tennessee	40	2	1.16898	1.64501	-0.265954	-0.673505	0.179121	-1.79709	1
255.201	Tennessee	40	4	1.16898	1.64501	-0.265954	-0.673505	0.179121	-1.79709	1
279.201	Tennessee	40	2.66667	1.16898	1.64501	-0.265954	-0.673505	0.179121	-1.79709	1
209.201	Tennessee	40	4	1.16898	1.64501	-0.265954	-0.673505	0.179121	-1.79709	0
401.201	Tennessee	40	1	1.16898	1.64501	-0.265954	-0.673505	0.179121	-1.79709	0
467.201	Tennessee	40	4	1.16898	1.64501	-0.265954	-0.673505	0.179121	-3.79709	0
309.201	Tennessee	40	3	1.16898	1.64501	-0.265954	-0.673505	0.179121	0.202913	1
403.201	Tennessee	40	1	1.16898	1.64501	-0.265954	-0.673505	0.179121	0.202913	0
736.201	Tennessee	40	2	1.16898	1.64501	-0.265954	-0.673505	0.179121	0.202913	1
139.201	Tennessee	40	1	1.16898	1.64501	-0.265954	-0.673505	0.179121	0.202913	1
673.201	Tennessee	40	1	1.16898	1.64501	-0.265954	-0.673505	0.179121	0.202913	1
473.201	Tennessee	40	1	1.16898	1.64501	-0.265954	-0.673505	0.179121	0.202913	0
701.201	Tennessee	40	3.33333	1.16898	1.64501	-0.265954	-0.673505	0.179121	0.202913	1
83.2006	Tennessee	40	1.5	1.16898	1.64501	-0.265954	-0.673505	0.179121	0.202913	1
228.201	Tennessee	40	3	1.16898	1.64501	-0.265954	-0.673505	0.179121	0.202913	1
238.201	Tennessee	40	3	1.16898	1.64501	-0.265954	-0.673505	0.179121	0.202913	1
225.201	Tennessee	40	4	1.16898	1.64501	-0.265954	-0.673505	0.179121	1.20291	1
324.201	Tennessee	40	2	1.16898	1.64501	-0.265954	-0.673505	0.179121	1.20291	1
105.201	Tennessee	40	3	1.16898	1.64501	-0.265954	-0.673505	0.179121	1.20291	1
254.201	Tennessee	40	1.66667	1.16898	1.64501	-0.265954	-0.673505	0.179121	1.20291	1
287.201	Tennessee	40	4	1.16898	1.64501	-0.265954	-0.673505	0.179121	1.20291	1
697.201	Tennessee	40	2.33333	1.16898	1.64501	-0.265954	-0.673505	0.179121	2.20291	0
126.201	Tennessee	40	1.66667	1.16898	1.64501	-0.265954	-0.673505	0.179121	2.20291	1
252.201	Tennessee	40	1	1.16898	1.64501	-0.265954	-0.673505	0.179121	2.20291	1
13	Texas	41	4	0.867842	0.534312	-0.190164	-0.174802	0.0332411	-2.79709	0
14	Texas	41	1	0.867842	0.534312	-0.190164	-0.174802	0.0332411	1.20291	1
108	Texas	41	4	0.867842	0.534312	-0.190164	-0.174802	0.0332411	0.202913	1
114	Texas	41	3.66667	0.867842	0.534312	-0.190164	-0.174802	0.0332411	1.20291	1
117	Texas	41	1	0.867842	0.534312	-0.190164	-0.174802	0.0332411	0.202913	1
122	Texas	41	4	0.867842	0.534312	-0.190164	-0.174802	0.0332411	-1.79709	1
123	Texas	41	2.5	0.867842	0.534312	-0.190164	-0.174802	0.0332411	1.20291	0
124	Texas	41	2	0.867842	0.534312	-0.190164	-0.174802	0.0332411	1.20291	0
215	Texas	41	2.33333	0.867842	0.534312	-0.190164	-0.174802	0.0332411	2.20291	0
219	Texas	41	1	0.867842	0.534312	-0.190164	-0.174802	0.0332411	1.20291	1
220	Texas	41	1	0.867842	0.534312	-0.190164	-0.174802	0.0332411	2.20291	1
222	Texas	41	2	0.867842	0.534312	-0.190164	-0.174802	0.0332411	-1.79709	1
230	Texas	41	2.66667	0.867842	0.534312	-0.190164	-0.174802	0.0332411	2.20291	1
334	Texas	41	3.33333	0.867842	0.534312	-0.190164	-0.174802	0.0332411	-1.79709	0
335	Texas	41	3.66667	0.867842	0.534312	-0.190164	-0.174802	0.0332411	-1.79709	1
339	Texas	41	2.33333	0.867842	0.534312	-0.190164	-0.174802	0.0332411	0.202913	0
345	Texas	41	4	0.867842	0.534312	-0.190164	-0.174802	0.0332411	0.202913	0
346	Texas	41	2	0.867842	0.534312	-0.190164	-0.174802	0.0332411	2.20291	0
389	Texas	41	4	0.867842	0.534312	-0.190164	-0.174802	0.0332411	0.202913	1
391	Texas	41	2	0.867842	0.534312	-0.190164	-0.174802	0.0332411	2.20291	1
399	Texas	41	3	0.867842	0.534312	-0.190164	-0.174802	0.0332411	0.202913	0
471	Texas	41	1	0.867842	0.534312	-0.190164	-0.174802	0.0332411	0.202913	1
477	Texas	41	3	0.867842	0.534312	-0.190164	-0.174802	0.0332411	-1.79709	1
481	Texas	41	2.66667	0.867842	0.534312	-0.190164	-0.174802	0.0332411	2.20291	1
487	Texas	41	3.66667	0.867842	0.534312	-0.190164	-0.174802	0.0332411	-1.79709	1
490	Texas	41	4	0.867842	0.534312	-0.190164	-0.174802	0.0332411	1.20291	0
491	Texas	41	1.66667	0.867842	0.534312	-0.190164	-0.174802	0.0332411	-1.79709	0
499	Texas	41	4	0.867842	0.534312	-0.190164	-0.174802	0.0332411	-1.79709	0
503	Texas	41	2	0.867842	0.534312	-0.190164	-0.174802	0.0332411	2.20291	0
505	Texas	41	2	0.867842	0.534312	-0.190164	-0.174802	0.0332411	2.20291	1
507	Texas	41	3	0.867842	0.534312	-0.190164	-0.174802	0.0332411	1.20291	0
508	Texas	41	1.33333	0.867842	0.534312	-0.190164	-0.174802	0.0332411	-1.79709	1
521	Texas	41	1	0.867842	0.534312	-0.190164	-0.174802	0.0332411	-3.79709	1
613	Texas	41	2.66667	0.867842	0.534312	-0.190164	-0.174802	0.0332411	1.20291	0
615	Texas	41	2	0.867842	0.534312	-0.190164	-0.174802	0.0332411	0.202913	1
631	Texas	41	2.66667	0.867842	0.534312	-0.190164	-0.174802	0.0332411	0.202913	1
654	Texas	41	3	0.867842	0.534312	-0.190164	-0.174802	0.0332411	1.20291	1
659	Texas	41	2.5	0.867842	0.534312	-0.190164	-0.174802	0.0332411	1.20291	0
748	Texas	41	4	0.867842	0.534312	-0.190164	-0.174802	0.0332411	0.202913	1
751	Texas	41	4	0.867842	0.534312	-0.190164	-0.174802	0.0332411	-1.79709	1
753	Texas	41	1	0.867842	0.534312	-0.190164	-0.174802	0.0332411	-0.797087	0
755	Texas	41	3.5	0.867842	0.534312	-0.190164	-0.174802	0.0332411	-3.79709	1
862	Texas	41	2	0.867842	0.534312	-0.190164	-0.174802	0.0332411	1.20291	0
864	Texas	41	2	0.867842	0.534312	-0.190164	-0.174802	0.0332411	1.20291	1
866	Texas	41	3.33333	0.867842	0.534312	-0.190164	-0.174802	0.0332411	-1.79709	1
869	Texas	41	4	0.867842	0.534312	-0.190164	-0.174802	0.0332411	1.20291	0
871	Texas	41	3	0.867842	0.534312	-0.190164	-0.174802	0.0332411	2.20291	1
874	Texas	41	2	0.867842	0.534312	-0.190164	-0.174802	0.0332411	2.20291	1
996	Texas	41	1	0.867842	0.534312	-0.190164	-0.174802	0.0332411	-1.79709	0
999	Texas	41	3.33333	0.867842	0.534312	-0.190164	-0.174802	0.0332411	0.202913	1
104.201	Texas	41	3	0.867842	0.534312	-0.190164	-0.174802	0.0332411	-1.79709	1
250.201	Texas	41	1	0.867842	0.534312	-0.190164	-0.174802	0.0332411	-1.79709	1
392.201	Texas	41	1.66667	0.867842	0.534312	-0.190164	-0.174802	0.0332411	-2.79709	0
236.201	Texas	41	1	0.867842	0.534312	-0.190164	-0.174802	0.0332411	-1.79709	0
333.201	Texas	41	2	0.867842	0.534312	-0.190164	-0.174802	0.0332411	-2.79709	0
35.2006	Texas	41	3	0.867842	0.534312	-0.190164	-0.174802	0.0332411	-1.79709	0
193.201	Texas	41	2.5	0.867842	0.534312	-0.190164	-0.174802	0.0332411	-1.79709	1
219.201	Texas	41	2	0.867842	0.534312	-0.190164	-0.174802	0.0332411	-1.79709	1
382.201	Texas	41	2	0.867842	0.534312	-0.190164	-0.174802	0.0332411	-1.79709	0
412.201	Texas	41	4	0.867842	0.534312	-0.190164	-0.174802	0.0332411	-1.79709	1
93.2006	Texas	41	1	0.867842	0.534312	-0.190164	-0.174802	0.0332411	-1.79709	1
106.201	Texas	41	2.33333	0.867842	0.534312	-0.190164	-0.174802	0.0332411	-1.79709	1
364.201	Texas	41	2.5	0.867842	0.534312	-0.190164	-0.174802	0.0332411	-1.79709	1
132.201	Texas	41	3.33333	0.867842	0.534312	-0.190164	-0.174802	0.0332411	-1.79709	1
312.201	Texas	41	4	0.867842	0.534312	-0.190164	-0.174802	0.0332411	-1.79709	1
340.201	Texas	41	3	0.867842	0.534312	-0.190164	-0.174802	0.0332411	-1.79709	1
350.201	Texas	41	4	0.867842	0.534312	-0.190164	-0.174802	0.0332411	-1.79709	1
396.201	Texas	41	3.66667	0.867842	0.534312	-0.190164	-0.174802	0.0332411	-1.79709	1
811.201	Texas	41	3.66667	0.867842	0.534312	-0.190164	-0.174802	0.0332411	-1.79709	1
377.201	Texas	41	3.33333	0.867842	0.534312	-0.190164	-0.174802	0.0332411	0.202913	1
43.2006	Texas	41	3	0.867842	0.534312	-0.190164	-0.174802	0.0332411	0.202913	1
155.201	Texas	41	3	0.867842	0.534312	-0.190164	-0.174802	0.0332411	-0.797087	1
264.201	Texas	41	1	0.867842	0.534312	-0.190164	-0.174802	0.0332411	0.202913	0
72.2006	Texas	41	3.33333	0.867842	0.534312	-0.190164	-0.174802	0.0332411	0.202913	1
163.201	Texas	41	4	0.867842	0.534312	-0.190164	-0.174802	0.0332411	0.202913	1
290.201	Texas	41	1	0.867842	0.534312	-0.190164	-0.174802	0.0332411	0.202913	0
354.201	Texas	41	1	0.867842	0.534312	-0.190164	-0.174802	0.0332411	0.202913	0
399.201	Texas	41	4	0.867842	0.534312	-0.190164	-0.174802	0.0332411	0.202913	0
424.201	Texas	41	3	0.867842	0.534312	-0.190164	-0.174802	0.0332411	0.202913	1
73.2006	Texas	41	1	0.867842	0.534312	-0.190164	-0.174802	0.0332411	0.202913	0
129.201	Texas	41	2	0.867842	0.534312	-0.190164	-0.174802	0.0332411	0.202913	0
179.201	Texas	41	3.33333	0.867842	0.534312	-0.190164	-0.174802	0.0332411	0.202913	1
286.201	Texas	41	4	0.867842	0.534312	-0.190164	-0.174802	0.0332411	0.202913	1
331.201	Texas	41	3	0.867842	0.534312	-0.190164	-0.174802	0.0332411	0.202913	1
307.201	Texas	41	3	0.867842	0.534312	-0.190164	-0.174802	0.0332411	0.202913	0
109.201	Texas	41	1.33333	0.867842	0.534312	-0.190164	-0.174802	0.0332411	1.20291	0
320.201	Texas	41	1	0.867842	0.534312	-0.190164	-0.174802	0.0332411	1.20291	1
387.201	Texas	41	2	0.867842	0.534312	-0.190164	-0.174802	0.0332411	1.20291	1
17.2006	Texas	41	2.33333	0.867842	0.534312	-0.190164	-0.174802	0.0332411	1.20291	1
36.2006	Texas	41	3.66667	0.867842	0.534312	-0.190164	-0.174802	0.0332411	1.20291	1
77.2006	Texas	41	2	0.867842	0.534312	-0.190164	-0.174802	0.0332411	1.20291	1
400.201	Texas	41	1.66667	0.867842	0.534312	-0.190164	-0.174802	0.0332411	1.20291	0
41.2006	Texas	41	3.66667	0.867842	0.534312	-0.190164	-0.174802	0.0332411	1.20291	1
81.2006	Texas	41	1	0.867842	0.534312	-0.190164	-0.174802	0.0332411	1.20291	1
133.201	Texas	41	2	0.867842	0.534312	-0.190164	-0.174802	0.0332411	1.20291	1
206.201	Texas	41	4	0.867842	0.534312	-0.190164	-0.174802	0.0332411	1.20291	0
267.201	Texas	41	2	0.867842	0.534312	-0.190164	-0.174802	0.0332411	1.20291	1
273.201	Texas	41	1.33333	0.867842	0.534312	-0.190164	-0.174802	0.0332411	1.20291	1
274.201	Texas	41	1	0.867842	0.534312	-0.190164	-0.174802	0.0332411	1.20291	1
394.201	Texas	41	3	0.867842	0.534312	-0.190164	-0.174802	0.0332411	1.20291	1
417.201	Texas	41	2	0.867842	0.534312	-0.190164	-0.174802	0.0332411	1.20291	1
422.201	Texas	41	3	0.867842	0.534312	-0.190164	-0.174802	0.0332411	1.20291	0
29.2006	Texas	41	1	0.867842	0.534312	-0.190164	-0.174802	0.0332411	1.20291	0
130.201	Texas	41	2.33333	0.867842	0.534312	-0.190164	-0.174802	0.0332411	1.20291	0
203.201	Texas	41	2.66667	0.867842	0.534312	-0.190164	-0.174802	0.0332411	1.20291	0
302.201	Texas	41	3.5	0.867842	0.534312	-0.190164	-0.174802	0.0332411	1.20291	0
419.201	Texas	41	4	0.867842	0.534312	-0.190164	-0.174802	0.0332411	1.20291	1
82.2006	Texas	41	1.66667	0.867842	0.534312	-0.190164	-0.174802	0.0332411	1.20291	1
205.201	Texas	41	2	0.867842	0.534312	-0.190164	-0.174802	0.0332411	1.20291	1
408.201	Texas	41	3.66667	0.867842	0.534312	-0.190164	-0.174802	0.0332411	1.20291	1
229.201	Texas	41	1.33333	0.867842	0.534312	-0.190164	-0.174802	0.0332411	2.20291	0
390.201	Texas	41	2	0.867842	0.534312	-0.190164	-0.174802	0.0332411	2.20291	0
246.201	Texas	41	1	0.867842	0.534312	-0.190164	-0.174802	0.0332411	2.20291	1
86.2006	Texas	41	2.33333	0.867842	0.534312	-0.190164	-0.174802	0.0332411	2.20291	1
269.201	Texas	41	2	0.867842	0.534312	-0.190164	-0.174802	0.0332411	2.20291	1
407.201	Texas	41	4	0.867842	0.534312	-0.190164	-0.174802	0.0332411	2.20291	0
351.201	Texas	41	1	0.867842	0.534312	-0.190164	-0.174802	0.0332411	2.20291	0
46	Utah	42	2.66667	0.139976	-0.273467	0.622856	-0.128563	-0.0800762	1.20291	1
350	Utah	42	1.66667	0.139976	-0.273467	0.622856	-0.128563	-0.0800762	0.202913	0
352	Utah	42	1	0.139976	-0.273467	0.622856	-0.128563	-0.0800762	1.20291	1
354	Utah	42	1	0.139976	-0.273467	0.622856	-0.128563	-0.0800762	-1.79709	0
358	Utah	42	2	0.139976	-0.273467	0.622856	-0.128563	-0.0800762	2.20291	1
410	Utah	42	1.66667	0.139976	-0.273467	0.622856	-0.128563	-0.0800762	-2.79709	1
539	Utah	42	2.33333	0.139976	-0.273467	0.622856	-0.128563	-0.0800762	0.202913	1
542	Utah	42	3	0.139976	-0.273467	0.622856	-0.128563	-0.0800762	0.202913	1
549	Utah	42	1	0.139976	-0.273467	0.622856	-0.128563	-0.0800762	2.20291	1
879	Utah	42	3.66667	0.139976	-0.273467	0.622856	-0.128563	-0.0800762	0.202913	0
787.201	Utah	42	2.33333	0.139976	-0.273467	0.622856	-0.128563	-0.0800762	-1.79709	1
815.201	Utah	42	3.66667	0.139976	-0.273467	0.622856	-0.128563	-0.0800762	-1.79709	1
844.201	Utah	42	2.33333	0.139976	-0.273467	0.622856	-0.128563	-0.0800762	-2.79709	0
846.201	Utah	42	1	0.139976	-0.273467	0.622856	-0.128563	-0.0800762	-1.79709	0
843.201	Utah	42	4	0.139976	-0.273467	0.622856	-0.128563	-0.0800762	-1.79709	1
797.201	Utah	42	1.66667	0.139976	-0.273467	0.622856	-0.128563	-0.0800762	0.202913	0
792.201	Utah	42	3.66667	0.139976	-0.273467	0.622856	-0.128563	-0.0800762	0.202913	1
832.201	Utah	42	4	0.139976	-0.273467	0.622856	-0.128563	-0.0800762	0.202913	1
851.201	Utah	42	2.33333	0.139976	-0.273467	0.622856	-0.128563	-0.0800762	1.20291	0
825.201	Utah	42	3	0.139976	-0.273467	0.622856	-0.128563	-0.0800762	1.20291	1
840.201	Utah	42	1	0.139976	-0.273467	0.622856	-0.128563	-0.0800762	1.20291	0
788.201	Utah	42	2	0.139976	-0.273467	0.622856	-0.128563	-0.0800762	1.20291	0
859.201	Utah	42	2.33333	0.139976	-0.273467	0.622856	-0.128563	-0.0800762	1.20291	0
7	Vermont	44	3.33333	0.363894	-0.879301	0.705536	-0.0258411	-0.0182318	0.202913	1
595	Vermont	44	2	0.363894	-0.879301	0.705536	-0.0258411	-0.0182318	0.202913	0
609	Vermont	44	1.66667	0.363894	-0.879301	0.705536	-0.0258411	-0.0182318	2.20291	0
619	Vermont	44	1.66667	0.363894	-0.879301	0.705536	-0.0258411	-0.0182318	0.202913	1
598.201	Vermont	44	1.66667	0.363894	-0.879301	0.705536	-0.0258411	-0.0182318	0.202913	0
672.201	Vermont	44	1	0.363894	-0.879301	0.705536	-0.0258411	-0.0182318	1.20291	0
99	Virginia	43	1.33333	-0.62984	-0.374439	-0.596674	0.963058	-0.574631	-1.79709	1
105	Virginia	43	3.66667	-0.62984	-0.374439	-0.596674	0.963058	-0.574631	0.202913	1
137	Virginia	43	3.33333	-0.62984	-0.374439	-0.596674	0.963058	-0.574631	-1.79709	1
149	Virginia	43	3.66667	-0.62984	-0.374439	-0.596674	0.963058	-0.574631	0.202913	1
272	Virginia	43	1.33333	-0.62984	-0.374439	-0.596674	0.963058	-0.574631	0.202913	0
278	Virginia	43	3	-0.62984	-0.374439	-0.596674	0.963058	-0.574631	-1.79709	1
284	Virginia	43	4	-0.62984	-0.374439	-0.596674	0.963058	-0.574631	-1.79709	1
370	Virginia	43	1	-0.62984	-0.374439	-0.596674	0.963058	-0.574631	-1.79709	0
375	Virginia	43	4	-0.62984	-0.374439	-0.596674	0.963058	-0.574631	0.202913	0
581	Virginia	43	2.66667	-0.62984	-0.374439	-0.596674	0.963058	-0.574631	1.20291	0
635	Virginia	43	4	-0.62984	-0.374439	-0.596674	0.963058	-0.574631	1.20291	1
734	Virginia	43	1.66667	-0.62984	-0.374439	-0.596674	0.963058	-0.574631	-1.79709	0
826	Virginia	43	2	-0.62984	-0.374439	-0.596674	0.963058	-0.574631	-1.79709	0
846	Virginia	43	1	-0.62984	-0.374439	-0.596674	0.963058	-0.574631	-1.79709	0
847	Virginia	43	4	-0.62984	-0.374439	-0.596674	0.963058	-0.574631	1.20291	1
972	Virginia	43	3	-0.62984	-0.374439	-0.596674	0.963058	-0.574631	-1.79709	0
978	Virginia	43	3	-0.62984	-0.374439	-0.596674	0.963058	-0.574631	1.20291	0
981	Virginia	43	1	-0.62984	-0.374439	-0.596674	0.963058	-0.574631	1.20291	1
986	Virginia	43	4	-0.62984	-0.374439	-0.596674	0.963058	-0.574631	1.20291	1
993	Virginia	43	3	-0.62984	-0.374439	-0.596674	0.963058	-0.574631	-1.79709	0
571.201	Virginia	43	3	-0.62984	-0.374439	-0.596674	0.963058	-0.574631	-1.79709	0
741.201	Virginia	43	2	-0.62984	-0.374439	-0.596674	0.963058	-0.574631	0.202913	0
521.201	Virginia	43	2	-0.62984	-0.374439	-0.596674	0.963058	-0.574631	0.202913	1
477.201	Virginia	43	2	-0.62984	-0.374439	-0.596674	0.963058	-0.574631	-0.797087	0
519.201	Virginia	43	1	-0.62984	-0.374439	-0.596674	0.963058	-0.574631	0.202913	1
644.201	Virginia	43	1.33333	-0.62984	-0.374439	-0.596674	0.963058	-0.574631	0.202913	1
675.201	Virginia	43	2	-0.62984	-0.374439	-0.596674	0.963058	-0.574631	1.20291	0
722.201	Virginia	43	3.33333	-0.62984	-0.374439	-0.596674	0.963058	-0.574631	2.20291	0
61	Washington	45	3	1.08481	-0.475411	0.250796	0.659436	0.165384	-1.79709	1
72	Washington	45	2.33333	1.08481	-0.475411	0.250796	0.659436	0.165384	1.20291	0
237	Washington	45	3	1.08481	-0.475411	0.250796	0.659436	0.165384	0.202913	1
238	Washington	45	3.33333	1.08481	-0.475411	0.250796	0.659436	0.165384	0.202913	1
246	Washington	45	2	1.08481	-0.475411	0.250796	0.659436	0.165384	1.20291	1
248	Washington	45	3.66667	1.08481	-0.475411	0.250796	0.659436	0.165384	-0.797087	1
252	Washington	45	4	1.08481	-0.475411	0.250796	0.659436	0.165384	0.202913	1
258	Washington	45	2.66667	1.08481	-0.475411	0.250796	0.659436	0.165384	1.20291	1
259	Washington	45	2.66667	1.08481	-0.475411	0.250796	0.659436	0.165384	1.20291	0
373	Washington	45	2	1.08481	-0.475411	0.250796	0.659436	0.165384	-1.79709	1
450	Washington	45	3	1.08481	-0.475411	0.250796	0.659436	0.165384	0.202913	1
472	Washington	45	3	1.08481	-0.475411	0.250796	0.659436	0.165384	1.20291	0
475	Washington	45	2	1.08481	-0.475411	0.250796	0.659436	0.165384	1.20291	0
479	Washington	45	3	1.08481	-0.475411	0.250796	0.659436	0.165384	-2.79709	0
480	Washington	45		1.08481	-0.475411	0.250796	0.659436	0.165384	0.202913	0
483	Washington	45	1.66667	1.08481	-0.475411	0.250796	0.659436	0.165384	0.202913	1
517	Washington	45	2.33333	1.08481	-0.475411	0.250796	0.659436	0.165384	1.20291	1
522	Washington	45	3.5	1.08481	-0.475411	0.250796	0.659436	0.165384	1.20291	1
526	Washington	45	4	1.08481	-0.475411	0.250796	0.659436	0.165384	1.20291	1
528	Washington	45	1	1.08481	-0.475411	0.250796	0.659436	0.165384	1.20291	0
534	Washington	45	1	1.08481	-0.475411	0.250796	0.659436	0.165384	0.202913	0
560	Washington	45	2	1.08481	-0.475411	0.250796	0.659436	0.165384	0.202913	0
562	Washington	45	1.66667	1.08481	-0.475411	0.250796	0.659436	0.165384	0.202913	1
596	Washington	45	2	1.08481	-0.475411	0.250796	0.659436	0.165384	0.202913	0
602	Washington	45	1	1.08481	-0.475411	0.250796	0.659436	0.165384	1.20291	0
626	Washington	45	3.33333	1.08481	-0.475411	0.250796	0.659436	0.165384	1.20291	1
655	Washington	45	3.33333	1.08481	-0.475411	0.250796	0.659436	0.165384	0.202913	0
661	Washington	45	4	1.08481	-0.475411	0.250796	0.659436	0.165384	-1.79709	0
766	Washington	45	1	1.08481	-0.475411	0.250796	0.659436	0.165384	2.20291	1
896	Washington	45	4	1.08481	-0.475411	0.250796	0.659436	0.165384	0.202913	0
900	Washington	45	2.33333	1.08481	-0.475411	0.250796	0.659436	0.165384	1.20291	0
906	Washington	45	4	1.08481	-0.475411	0.250796	0.659436	0.165384	0.202913	1
909	Washington	45	1	1.08481	-0.475411	0.250796	0.659436	0.165384	-1.79709	1
912	Washington	45	3.33333	1.08481	-0.475411	0.250796	0.659436	0.165384	1.20291	0
1001	Washington	45	3.33333	1.08481	-0.475411	0.250796	0.659436	0.165384	0.202913	0
1003	Washington	45	2.33333	1.08481	-0.475411	0.250796	0.659436	0.165384	0.202913	1
957.201	Washington	45	2.66667	1.08481	-0.475411	0.250796	0.659436	0.165384	-1.79709	0
980.201	Washington	45	1	1.08481	-0.475411	0.250796	0.659436	0.165384	-1.79709	1
944.201	Washington	45	1	1.08481	-0.475411	0.250796	0.659436	0.165384	0.202913	1
912.201	Washington	45	1.33333	1.08481	-0.475411	0.250796	0.659436	0.165384	0.202913	0
970.201	Washington	45	2	1.08481	-0.475411	0.250796	0.659436	0.165384	0.202913	0
900.201	Washington	45	3.66667	1.08481	-0.475411	0.250796	0.659436	0.165384	0.202913	0
950.201	Washington	45	2.66667	1.08481	-0.475411	0.250796	0.659436	0.165384	-0.797087	0
977.201	Washington	45	3	1.08481	-0.475411	0.250796	0.659436	0.165384	0.202913	1
1001.2	Washington	45	4	1.08481	-0.475411	0.250796	0.659436	0.165384	0.202913	1
895.201	Washington	45	3	1.08481	-0.475411	0.250796	0.659436	0.165384	1.20291	0
976.201	Washington	45	2.66667	1.08481	-0.475411	0.250796	0.659436	0.165384	1.20291	1
983.201	Washington	45	1	1.08481	-0.475411	0.250796	0.659436	0.165384	1.20291	1
883.201	Washington	45	2.66667	1.08481	-0.475411	0.250796	0.659436	0.165384	1.20291	1
894.201	Washington	45	1.33333	1.08481	-0.475411	0.250796	0.659436	0.165384	1.20291	1
998.201	Washington	45	1	1.08481	-0.475411	0.250796	0.659436	0.165384	1.20291	1
891.201	Washington	45	2	1.08481	-0.475411	0.250796	0.659436	0.165384	1.20291	0
949.201	Washington	45		1.08481	-0.475411	0.250796	0.659436	0.165384	2.20291	1
989.201	Washington	45	2.33333	1.08481	-0.475411	0.250796	0.659436	0.165384	2.20291	0
86	West Virginia	47	1	-0.0505406	1.54404	0.044096	-1.52279	-0.0671491	2.20291	0
273	West Virginia	47	2	-0.0505406	1.54404	0.044096	-1.52279	-0.0671491	1.20291	1
394	West Virginia	47	3.66667	-0.0505406	1.54404	0.044096	-1.52279	-0.0671491	-0.797087	0
398	West Virginia	47	4	-0.0505406	1.54404	0.044096	-1.52279	-0.0671491	-1.79709	0
432	West Virginia	47	3.33333	-0.0505406	1.54404	0.044096	-1.52279	-0.0671491	-1.79709	1
784.201	West Virginia	47	2.66667	-0.0505406	1.54404	0.044096	-1.52279	-0.0671491	-1.79709	1
565.201	West Virginia	47	3.5	-0.0505406	1.54404	0.044096	-1.52279	-0.0671491	-2.79709	0
636.201	West Virginia	47	1	-0.0505406	1.54404	0.044096	-1.52279	-0.0671491	-1.79709	1
666.201	West Virginia	47	3.66667	-0.0505406	1.54404	0.044096	-1.52279	-0.0671491	0.202913	1
634.201	West Virginia	47	2	-0.0505406	1.54404	0.044096	-1.52279	-0.0671491	0.202913	0
651.201	West Virginia	47	3.66667	-0.0505406	1.54404	0.044096	-1.52279	-0.0671491	0.202913	1
584.201	West Virginia	47	3	-0.0505406	1.54404	0.044096	-1.52279	-0.0671491	1.20291	1
606.201	West Virginia	47	1	-0.0505406	1.54404	0.044096	-1.52279	-0.0671491	2.20291	1
64	Wisconsin	46	2.33333	-0.0350428	-0.879301	0.333476	-0.0399219	-0.013313	1.20291	1
127	Wisconsin	46	1.66667	-0.0350428	-0.879301	0.333476	-0.0399219	-0.013313	1.20291	1
131	Wisconsin	46	2.33333	-0.0350428	-0.879301	0.333476	-0.0399219	-0.013313	0.202913	0
134	Wisconsin	46	1	-0.0350428	-0.879301	0.333476	-0.0399219	-0.013313	1.20291	1
138	Wisconsin	46	4	-0.0350428	-0.879301	0.333476	-0.0399219	-0.013313	-1.79709	0
292	Wisconsin	46	4	-0.0350428	-0.879301	0.333476	-0.0399219	-0.013313	0.202913	1
293	Wisconsin	46	3.66667	-0.0350428	-0.879301	0.333476	-0.0399219	-0.013313	1.20291	1
299	Wisconsin	46	3	-0.0350428	-0.879301	0.333476	-0.0399219	-0.013313	-1.79709	1
423	Wisconsin	46	3.33333	-0.0350428	-0.879301	0.333476	-0.0399219	-0.013313	-1.79709	1
591	Wisconsin	46	2	-0.0350428	-0.879301	0.333476	-0.0399219	-0.013313	2.20291	0
660	Wisconsin	46	3	-0.0350428	-0.879301	0.333476	-0.0399219	-0.013313	2.20291	0
672	Wisconsin	46	4	-0.0350428	-0.879301	0.333476	-0.0399219	-0.013313	2.20291	1
690	Wisconsin	46	1.66667	-0.0350428	-0.879301	0.333476	-0.0399219	-0.013313	-1.79709	0
702	Wisconsin	46	2	-0.0350428	-0.879301	0.333476	-0.0399219	-0.013313	-1.79709	1
704	Wisconsin	46	2.66667	-0.0350428	-0.879301	0.333476	-0.0399219	-0.013313	0.202913	1
809	Wisconsin	46	2	-0.0350428	-0.879301	0.333476	-0.0399219	-0.013313	2.20291	1
817	Wisconsin	46	3	-0.0350428	-0.879301	0.333476	-0.0399219	-0.013313	-1.79709	0
956	Wisconsin	46	1	-0.0350428	-0.879301	0.333476	-0.0399219	-0.013313	1.20291	0
964	Wisconsin	46	3	-0.0350428	-0.879301	0.333476	-0.0399219	-0.013313	-1.79709	1
969	Wisconsin	46	2.33333	-0.0350428	-0.879301	0.333476	-0.0399219	-0.013313	0.202913	0
67.2006	Wisconsin	46	1	-0.0350428	-0.879301	0.333476	-0.0399219	-0.013313	-1.79709	0
102.201	Wisconsin	46	3.33333	-0.0350428	-0.879301	0.333476	-0.0399219	-0.013313	-1.79709	1
33.2006	Wisconsin	46	1.66667	-0.0350428	-0.879301	0.333476	-0.0399219	-0.013313	-1.79709	0
294.201	Wisconsin	46	2	-0.0350428	-0.879301	0.333476	-0.0399219	-0.013313	-1.79709	0
363.201	Wisconsin	46	3.33333	-0.0350428	-0.879301	0.333476	-0.0399219	-0.013313	-1.79709	0
366.201	Wisconsin	46	1	-0.0350428	-0.879301	0.333476	-0.0399219	-0.013313	-1.79709	0
147.201	Wisconsin	46	1.66667	-0.0350428	-0.879301	0.333476	-0.0399219	-0.013313	-1.79709	1
275.201	Wisconsin	46	2	-0.0350428	-0.879301	0.333476	-0.0399219	-0.013313	-1.79709	1
388.201	Wisconsin	46	4	-0.0350428	-0.879301	0.333476	-0.0399219	-0.013313	-1.79709	1
18.2006	Wisconsin	46	3.66667	-0.0350428	-0.879301	0.333476	-0.0399219	-0.013313	-2.79709	1
22.2006	Wisconsin	46	4	-0.0350428	-0.879301	0.333476	-0.0399219	-0.013313	-3.79709	0
292.201	Wisconsin	46	2.33333	-0.0350428	-0.879301	0.333476	-0.0399219	-0.013313	-2.79709	0
323.201	Wisconsin	46	1	-0.0350428	-0.879301	0.333476	-0.0399219	-0.013313	-1.79709	0
352.201	Wisconsin	46	3.33333	-0.0350428	-0.879301	0.333476	-0.0399219	-0.013313	-1.79709	1
357.201	Wisconsin	46	3	-0.0350428	-0.879301	0.333476	-0.0399219	-0.013313	-3.79709	1
186.201	Wisconsin	46	3	-0.0350428	-0.879301	0.333476	-0.0399219	-0.013313	0.202913	0
299.201	Wisconsin	46	1.33333	-0.0350428	-0.879301	0.333476	-0.0399219	-0.013313	0.202913	1
176.201	Wisconsin	46	1.66667	-0.0350428	-0.879301	0.333476	-0.0399219	-0.013313	0.202913	1
305.201	Wisconsin	46	3	-0.0350428	-0.879301	0.333476	-0.0399219	-0.013313	0.202913	1
384.201	Wisconsin	46	2	-0.0350428	-0.879301	0.333476	-0.0399219	-0.013313	0.202913	0
241.201	Wisconsin	46	2.33333	-0.0350428	-0.879301	0.333476	-0.0399219	-0.013313	0.202913	1
74.2006	Wisconsin	46	1.66667	-0.0350428	-0.879301	0.333476	-0.0399219	-0.013313	0.202913	0
231.201	Wisconsin	46	2.33333	-0.0350428	-0.879301	0.333476	-0.0399219	-0.013313	0.202913	1
244.201	Wisconsin	46	2	-0.0350428	-0.879301	0.333476	-0.0399219	-0.013313	0.202913	0
296.201	Wisconsin	46	1.33333	-0.0350428	-0.879301	0.333476	-0.0399219	-0.013313	0.202913	0
369.201	Wisconsin	46	3.33333	-0.0350428	-0.879301	0.333476	-0.0399219	-0.013313	0.202913	0
44.2006	Wisconsin	46	1	-0.0350428	-0.879301	0.333476	-0.0399219	-0.013313	1.20291	1
190.201	Wisconsin	46	1.33333	-0.0350428	-0.879301	0.333476	-0.0399219	-0.013313	1.20291	0
55.2006	Wisconsin	46	1	-0.0350428	-0.879301	0.333476	-0.0399219	-0.013313	1.20291	1
99.2006	Wisconsin	46	1.66667	-0.0350428	-0.879301	0.333476	-0.0399219	-0.013313	1.20291	0
178.201	Wisconsin	46	3.33333	-0.0350428	-0.879301	0.333476	-0.0399219	-0.013313	1.20291	1
379.201	Wisconsin	46	3	-0.0350428	-0.879301	0.333476	-0.0399219	-0.013313	1.20291	0
346.201	Wisconsin	46	3	-0.0350428	-0.879301	0.333476	-0.0399219	-0.013313	1.20291	0
54.2006	Wisconsin	46	1.33333	-0.0350428	-0.879301	0.333476	-0.0399219	-0.013313	2.20291	0
183.201	Wisconsin	46	4	-0.0350428	-0.879301	0.333476	-0.0399219	-0.013313	2.20291	0
208.201	Wisconsin	46	2.33333	-0.0350428	-0.879301	0.333476	-0.0399219	-0.013313	2.20291	1
317.201	Wisconsin	46	1	-0.0350428	-0.879301	0.333476	-0.0399219	-0.013313	2.20291	1
334.201	Wisconsin	46	2	-0.0350428	-0.879301	0.333476	-0.0399219	-0.013313	2.20291	0
338.201	Wisconsin	46	1	-0.0350428	-0.879301	0.333476	-0.0399219	-0.013313	2.20291	0
271.201	Wisconsin	46	1.33333	-0.0350428	-0.879301	0.333476	-0.0399219	-0.013313	2.20291	0
23.2006	Wisconsin	46	4	-0.0350428	-0.879301	0.333476	-0.0399219	-0.013313	2.20291	1
817.201	Wyoming	48	3	0.912465	0.837229	1.03626	0.918227	0.951518	-1.79709	0
850.201	Wyoming	48	1	0.912465	0.837229	1.03626	0.918227	0.951518	2.20291	1
