# Supplementary material for: Predicting Attitudes toward Press- and Speech Freedom across the U.S.A.: A Test of Climato-Economic, Parasite Stress, and Life History Theories
Source: PLoS One. 2015 Jun 1;10(6):e0125241. doi: 10.1371/journal.pone.0125241 (PMC4451980; doi:10.1371/journal.pone.0125241)
Supplement: S4 Data — (XLSX) [file pone.0125241.s004.xlsx]

## Sheet: Test 4 non stratified
id	region	offensive.speech	ft.measure	c.g.total	teen.birth.total	climate	wealth	climate.wealth	edu.cnt	maledummy
1	1	8	-0.821667	-1.51676	-1.41011	0.64522	0.766667	0.494669	1.34046	0
2	1	8	-0.821667	-1.51676	-1.41011	0.64522	0.766667	0.494669	-0.659544	0
3	1	6	-0.821667	-1.51676	-1.41011	0.64522	0.766667	0.494669	-0.659544	0
4	1		-0.821667	-1.51676	-1.41011	0.64522	0.766667	0.494669	-0.659544	1
11	1	4	-0.821667	-1.51676	-1.41011	0.64522	0.766667	0.494669	-1.65954	0
12	1		-0.821667	-1.51676	-1.41011	0.64522	0.766667	0.494669	1.34046	1
13	1	6	-0.821667	-1.51676	-1.41011	0.64522	0.766667	0.494669	-0.659544	1
14	1	10	-0.821667	-1.51676	-1.41011	0.64522	0.766667	0.494669	-0.659544	1
15	1		-0.821667	-1.51676	-1.41011	0.64522	0.766667	0.494669	-1.65954	0
16	1	11	-0.821667	-1.51676	-1.41011	0.64522	0.766667	0.494669	-0.659544	1
17	1		-0.821667	-1.51676	-1.41011	0.64522	0.766667	0.494669	-0.659544	0
114	1	6	-0.821667	-1.51676	-1.41011	0.64522	0.766667	0.494669	2.34046	0
115	1	9	-0.821667	-1.51676	-1.41011	0.64522	0.766667	0.494669	-0.659544	1
116	1		-0.821667	-1.51676	-1.41011	0.64522	0.766667	0.494669	-0.659544	0
117	1	7	-0.821667	-1.51676	-1.41011	0.64522	0.766667	0.494669	0.340456	1
118	1		-0.821667	-1.51676	-1.41011	0.64522	0.766667	0.494669	2.34046	1
119	1	4	-0.821667	-1.51676	-1.41011	0.64522	0.766667	0.494669	-0.659544	0
120	1	8	-0.821667	-1.51676	-1.41011	0.64522	0.766667	0.494669	0.340456	1
326	1	6	-0.821667	-1.51676	-1.41011	0.64522	0.766667	0.494669	-0.659544	1
327	1	6	-0.821667	-1.51676	-1.41011	0.64522	0.766667	0.494669	1.34046	1
328	1	6	-0.821667	-1.51676	-1.41011	0.64522	0.766667	0.494669	1.34046	0
329	1	9	-0.821667	-1.51676	-1.41011	0.64522	0.766667	0.494669	1.34046	1
330	1		-0.821667	-1.51676	-1.41011	0.64522	0.766667	0.494669	1.34046	0
331	1	6	-0.821667	-1.51676	-1.41011	0.64522	0.766667	0.494669	1.34046	1
332	1		-0.821667	-1.51676	-1.41011	0.64522	0.766667	0.494669	1.34046	0
333	1	8	-0.821667	-1.51676	-1.41011	0.64522	0.766667	0.494669	2.34046	1
334	1	7	-0.821667	-1.51676	-1.41011	0.64522	0.766667	0.494669	-1.65954	0
335	1	6	-0.821667	-1.51676	-1.41011	0.64522	0.766667	0.494669	1.34046	1
336	1	6	-0.821667	-1.51676	-1.41011	0.64522	0.766667	0.494669	-0.659544	1
337	1	6	-0.821667	-1.51676	-1.41011	0.64522	0.766667	0.494669	1.34046	0
338	1	6	-0.821667	-1.51676	-1.41011	0.64522	0.766667	0.494669	0.340456	0
339	1	8	-0.821667	-1.51676	-1.41011	0.64522	0.766667	0.494669	-1.65954	0
340	1		-0.821667	-1.51676	-1.41011	0.64522	0.766667	0.494669	1.34046	1
341	1	6	-0.821667	-1.51676	-1.41011	0.64522	0.766667	0.494669	2.34046	1
342	1	6	-0.821667	-1.51676	-1.41011	0.64522	0.766667	0.494669	1.34046	1
343	1	8	-0.821667	-1.51676	-1.41011	0.64522	0.766667	0.494669	2.34046	1
344	1		-0.821667	-1.51676	-1.41011	0.64522	0.766667	0.494669	-0.659544	1
345	1	6	-0.821667	-1.51676	-1.41011	0.64522	0.766667	0.494669	2.34046	1
346	1	10	-0.821667	-1.51676	-1.41011	0.64522	0.766667	0.494669	0.340456	0
347	1	6	-0.821667	-1.51676	-1.41011	0.64522	0.766667	0.494669	2.34046	1
348	1		-0.821667	-1.51676	-1.41011	0.64522	0.766667	0.494669	1.34046	0
349	1	7	-0.821667	-1.51676	-1.41011	0.64522	0.766667	0.494669	-0.659544	0
350	1	8	-0.821667	-1.51676	-1.41011	0.64522	0.766667	0.494669	2.34046	0
351	1	11	-0.821667	-1.51676	-1.41011	0.64522	0.766667	0.494669	-0.659544	1
352	1	6	-0.821667	-1.51676	-1.41011	0.64522	0.766667	0.494669	2.34046	1
353	1		-0.821667	-1.51676	-1.41011	0.64522	0.766667	0.494669	-1.65954	1
354	1	6	-0.821667	-1.51676	-1.41011	0.64522	0.766667	0.494669	1.34046	0
355	1	6	-0.821667	-1.51676	-1.41011	0.64522	0.766667	0.494669	-0.659544	0
356	1		-0.821667	-1.51676	-1.41011	0.64522	0.766667	0.494669	-0.659544	1
357	1	9	-0.821667	-1.51676	-1.41011	0.64522	0.766667	0.494669	2.34046	1
358	1	9	-0.821667	-1.51676	-1.41011	0.64522	0.766667	0.494669	1.34046	1
359	1	6	-0.821667	-1.51676	-1.41011	0.64522	0.766667	0.494669	1.34046	0
360	1	6	-0.821667	-1.51676	-1.41011	0.64522	0.766667	0.494669	1.34046	0
361	1	8	-0.821667	-1.51676	-1.41011	0.64522	0.766667	0.494669	-0.659544	1
362	1	6	-0.821667	-1.51676	-1.41011	0.64522	0.766667	0.494669	-0.659544	0
363	1	6	-0.821667	-1.51676	-1.41011	0.64522	0.766667	0.494669	-0.659544	1
364	1	7	-0.821667	-1.51676	-1.41011	0.64522	0.766667	0.494669	-1.65954	1
365	1		-0.821667	-1.51676	-1.41011	0.64522	0.766667	0.494669	-1.65954	1
366	1	11	-0.821667	-1.51676	-1.41011	0.64522	0.766667	0.494669	-0.659544	0
367	1		-0.821667	-1.51676	-1.41011	0.64522	0.766667	0.494669	0.340456	1
368	1	9	-0.821667	-1.51676	-1.41011	0.64522	0.766667	0.494669	-1.65954	0
369	1		-0.821667	-1.51676	-1.41011	0.64522	0.766667	0.494669	-0.659544	1
370	1	6	-0.821667	-1.51676	-1.41011	0.64522	0.766667	0.494669	-0.659544	0
371	1	6	-0.821667	-1.51676	-1.41011	0.64522	0.766667	0.494669	-0.659544	1
372	1	6	-0.821667	-1.51676	-1.41011	0.64522	0.766667	0.494669	1.34046	1
373	1	11	-0.821667	-1.51676	-1.41011	0.64522	0.766667	0.494669	-0.659544	0
374	1		-0.821667	-1.51676	-1.41011	0.64522	0.766667	0.494669	-0.659544	0
375	1	8	-0.821667	-1.51676	-1.41011	0.64522	0.766667	0.494669	-0.659544	1
376	1	8	-0.821667	-1.51676	-1.41011	0.64522	0.766667	0.494669	-0.659544	1
1000	1	6	-0.821667	-1.51676	-1.41011	0.64522	0.766667	0.494669	0.340456	0
1001	1		-0.821667	-1.51676	-1.41011	0.64522	0.766667	0.494669	-0.659544	0
1002	1	7	-0.821667	-1.51676	-1.41011	0.64522	0.766667	0.494669	-1.65954	0
1003	1	6	-0.821667	-1.51676	-1.41011	0.64522	0.766667	0.494669	-1.65954	0
1004	1		-0.821667	-1.51676	-1.41011	0.64522	0.766667	0.494669	-0.659544	0
1005	1	6	-0.821667	-1.51676	-1.41011	0.64522	0.766667	0.494669	1.34046	0
1006	1	7	-0.821667	-1.51676	-1.41011	0.64522	0.766667	0.494669	-0.659544	1
1007	1		-0.821667	-1.51676	-1.41011	0.64522	0.766667	0.494669	-0.659544	1
1008	1	8	-0.821667	-1.51676	-1.41011	0.64522	0.766667	0.494669	-0.659544	0
1009	1		-0.821667	-1.51676	-1.41011	0.64522	0.766667	0.494669	-0.659544	0
1010	1	6	-0.821667	-1.51676	-1.41011	0.64522	0.766667	0.494669	-0.659544	1
1011	1		-0.821667	-1.51676	-1.41011	0.64522	0.766667	0.494669	1.34046	0
1012	1	7	-0.821667	-1.51676	-1.41011	0.64522	0.766667	0.494669	-0.659544	1
1013	1	11	-0.821667	-1.51676	-1.41011	0.64522	0.766667	0.494669	-1.65954	1
1014	1		-0.821667	-1.51676	-1.41011	0.64522	0.766667	0.494669	-0.659544	1
1015	1	8	-0.821667	-1.51676	-1.41011	0.64522	0.766667	0.494669	1.34046	0
1016	1	7	-0.821667	-1.51676	-1.41011	0.64522	0.766667	0.494669	-0.659544	1
1017	1	7	-0.821667	-1.51676	-1.41011	0.64522	0.766667	0.494669	2.34046	1
1018	1		-0.821667	-1.51676	-1.41011	0.64522	0.766667	0.494669	1.34046	1
1019	1	7	-0.821667	-1.51676	-1.41011	0.64522	0.766667	0.494669	-1.65954	1
1020	1	7	-0.821667	-1.51676	-1.41011	0.64522	0.766667	0.494669	-1.65954	1
1021	1	10	-0.821667	-1.51676	-1.41011	0.64522	0.766667	0.494669	1.34046	1
1022	1		-0.821667	-1.51676	-1.41011	0.64522	0.766667	0.494669	-0.659544	1
1948	1	11	-0.821667	-1.51676	-1.41011	0.64522	0.766667	0.494669	-0.659544	0
1949	1		-0.821667	-1.51676	-1.41011	0.64522	0.766667	0.494669	-0.659544	0
1950	1	6	-0.821667	-1.51676	-1.41011	0.64522	0.766667	0.494669	1.34046	1
1951	1		-0.821667	-1.51676	-1.41011	0.64522	0.766667	0.494669	1.34046	0
1952	1	8	-0.821667	-1.51676	-1.41011	0.64522	0.766667	0.494669	1.34046	1
1953	1		-0.821667	-1.51676	-1.41011	0.64522	0.766667	0.494669	0.340456	1
1954	1	7	-0.821667	-1.51676	-1.41011	0.64522	0.766667	0.494669	0.340456	1
1955	1		-0.821667	-1.51676	-1.41011	0.64522	0.766667	0.494669	0.340456	0
1956	1	10	-0.821667	-1.51676	-1.41011	0.64522	0.766667	0.494669	-0.659544	0
1957	1		-0.821667	-1.51676	-1.41011	0.64522	0.766667	0.494669	1.34046	0
1958	1	6	-0.821667	-1.51676	-1.41011	0.64522	0.766667	0.494669	2.34046	1
1959	1	6	-0.821667	-1.51676	-1.41011	0.64522	0.766667	0.494669	2.34046	1
1960	1	7	-0.821667	-1.51676	-1.41011	0.64522	0.766667	0.494669	1.34046	0
1961	1	9	-0.821667	-1.51676	-1.41011	0.64522	0.766667	0.494669	-0.659544	1
1962	1		-0.821667	-1.51676	-1.41011	0.64522	0.766667	0.494669	-0.659544	0
1963	1	10	-0.821667	-1.51676	-1.41011	0.64522	0.766667	0.494669	-0.659544	0
1964	1	6	-0.821667	-1.51676	-1.41011	0.64522	0.766667	0.494669	-0.659544	1
1965	1		-0.821667	-1.51676	-1.41011	0.64522	0.766667	0.494669	2.34046	1
1966	1	8	-0.821667	-1.51676	-1.41011	0.64522	0.766667	0.494669	-1.65954	0
1967	1		-0.821667	-1.51676	-1.41011	0.64522	0.766667	0.494669	-1.65954	1
1968	1	10	-0.821667	-1.51676	-1.41011	0.64522	0.766667	0.494669	-1.65954	0
8028	1	9	-0.821667	-1.51676	-1.41011	0.64522	0.766667	0.494669	2.34046	0
8029	1		-0.821667	-1.51676	-1.41011	0.64522	0.766667	0.494669	1.34046	1
8030	1		-0.821667	-1.51676	-1.41011	0.64522	0.766667	0.494669	-0.659544	1
8031	1	4	-0.821667	-1.51676	-1.41011	0.64522	0.766667	0.494669	0.340456	1
8032	1	5	-0.821667	-1.51676	-1.41011	0.64522	0.766667	0.494669	1.34046	0
8073	1	5	-0.821667	-1.51676	-1.41011	0.64522	0.766667	0.494669	2.34046	1
8318	1	7	-0.821667	-1.51676	-1.41011	0.64522	0.766667	0.494669	2.34046	1
8319	1	6	-0.821667	-1.51676	-1.41011	0.64522	0.766667	0.494669	-0.659544	1
8320	1	6	-0.821667	-1.51676	-1.41011	0.64522	0.766667	0.494669	2.34046	0
8321	1	7	-0.821667	-1.51676	-1.41011	0.64522	0.766667	0.494669	-0.659544	1
8322	1	5	-0.821667	-1.51676	-1.41011	0.64522	0.766667	0.494669	0.340456	0
8323	1		-0.821667	-1.51676	-1.41011	0.64522	0.766667	0.494669	-0.659544	0
8324	1	5	-0.821667	-1.51676	-1.41011	0.64522	0.766667	0.494669	2.34046	0
8325	1		-0.821667	-1.51676	-1.41011	0.64522	0.766667	0.494669	-0.659544	1
8326	1		-0.821667	-1.51676	-1.41011	0.64522	0.766667	0.494669	2.34046	1
8327	1	5	-0.821667	-1.51676	-1.41011	0.64522	0.766667	0.494669	1.34046	1
8328	1	5	-0.821667	-1.51676	-1.41011	0.64522	0.766667	0.494669	1.34046	1
8329	1		-0.821667	-1.51676	-1.41011	0.64522	0.766667	0.494669	2.34046	1
8330	1	5	-0.821667	-1.51676	-1.41011	0.64522	0.766667	0.494669	2.34046	0
8331	1	6	-0.821667	-1.51676	-1.41011	0.64522	0.766667	0.494669	-0.659544	1
8475	1	5	-0.821667	-1.51676	-1.41011	0.64522	0.766667	0.494669	2.34046	1
8476	1	5	-0.821667	-1.51676	-1.41011	0.64522	0.766667	0.494669	1.34046	0
8477	1	5	-0.821667	-1.51676	-1.41011	0.64522	0.766667	0.494669	1.34046	0
8478	1	5	-0.821667	-1.51676	-1.41011	0.64522	0.766667	0.494669	1.34046	0
8479	1	8	-0.821667	-1.51676	-1.41011	0.64522	0.766667	0.494669	-0.659544	0
8480	1	5	-0.821667	-1.51676	-1.41011	0.64522	0.766667	0.494669	-0.659544	1
8481	1	5	-0.821667	-1.51676	-1.41011	0.64522	0.766667	0.494669	1.34046	0
8482	1	5	-0.821667	-1.51676	-1.41011	0.64522	0.766667	0.494669	0.340456	1
8483	1		-0.821667	-1.51676	-1.41011	0.64522	0.766667	0.494669	-0.659544	0
8484	1	5	-0.821667	-1.51676	-1.41011	0.64522	0.766667	0.494669	1.34046	0
8485	1	8	-0.821667	-1.51676	-1.41011	0.64522	0.766667	0.494669	0.340456	1
8486	1		-0.821667	-1.51676	-1.41011	0.64522	0.766667	0.494669	1.34046	1
8487	1	6	-0.821667	-1.51676	-1.41011	0.64522	0.766667	0.494669	-0.659544	0
8488	1		-0.821667	-1.51676	-1.41011	0.64522	0.766667	0.494669	-0.659544	1
8489	1		-0.821667	-1.51676	-1.41011	0.64522	0.766667	0.494669	-0.659544	1
8490	1	7	-0.821667	-1.51676	-1.41011	0.64522	0.766667	0.494669	-0.659544	1
8588	1	6	-0.821667	-1.51676	-1.41011	0.64522	0.766667	0.494669	1.34046	1
8747	1	5	-0.821667	-1.51676	-1.41011	0.64522	0.766667	0.494669	2.34046	1
8940	1		-0.821667	-1.51676	-1.41011	0.64522	0.766667	0.494669	1.34046	1
8941	1	5	-0.821667	-1.51676	-1.41011	0.64522	0.766667	0.494669	1.34046	0
8942	1		-0.821667	-1.51676	-1.41011	0.64522	0.766667	0.494669	2.34046	1
8943	1		-0.821667	-1.51676	-1.41011	0.64522	0.766667	0.494669	1.34046	1
8944	1		-0.821667	-1.51676	-1.41011	0.64522	0.766667	0.494669	1.34046	0
8945	1	5	-0.821667	-1.51676	-1.41011	0.64522	0.766667	0.494669	-0.659544	1
8946	1	6	-0.821667	-1.51676	-1.41011	0.64522	0.766667	0.494669	-0.659544	0
8947	1	6	-0.821667	-1.51676	-1.41011	0.64522	0.766667	0.494669	-0.659544	1
8948	1	5	-0.821667	-1.51676	-1.41011	0.64522	0.766667	0.494669	-0.659544	0
8949	1		-0.821667	-1.51676	-1.41011	0.64522	0.766667	0.494669	1.34046	1
8950	1	6	-0.821667	-1.51676	-1.41011	0.64522	0.766667	0.494669	1.34046	0
9271	1	6	-0.821667	-1.51676	-1.41011	0.64522	0.766667	0.494669	2.34046	1
10039	1		-0.821667	-1.51676	-1.41011	0.64522	0.766667	0.494669	-0.659544	0
10040	1		-0.821667	-1.51676	-1.41011	0.64522	0.766667	0.494669	-0.659544	1
10041	1	8	-0.821667	-1.51676	-1.41011	0.64522	0.766667	0.494669	1.34046	0
10042	1		-0.821667	-1.51676	-1.41011	0.64522	0.766667	0.494669	1.34046	0
10043	1	6	-0.821667	-1.51676	-1.41011	0.64522	0.766667	0.494669	1.34046	1
10044	1		-0.821667	-1.51676	-1.41011	0.64522	0.766667	0.494669	2.34046	1
10049	1		-0.821667	-1.51676	-1.41011	0.64522	0.766667	0.494669	-0.659544	1
10361	1		-0.821667	-1.51676	-1.41011	0.64522	0.766667	0.494669	1.34046	0
10362	1		-0.821667	-1.51676	-1.41011	0.64522	0.766667	0.494669	-0.659544	0
10363	1	6	-0.821667	-1.51676	-1.41011	0.64522	0.766667	0.494669	2.34046	1
10364	1		-0.821667	-1.51676	-1.41011	0.64522	0.766667	0.494669	0.340456	1
10365	1	7	-0.821667	-1.51676	-1.41011	0.64522	0.766667	0.494669	1.34046	1
10366	1		-0.821667	-1.51676	-1.41011	0.64522	0.766667	0.494669	0.340456	1
10367	1	11	-0.821667	-1.51676	-1.41011	0.64522	0.766667	0.494669	2.34046	0
10368	1	8	-0.821667	-1.51676	-1.41011	0.64522	0.766667	0.494669	-1.65954	1
10369	1	8	-0.821667	-1.51676	-1.41011	0.64522	0.766667	0.494669	-1.65954	1
10370	1		-0.821667	-1.51676	-1.41011	0.64522	0.766667	0.494669	-0.659544	1
10371	1	7	-0.821667	-1.51676	-1.41011	0.64522	0.766667	0.494669	-0.659544	1
10372	1		-0.821667	-1.51676	-1.41011	0.64522	0.766667	0.494669	-0.659544	0
10373	1	6	-0.821667	-1.51676	-1.41011	0.64522	0.766667	0.494669	2.34046	1
10374	1	6	-0.821667	-1.51676	-1.41011	0.64522	0.766667	0.494669	1.34046	0
10375	1	9	-0.821667	-1.51676	-1.41011	0.64522	0.766667	0.494669	1.34046	1
10376	1		-0.821667	-1.51676	-1.41011	0.64522	0.766667	0.494669	-0.659544	1
10377	1	4	-0.821667	-1.51676	-1.41011	0.64522	0.766667	0.494669	-1.65954	1
10378	1		-0.821667	-1.51676	-1.41011	0.64522	0.766667	0.494669	1.34046	0
10379	1	6	-0.821667	-1.51676	-1.41011	0.64522	0.766667	0.494669	0.340456	1
10380	1		-0.821667	-1.51676	-1.41011	0.64522	0.766667	0.494669	-1.65954	0
10381	1		-0.821667	-1.51676	-1.41011	0.64522	0.766667	0.494669	-0.659544	1
10382	1	6	-0.821667	-1.51676	-1.41011	0.64522	0.766667	0.494669	-0.659544	1
10383	1	6	-0.821667	-1.51676	-1.41011	0.64522	0.766667	0.494669	2.34046	0
10385	1		-0.821667	-1.51676	-1.41011	0.64522	0.766667	0.494669	2.34046	1
10579	1	10	-0.821667	-1.51676	-1.41011	0.64522	0.766667	0.494669	-0.659544	1
10580	1	9	-0.821667	-1.51676	-1.41011	0.64522	0.766667	0.494669	-0.659544	1
10581	1		-0.821667	-1.51676	-1.41011	0.64522	0.766667	0.494669	2.34046	1
10582	1	6	-0.821667	-1.51676	-1.41011	0.64522	0.766667	0.494669	1.34046	1
10583	1		-0.821667	-1.51676	-1.41011	0.64522	0.766667	0.494669	2.34046	0
10584	1	8	-0.821667	-1.51676	-1.41011	0.64522	0.766667	0.494669	1.34046	1
10585	1		-0.821667	-1.51676	-1.41011	0.64522	0.766667	0.494669	2.34046	1
10586	1		-0.821667	-1.51676	-1.41011	0.64522	0.766667	0.494669	1.34046	0
10587	1		-0.821667	-1.51676	-1.41011	0.64522	0.766667	0.494669	1.34046	1
10588	1		-0.821667	-1.51676	-1.41011	0.64522	0.766667	0.494669	-0.659544	1
10589	1	11	-0.821667	-1.51676	-1.41011	0.64522	0.766667	0.494669	-0.659544	0
10590	1	6	-0.821667	-1.51676	-1.41011	0.64522	0.766667	0.494669	1.34046	0
10591	1	6	-0.821667	-1.51676	-1.41011	0.64522	0.766667	0.494669	2.34046	0
10592	1	8	-0.821667	-1.51676	-1.41011	0.64522	0.766667	0.494669	2.34046	1
10593	1	8	-0.821667	-1.51676	-1.41011	0.64522	0.766667	0.494669	-0.659544	1
10594	1		-0.821667	-1.51676	-1.41011	0.64522	0.766667	0.494669	2.34046	0
10603	1	9	-0.821667	-1.51676	-1.41011	0.64522	0.766667	0.494669	2.34046	0
11198	1		-0.821667	-1.51676	-1.41011	0.64522	0.766667	0.494669	-0.659544	1
11199	1	9	-0.821667	-1.51676	-1.41011	0.64522	0.766667	0.494669	-0.659544	0
11200	1	6	-0.821667	-1.51676	-1.41011	0.64522	0.766667	0.494669	-0.659544	0
11201	1	9	-0.821667	-1.51676	-1.41011	0.64522	0.766667	0.494669	1.34046	0
11202	1		-0.821667	-1.51676	-1.41011	0.64522	0.766667	0.494669	-0.659544	1
11203	1	6	-0.821667	-1.51676	-1.41011	0.64522	0.766667	0.494669	-1.65954	0
11204	1	6	-0.821667	-1.51676	-1.41011	0.64522	0.766667	0.494669	1.34046	0
11205	1	6	-0.821667	-1.51676	-1.41011	0.64522	0.766667	0.494669	-1.65954	0
11206	1	5	-0.821667	-1.51676	-1.41011	0.64522	0.766667	0.494669	-0.659544	1
11207	1		-0.821667	-1.51676	-1.41011	0.64522	0.766667	0.494669	2.34046	1
11208	1	8	-0.821667	-1.51676	-1.41011	0.64522	0.766667	0.494669	-0.659544	0
11209	1	7	-0.821667	-1.51676	-1.41011	0.64522	0.766667	0.494669	2.34046	0
11210	1		-0.821667	-1.51676	-1.41011	0.64522	0.766667	0.494669	-0.659544	0
11211	1	6	-0.821667	-1.51676	-1.41011	0.64522	0.766667	0.494669	1.34046	0
5	2		0.0533333	-0.250616	-1.0874	-0.352523	0.996667	-0.351348	1.34046	1
6	2	7	0.0533333	-0.250616	-1.0874	-0.352523	0.996667	-0.351348	1.34046	1
7	2		0.0533333	-0.250616	-1.0874	-0.352523	0.996667	-0.351348	0.340456	1
8	2	7	0.0533333	-0.250616	-1.0874	-0.352523	0.996667	-0.351348	-1.65954	1
9	2	9	0.0533333	-0.250616	-1.0874	-0.352523	0.996667	-0.351348	-1.65954	1
10	2	6	0.0533333	-0.250616	-1.0874	-0.352523	0.996667	-0.351348	1.34046	1
18	2		0.0533333	-0.250616	-1.0874	-0.352523	0.996667	-0.351348	-0.659544	1
19	2	10	0.0533333	-0.250616	-1.0874	-0.352523	0.996667	-0.351348	-0.659544	0
20	2	8	0.0533333	-0.250616	-1.0874	-0.352523	0.996667	-0.351348	-0.659544	1
21	2	10	0.0533333	-0.250616	-1.0874	-0.352523	0.996667	-0.351348	-1.65954	1
22	2	10	0.0533333	-0.250616	-1.0874	-0.352523	0.996667	-0.351348	-1.65954	0
23	2		0.0533333	-0.250616	-1.0874	-0.352523	0.996667	-0.351348	0.340456	0
24	2		0.0533333	-0.250616	-1.0874	-0.352523	0.996667	-0.351348	0.340456	1
25	2		0.0533333	-0.250616	-1.0874	-0.352523	0.996667	-0.351348	-0.659544	0
26	2	10	0.0533333	-0.250616	-1.0874	-0.352523	0.996667	-0.351348	1.34046	1
27	2	10	0.0533333	-0.250616	-1.0874	-0.352523	0.996667	-0.351348	-0.659544	0
28	2	6	0.0533333	-0.250616	-1.0874	-0.352523	0.996667	-0.351348	-1.65954	0
29	2		0.0533333	-0.250616	-1.0874	-0.352523	0.996667	-0.351348	1.34046	1
30	2	8	0.0533333	-0.250616	-1.0874	-0.352523	0.996667	-0.351348	-0.659544	1
31	2	12	0.0533333	-0.250616	-1.0874	-0.352523	0.996667	-0.351348	1.34046	0
32	2		0.0533333	-0.250616	-1.0874	-0.352523	0.996667	-0.351348	0.340456	1
33	2		0.0533333	-0.250616	-1.0874	-0.352523	0.996667	-0.351348	2.34046	0
34	2	6	0.0533333	-0.250616	-1.0874	-0.352523	0.996667	-0.351348	1.34046	0
35	2		0.0533333	-0.250616	-1.0874	-0.352523	0.996667	-0.351348	-0.659544	1
36	2	6	0.0533333	-0.250616	-1.0874	-0.352523	0.996667	-0.351348	2.34046	0
37	2	6	0.0533333	-0.250616	-1.0874	-0.352523	0.996667	-0.351348	-0.659544	0
38	2		0.0533333	-0.250616	-1.0874	-0.352523	0.996667	-0.351348	-0.659544	1
39	2	6	0.0533333	-0.250616	-1.0874	-0.352523	0.996667	-0.351348	1.34046	1
40	2		0.0533333	-0.250616	-1.0874	-0.352523	0.996667	-0.351348	-0.659544	1
41	2	6	0.0533333	-0.250616	-1.0874	-0.352523	0.996667	-0.351348	2.34046	1
42	2		0.0533333	-0.250616	-1.0874	-0.352523	0.996667	-0.351348	-0.659544	1
43	2		0.0533333	-0.250616	-1.0874	-0.352523	0.996667	-0.351348	2.34046	1
44	2	7	0.0533333	-0.250616	-1.0874	-0.352523	0.996667	-0.351348	1.34046	1
45	2	9	0.0533333	-0.250616	-1.0874	-0.352523	0.996667	-0.351348	1.34046	0
46	2		0.0533333	-0.250616	-1.0874	-0.352523	0.996667	-0.351348	1.34046	1
47	2	8	0.0533333	-0.250616	-1.0874	-0.352523	0.996667	-0.351348	1.34046	1
48	2		0.0533333	-0.250616	-1.0874	-0.352523	0.996667	-0.351348	2.34046	0
49	2		0.0533333	-0.250616	-1.0874	-0.352523	0.996667	-0.351348	1.34046	1
50	2	8	0.0533333	-0.250616	-1.0874	-0.352523	0.996667	-0.351348	2.34046	0
51	2	8	0.0533333	-0.250616	-1.0874	-0.352523	0.996667	-0.351348	1.34046	0
52	2		0.0533333	-0.250616	-1.0874	-0.352523	0.996667	-0.351348	1.34046	1
53	2	6	0.0533333	-0.250616	-1.0874	-0.352523	0.996667	-0.351348	2.34046	1
54	2		0.0533333	-0.250616	-1.0874	-0.352523	0.996667	-0.351348	0.340456	0
55	2	6	0.0533333	-0.250616	-1.0874	-0.352523	0.996667	-0.351348	2.34046	0
56	2	7	0.0533333	-0.250616	-1.0874	-0.352523	0.996667	-0.351348	2.34046	1
57	2	11	0.0533333	-0.250616	-1.0874	-0.352523	0.996667	-0.351348	-0.659544	1
58	2	8	0.0533333	-0.250616	-1.0874	-0.352523	0.996667	-0.351348	-0.659544	1
59	2	7	0.0533333	-0.250616	-1.0874	-0.352523	0.996667	-0.351348	-1.65954	1
60	2		0.0533333	-0.250616	-1.0874	-0.352523	0.996667	-0.351348	-1.65954	1
61	2	9	0.0533333	-0.250616	-1.0874	-0.352523	0.996667	-0.351348	2.34046	1
62	2		0.0533333	-0.250616	-1.0874	-0.352523	0.996667	-0.351348	2.34046	0
63	2	11	0.0533333	-0.250616	-1.0874	-0.352523	0.996667	-0.351348	-1.65954	0
64	2	7	0.0533333	-0.250616	-1.0874	-0.352523	0.996667	-0.351348	1.34046	1
65	2	12	0.0533333	-0.250616	-1.0874	-0.352523	0.996667	-0.351348	1.34046	0
66	2	9	0.0533333	-0.250616	-1.0874	-0.352523	0.996667	-0.351348	-0.659544	1
67	2		0.0533333	-0.250616	-1.0874	-0.352523	0.996667	-0.351348	-1.65954	1
68	2	9	0.0533333	-0.250616	-1.0874	-0.352523	0.996667	-0.351348	1.34046	1
69	2		0.0533333	-0.250616	-1.0874	-0.352523	0.996667	-0.351348	1.34046	0
70	2	11	0.0533333	-0.250616	-1.0874	-0.352523	0.996667	-0.351348	-0.659544	1
71	2	6	0.0533333	-0.250616	-1.0874	-0.352523	0.996667	-0.351348	1.34046	0
72	2	10	0.0533333	-0.250616	-1.0874	-0.352523	0.996667	-0.351348	2.34046	1
73	2	7	0.0533333	-0.250616	-1.0874	-0.352523	0.996667	-0.351348	1.34046	0
74	2	12	0.0533333	-0.250616	-1.0874	-0.352523	0.996667	-0.351348	0.340456	0
75	2		0.0533333	-0.250616	-1.0874	-0.352523	0.996667	-0.351348	1.34046	0
76	2		0.0533333	-0.250616	-1.0874	-0.352523	0.996667	-0.351348	-0.659544	0
77	2	8	0.0533333	-0.250616	-1.0874	-0.352523	0.996667	-0.351348	1.34046	1
78	2		0.0533333	-0.250616	-1.0874	-0.352523	0.996667	-0.351348	-0.659544	1
79	2		0.0533333	-0.250616	-1.0874	-0.352523	0.996667	-0.351348	-0.659544	1
80	2	8	0.0533333	-0.250616	-1.0874	-0.352523	0.996667	-0.351348	-1.65954	1
81	2		0.0533333	-0.250616	-1.0874	-0.352523	0.996667	-0.351348	-0.659544	0
82	2		0.0533333	-0.250616	-1.0874	-0.352523	0.996667	-0.351348	2.34046	1
83	2	7	0.0533333	-0.250616	-1.0874	-0.352523	0.996667	-0.351348	2.34046	0
84	2	6	0.0533333	-0.250616	-1.0874	-0.352523	0.996667	-0.351348	2.34046	1
85	2		0.0533333	-0.250616	-1.0874	-0.352523	0.996667	-0.351348	-0.659544	1
86	2	10	0.0533333	-0.250616	-1.0874	-0.352523	0.996667	-0.351348	2.34046	1
87	2	10	0.0533333	-0.250616	-1.0874	-0.352523	0.996667	-0.351348	-0.659544	1
88	2	8	0.0533333	-0.250616	-1.0874	-0.352523	0.996667	-0.351348	1.34046	1
89	2	7	0.0533333	-0.250616	-1.0874	-0.352523	0.996667	-0.351348	-0.659544	0
90	2		0.0533333	-0.250616	-1.0874	-0.352523	0.996667	-0.351348	-0.659544	0
91	2	9	0.0533333	-0.250616	-1.0874	-0.352523	0.996667	-0.351348	2.34046	1
92	2	7	0.0533333	-0.250616	-1.0874	-0.352523	0.996667	-0.351348	1.34046	1
93	2		0.0533333	-0.250616	-1.0874	-0.352523	0.996667	-0.351348	2.34046	1
94	2	8	0.0533333	-0.250616	-1.0874	-0.352523	0.996667	-0.351348	-0.659544	1
95	2		0.0533333	-0.250616	-1.0874	-0.352523	0.996667	-0.351348	-1.65954	1
96	2	9	0.0533333	-0.250616	-1.0874	-0.352523	0.996667	-0.351348	-0.659544	1
97	2	6	0.0533333	-0.250616	-1.0874	-0.352523	0.996667	-0.351348	1.34046	0
98	2	6	0.0533333	-0.250616	-1.0874	-0.352523	0.996667	-0.351348	-0.659544	1
99	2	11	0.0533333	-0.250616	-1.0874	-0.352523	0.996667	-0.351348	1.34046	0
100	2	9	0.0533333	-0.250616	-1.0874	-0.352523	0.996667	-0.351348	-0.659544	1
101	2		0.0533333	-0.250616	-1.0874	-0.352523	0.996667	-0.351348	-0.659544	0
102	2	6	0.0533333	-0.250616	-1.0874	-0.352523	0.996667	-0.351348	1.34046	1
103	2	11	0.0533333	-0.250616	-1.0874	-0.352523	0.996667	-0.351348	2.34046	1
104	2	11	0.0533333	-0.250616	-1.0874	-0.352523	0.996667	-0.351348	-0.659544	0
105	2		0.0533333	-0.250616	-1.0874	-0.352523	0.996667	-0.351348	-0.659544	0
106	2	8	0.0533333	-0.250616	-1.0874	-0.352523	0.996667	-0.351348	2.34046	0
107	2	6	0.0533333	-0.250616	-1.0874	-0.352523	0.996667	-0.351348	2.34046	1
108	2	7	0.0533333	-0.250616	-1.0874	-0.352523	0.996667	-0.351348	-0.659544	1
109	2		0.0533333	-0.250616	-1.0874	-0.352523	0.996667	-0.351348	2.34046	1
110	2		0.0533333	-0.250616	-1.0874	-0.352523	0.996667	-0.351348	1.34046	0
111	2	6	0.0533333	-0.250616	-1.0874	-0.352523	0.996667	-0.351348	-0.659544	1
112	2	6	0.0533333	-0.250616	-1.0874	-0.352523	0.996667	-0.351348	1.34046	0
113	2	8	0.0533333	-0.250616	-1.0874	-0.352523	0.996667	-0.351348	1.34046	1
459	2	5	0.0533333	-0.250616	-1.0874	-0.352523	0.996667	-0.351348	0.340456	0
460	2		0.0533333	-0.250616	-1.0874	-0.352523	0.996667	-0.351348	-0.659544	1
461	2	6	0.0533333	-0.250616	-1.0874	-0.352523	0.996667	-0.351348	1.34046	1
462	2		0.0533333	-0.250616	-1.0874	-0.352523	0.996667	-0.351348	1.34046	1
463	2	6	0.0533333	-0.250616	-1.0874	-0.352523	0.996667	-0.351348	2.34046	0
464	2		0.0533333	-0.250616	-1.0874	-0.352523	0.996667	-0.351348	2.34046	1
465	2	9	0.0533333	-0.250616	-1.0874	-0.352523	0.996667	-0.351348	1.34046	1
466	2	6	0.0533333	-0.250616	-1.0874	-0.352523	0.996667	-0.351348	1.34046	0
467	2	6	0.0533333	-0.250616	-1.0874	-0.352523	0.996667	-0.351348	1.34046	0
468	2		0.0533333	-0.250616	-1.0874	-0.352523	0.996667	-0.351348	2.34046	0
469	2	7	0.0533333	-0.250616	-1.0874	-0.352523	0.996667	-0.351348	-0.659544	0
470	2	7	0.0533333	-0.250616	-1.0874	-0.352523	0.996667	-0.351348	2.34046	1
471	2	7	0.0533333	-0.250616	-1.0874	-0.352523	0.996667	-0.351348	2.34046	0
472	2		0.0533333	-0.250616	-1.0874	-0.352523	0.996667	-0.351348	0.340456	1
473	2		0.0533333	-0.250616	-1.0874	-0.352523	0.996667	-0.351348	-1.65954	1
474	2	6	0.0533333	-0.250616	-1.0874	-0.352523	0.996667	-0.351348	2.34046	1
475	2	6	0.0533333	-0.250616	-1.0874	-0.352523	0.996667	-0.351348	-0.659544	0
476	2		0.0533333	-0.250616	-1.0874	-0.352523	0.996667	-0.351348	-1.65954	1
477	2	6	0.0533333	-0.250616	-1.0874	-0.352523	0.996667	-0.351348	-0.659544	1
478	2	6	0.0533333	-0.250616	-1.0874	-0.352523	0.996667	-0.351348	0.340456	1
479	2	6	0.0533333	-0.250616	-1.0874	-0.352523	0.996667	-0.351348	-1.65954	0
480	2	7	0.0533333	-0.250616	-1.0874	-0.352523	0.996667	-0.351348	-0.659544	0
481	2	11	0.0533333	-0.250616	-1.0874	-0.352523	0.996667	-0.351348	-0.659544	1
482	2		0.0533333	-0.250616	-1.0874	-0.352523	0.996667	-0.351348	-0.659544	0
483	2	6	0.0533333	-0.250616	-1.0874	-0.352523	0.996667	-0.351348	0.340456	1
484	2		0.0533333	-0.250616	-1.0874	-0.352523	0.996667	-0.351348	-1.65954	1
485	2		0.0533333	-0.250616	-1.0874	-0.352523	0.996667	-0.351348	-1.65954	0
803	2	10	0.0533333	-0.250616	-1.0874	-0.352523	0.996667	-0.351348	-0.659544	0
804	2	12	0.0533333	-0.250616	-1.0874	-0.352523	0.996667	-0.351348	-0.659544	0
805	2		0.0533333	-0.250616	-1.0874	-0.352523	0.996667	-0.351348	2.34046	0
806	2	8	0.0533333	-0.250616	-1.0874	-0.352523	0.996667	-0.351348	-0.659544	1
807	2		0.0533333	-0.250616	-1.0874	-0.352523	0.996667	-0.351348	-0.659544	1
808	2	8	0.0533333	-0.250616	-1.0874	-0.352523	0.996667	-0.351348	-0.659544	0
809	2	6	0.0533333	-0.250616	-1.0874	-0.352523	0.996667	-0.351348	-1.65954	0
810	2	4	0.0533333	-0.250616	-1.0874	-0.352523	0.996667	-0.351348	-0.659544	0
811	2	7	0.0533333	-0.250616	-1.0874	-0.352523	0.996667	-0.351348	-0.659544	0
812	2		0.0533333	-0.250616	-1.0874	-0.352523	0.996667	-0.351348	-1.65954	1
813	2	9	0.0533333	-0.250616	-1.0874	-0.352523	0.996667	-0.351348	-1.65954	0
814	2		0.0533333	-0.250616	-1.0874	-0.352523	0.996667	-0.351348	-0.659544	0
815	2		0.0533333	-0.250616	-1.0874	-0.352523	0.996667	-0.351348	1.34046	1
816	2	8	0.0533333	-0.250616	-1.0874	-0.352523	0.996667	-0.351348	-0.659544	0
817	2		0.0533333	-0.250616	-1.0874	-0.352523	0.996667	-0.351348	1.34046	0
818	2	7	0.0533333	-0.250616	-1.0874	-0.352523	0.996667	-0.351348	-0.659544	0
819	2	6	0.0533333	-0.250616	-1.0874	-0.352523	0.996667	-0.351348	-0.659544	1
820	2	7	0.0533333	-0.250616	-1.0874	-0.352523	0.996667	-0.351348	-1.65954	1
821	2	6	0.0533333	-0.250616	-1.0874	-0.352523	0.996667	-0.351348	1.34046	0
822	2		0.0533333	-0.250616	-1.0874	-0.352523	0.996667	-0.351348	0.340456	1
823	2	7	0.0533333	-0.250616	-1.0874	-0.352523	0.996667	-0.351348	0.340456	1
824	2	6	0.0533333	-0.250616	-1.0874	-0.352523	0.996667	-0.351348	1.34046	0
1023	2		0.0533333	-0.250616	-1.0874	-0.352523	0.996667	-0.351348	-0.659544	0
1024	2	6	0.0533333	-0.250616	-1.0874	-0.352523	0.996667	-0.351348	2.34046	0
1025	2	9	0.0533333	-0.250616	-1.0874	-0.352523	0.996667	-0.351348	-1.65954	1
1026	2	6	0.0533333	-0.250616	-1.0874	-0.352523	0.996667	-0.351348	-0.659544	0
1027	2	6	0.0533333	-0.250616	-1.0874	-0.352523	0.996667	-0.351348	1.34046	0
1028	2		0.0533333	-0.250616	-1.0874	-0.352523	0.996667	-0.351348	1.34046	0
1029	2	8	0.0533333	-0.250616	-1.0874	-0.352523	0.996667	-0.351348	1.34046	0
1030	2	6	0.0533333	-0.250616	-1.0874	-0.352523	0.996667	-0.351348	1.34046	1
1031	2	8	0.0533333	-0.250616	-1.0874	-0.352523	0.996667	-0.351348	1.34046	1
1032	2	6	0.0533333	-0.250616	-1.0874	-0.352523	0.996667	-0.351348	2.34046	1
1033	2		0.0533333	-0.250616	-1.0874	-0.352523	0.996667	-0.351348	1.34046	1
1034	2		0.0533333	-0.250616	-1.0874	-0.352523	0.996667	-0.351348	-0.659544	1
1035	2	7	0.0533333	-0.250616	-1.0874	-0.352523	0.996667	-0.351348	-1.65954	1
1036	2	7	0.0533333	-0.250616	-1.0874	-0.352523	0.996667	-0.351348	2.34046	1
1037	2		0.0533333	-0.250616	-1.0874	-0.352523	0.996667	-0.351348	1.34046	0
1038	2	7	0.0533333	-0.250616	-1.0874	-0.352523	0.996667	-0.351348	-0.659544	0
1039	2	6	0.0533333	-0.250616	-1.0874	-0.352523	0.996667	-0.351348	2.34046	0
1040	2		0.0533333	-0.250616	-1.0874	-0.352523	0.996667	-0.351348	1.34046	1
1041	2	6	0.0533333	-0.250616	-1.0874	-0.352523	0.996667	-0.351348	1.34046	1
1042	2		0.0533333	-0.250616	-1.0874	-0.352523	0.996667	-0.351348	1.34046	0
1043	2	7	0.0533333	-0.250616	-1.0874	-0.352523	0.996667	-0.351348	-1.65954	0
1044	2		0.0533333	-0.250616	-1.0874	-0.352523	0.996667	-0.351348	0.340456	0
1045	2	8	0.0533333	-0.250616	-1.0874	-0.352523	0.996667	-0.351348	-1.65954	0
1046	2		0.0533333	-0.250616	-1.0874	-0.352523	0.996667	-0.351348	-1.65954	1
1047	2	6	0.0533333	-0.250616	-1.0874	-0.352523	0.996667	-0.351348	0.340456	0
1048	2		0.0533333	-0.250616	-1.0874	-0.352523	0.996667	-0.351348	-0.659544	1
1049	2	8	0.0533333	-0.250616	-1.0874	-0.352523	0.996667	-0.351348	-1.65954	1
1050	2	11	0.0533333	-0.250616	-1.0874	-0.352523	0.996667	-0.351348	-0.659544	1
1051	2	6	0.0533333	-0.250616	-1.0874	-0.352523	0.996667	-0.351348	-0.659544	0
1052	2	11	0.0533333	-0.250616	-1.0874	-0.352523	0.996667	-0.351348	-1.65954	0
1053	2	6	0.0533333	-0.250616	-1.0874	-0.352523	0.996667	-0.351348	-0.659544	1
1054	2	8	0.0533333	-0.250616	-1.0874	-0.352523	0.996667	-0.351348	-0.659544	0
1055	2		0.0533333	-0.250616	-1.0874	-0.352523	0.996667	-0.351348	1.34046	0
1056	2	9	0.0533333	-0.250616	-1.0874	-0.352523	0.996667	-0.351348	-0.659544	1
1057	2	6	0.0533333	-0.250616	-1.0874	-0.352523	0.996667	-0.351348	1.34046	1
1058	2	10	0.0533333	-0.250616	-1.0874	-0.352523	0.996667	-0.351348	2.34046	1
1059	2	8	0.0533333	-0.250616	-1.0874	-0.352523	0.996667	-0.351348	0.340456	1
1060	2		0.0533333	-0.250616	-1.0874	-0.352523	0.996667	-0.351348	-1.65954	0
1061	2	8	0.0533333	-0.250616	-1.0874	-0.352523	0.996667	-0.351348	-0.659544	1
1062	2	6	0.0533333	-0.250616	-1.0874	-0.352523	0.996667	-0.351348	-0.659544	0
1063	2		0.0533333	-0.250616	-1.0874	-0.352523	0.996667	-0.351348	2.34046	0
1064	2	10	0.0533333	-0.250616	-1.0874	-0.352523	0.996667	-0.351348	0.340456	0
1065	2		0.0533333	-0.250616	-1.0874	-0.352523	0.996667	-0.351348	-0.659544	1
1066	2	6	0.0533333	-0.250616	-1.0874	-0.352523	0.996667	-0.351348	-0.659544	0
1067	2		0.0533333	-0.250616	-1.0874	-0.352523	0.996667	-0.351348	-1.65954	0
1068	2	12	0.0533333	-0.250616	-1.0874	-0.352523	0.996667	-0.351348	-0.659544	0
1069	2	10	0.0533333	-0.250616	-1.0874	-0.352523	0.996667	-0.351348	0.340456	1
1070	2		0.0533333	-0.250616	-1.0874	-0.352523	0.996667	-0.351348	0.340456	1
1071	2	9	0.0533333	-0.250616	-1.0874	-0.352523	0.996667	-0.351348	-0.659544	1
1072	2	9	0.0533333	-0.250616	-1.0874	-0.352523	0.996667	-0.351348	-0.659544	1
1073	2		0.0533333	-0.250616	-1.0874	-0.352523	0.996667	-0.351348	-0.659544	0
1074	2	9	0.0533333	-0.250616	-1.0874	-0.352523	0.996667	-0.351348	-0.659544	1
1075	2	6	0.0533333	-0.250616	-1.0874	-0.352523	0.996667	-0.351348	-0.659544	1
1076	2	6	0.0533333	-0.250616	-1.0874	-0.352523	0.996667	-0.351348	2.34046	0
1077	2	6	0.0533333	-0.250616	-1.0874	-0.352523	0.996667	-0.351348	1.34046	1
1078	2	8	0.0533333	-0.250616	-1.0874	-0.352523	0.996667	-0.351348	2.34046	1
1079	2	6	0.0533333	-0.250616	-1.0874	-0.352523	0.996667	-0.351348	-0.659544	1
1080	2	6	0.0533333	-0.250616	-1.0874	-0.352523	0.996667	-0.351348	0.340456	0
1081	2		0.0533333	-0.250616	-1.0874	-0.352523	0.996667	-0.351348	-0.659544	1
1082	2	6	0.0533333	-0.250616	-1.0874	-0.352523	0.996667	-0.351348	-0.659544	0
1083	2		0.0533333	-0.250616	-1.0874	-0.352523	0.996667	-0.351348	1.34046	1
1084	2	7	0.0533333	-0.250616	-1.0874	-0.352523	0.996667	-0.351348	-0.659544	1
1085	2		0.0533333	-0.250616	-1.0874	-0.352523	0.996667	-0.351348	-0.659544	1
1086	2	6	0.0533333	-0.250616	-1.0874	-0.352523	0.996667	-0.351348	-0.659544	0
1087	2	6	0.0533333	-0.250616	-1.0874	-0.352523	0.996667	-0.351348	-0.659544	1
1088	2	7	0.0533333	-0.250616	-1.0874	-0.352523	0.996667	-0.351348	-0.659544	1
1356	2	6	0.0533333	-0.250616	-1.0874	-0.352523	0.996667	-0.351348	2.34046	0
1357	2		0.0533333	-0.250616	-1.0874	-0.352523	0.996667	-0.351348	1.34046	0
1358	2		0.0533333	-0.250616	-1.0874	-0.352523	0.996667	-0.351348	-1.65954	1
1359	2	8	0.0533333	-0.250616	-1.0874	-0.352523	0.996667	-0.351348	-0.659544	0
1360	2		0.0533333	-0.250616	-1.0874	-0.352523	0.996667	-0.351348	1.34046	0
8001	2	6	0.0533333	-0.250616	-1.0874	-0.352523	0.996667	-0.351348	2.34046	0
8002	2		0.0533333	-0.250616	-1.0874	-0.352523	0.996667	-0.351348	-0.659544	0
8003	2	8	0.0533333	-0.250616	-1.0874	-0.352523	0.996667	-0.351348	-0.659544	1
8004	2	6	0.0533333	-0.250616	-1.0874	-0.352523	0.996667	-0.351348	-0.659544	1
8005	2	8	0.0533333	-0.250616	-1.0874	-0.352523	0.996667	-0.351348	-0.659544	1
8006	2	6	0.0533333	-0.250616	-1.0874	-0.352523	0.996667	-0.351348	-1.65954	1
8007	2	5	0.0533333	-0.250616	-1.0874	-0.352523	0.996667	-0.351348	1.34046	1
8008	2	8	0.0533333	-0.250616	-1.0874	-0.352523	0.996667	-0.351348	1.34046	0
8009	2	7	0.0533333	-0.250616	-1.0874	-0.352523	0.996667	-0.351348	-0.659544	0
8010	2	5	0.0533333	-0.250616	-1.0874	-0.352523	0.996667	-0.351348	0.340456	0
8011	2	5	0.0533333	-0.250616	-1.0874	-0.352523	0.996667	-0.351348	-0.659544	1
8012	2	6	0.0533333	-0.250616	-1.0874	-0.352523	0.996667	-0.351348	-1.65954	1
8013	2	9	0.0533333	-0.250616	-1.0874	-0.352523	0.996667	-0.351348	-1.65954	0
8014	2		0.0533333	-0.250616	-1.0874	-0.352523	0.996667	-0.351348	2.34046	0
8015	2	5	0.0533333	-0.250616	-1.0874	-0.352523	0.996667	-0.351348	0.340456	0
8016	2	5	0.0533333	-0.250616	-1.0874	-0.352523	0.996667	-0.351348	2.34046	0
8017	2	7	0.0533333	-0.250616	-1.0874	-0.352523	0.996667	-0.351348	-0.659544	1
8018	2	9	0.0533333	-0.250616	-1.0874	-0.352523	0.996667	-0.351348	-1.65954	1
8019	2	5	0.0533333	-0.250616	-1.0874	-0.352523	0.996667	-0.351348	-0.659544	0
8020	2		0.0533333	-0.250616	-1.0874	-0.352523	0.996667	-0.351348	1.34046	1
8021	2	1	0.0533333	-0.250616	-1.0874	-0.352523	0.996667	-0.351348	1.34046	1
8022	2	7	0.0533333	-0.250616	-1.0874	-0.352523	0.996667	-0.351348	1.34046	1
8023	2	9	0.0533333	-0.250616	-1.0874	-0.352523	0.996667	-0.351348	-0.659544	1
8024	2	6	0.0533333	-0.250616	-1.0874	-0.352523	0.996667	-0.351348	-0.659544	1
8025	2	7	0.0533333	-0.250616	-1.0874	-0.352523	0.996667	-0.351348	-0.659544	1
8026	2	5	0.0533333	-0.250616	-1.0874	-0.352523	0.996667	-0.351348	1.34046	1
8027	2		0.0533333	-0.250616	-1.0874	-0.352523	0.996667	-0.351348	-0.659544	1
8033	2		0.0533333	-0.250616	-1.0874	-0.352523	0.996667	-0.351348	2.34046	1
8034	2		0.0533333	-0.250616	-1.0874	-0.352523	0.996667	-0.351348	1.34046	0
8035	2		0.0533333	-0.250616	-1.0874	-0.352523	0.996667	-0.351348	1.34046	0
8036	2	5	0.0533333	-0.250616	-1.0874	-0.352523	0.996667	-0.351348	-0.659544	0
8037	2		0.0533333	-0.250616	-1.0874	-0.352523	0.996667	-0.351348	-0.659544	1
8038	2		0.0533333	-0.250616	-1.0874	-0.352523	0.996667	-0.351348	-0.659544	0
8039	2	5	0.0533333	-0.250616	-1.0874	-0.352523	0.996667	-0.351348	2.34046	0
8040	2		0.0533333	-0.250616	-1.0874	-0.352523	0.996667	-0.351348	-0.659544	0
8041	2		0.0533333	-0.250616	-1.0874	-0.352523	0.996667	-0.351348	2.34046	1
8042	2	5	0.0533333	-0.250616	-1.0874	-0.352523	0.996667	-0.351348	-0.659544	0
8043	2		0.0533333	-0.250616	-1.0874	-0.352523	0.996667	-0.351348	-0.659544	1
8044	2	7	0.0533333	-0.250616	-1.0874	-0.352523	0.996667	-0.351348	1.34046	0
8045	2	5	0.0533333	-0.250616	-1.0874	-0.352523	0.996667	-0.351348	-0.659544	0
8046	2		0.0533333	-0.250616	-1.0874	-0.352523	0.996667	-0.351348	-0.659544	0
8047	2	5	0.0533333	-0.250616	-1.0874	-0.352523	0.996667	-0.351348	-0.659544	1
8048	2	5	0.0533333	-0.250616	-1.0874	-0.352523	0.996667	-0.351348	-0.659544	0
8049	2	5	0.0533333	-0.250616	-1.0874	-0.352523	0.996667	-0.351348	-0.659544	1
8050	2	6	0.0533333	-0.250616	-1.0874	-0.352523	0.996667	-0.351348	1.34046	0
8051	2		0.0533333	-0.250616	-1.0874	-0.352523	0.996667	-0.351348	0.340456	0
8052	2	5	0.0533333	-0.250616	-1.0874	-0.352523	0.996667	-0.351348	-0.659544	0
8053	2	9	0.0533333	-0.250616	-1.0874	-0.352523	0.996667	-0.351348	-0.659544	1
8054	2	4	0.0533333	-0.250616	-1.0874	-0.352523	0.996667	-0.351348	-0.659544	1
8055	2	5	0.0533333	-0.250616	-1.0874	-0.352523	0.996667	-0.351348	-0.659544	0
8056	2	8	0.0533333	-0.250616	-1.0874	-0.352523	0.996667	-0.351348	1.34046	0
8057	2		0.0533333	-0.250616	-1.0874	-0.352523	0.996667	-0.351348	2.34046	1
8058	2	6	0.0533333	-0.250616	-1.0874	-0.352523	0.996667	-0.351348	-0.659544	0
8059	2	9	0.0533333	-0.250616	-1.0874	-0.352523	0.996667	-0.351348	-0.659544	1
8060	2	8	0.0533333	-0.250616	-1.0874	-0.352523	0.996667	-0.351348	-0.659544	1
8061	2	8	0.0533333	-0.250616	-1.0874	-0.352523	0.996667	-0.351348	-0.659544	1
8062	2		0.0533333	-0.250616	-1.0874	-0.352523	0.996667	-0.351348	-0.659544	0
8063	2		0.0533333	-0.250616	-1.0874	-0.352523	0.996667	-0.351348	0.340456	1
8064	2	8	0.0533333	-0.250616	-1.0874	-0.352523	0.996667	-0.351348	-0.659544	0
8065	2	7	0.0533333	-0.250616	-1.0874	-0.352523	0.996667	-0.351348	0.340456	1
8066	2	7	0.0533333	-0.250616	-1.0874	-0.352523	0.996667	-0.351348	2.34046	1
8067	2	8	0.0533333	-0.250616	-1.0874	-0.352523	0.996667	-0.351348	1.34046	1
8068	2	5	0.0533333	-0.250616	-1.0874	-0.352523	0.996667	-0.351348	1.34046	0
8069	2		0.0533333	-0.250616	-1.0874	-0.352523	0.996667	-0.351348	-0.659544	0
8070	2		0.0533333	-0.250616	-1.0874	-0.352523	0.996667	-0.351348	1.34046	1
8071	2	5	0.0533333	-0.250616	-1.0874	-0.352523	0.996667	-0.351348	1.34046	0
8072	2	5	0.0533333	-0.250616	-1.0874	-0.352523	0.996667	-0.351348	2.34046	0
8074	2	5	0.0533333	-0.250616	-1.0874	-0.352523	0.996667	-0.351348	1.34046	1
8075	2	5	0.0533333	-0.250616	-1.0874	-0.352523	0.996667	-0.351348	2.34046	1
8076	2		0.0533333	-0.250616	-1.0874	-0.352523	0.996667	-0.351348	1.34046	1
8077	2	5	0.0533333	-0.250616	-1.0874	-0.352523	0.996667	-0.351348	2.34046	0
8206	2	7	0.0533333	-0.250616	-1.0874	-0.352523	0.996667	-0.351348	0.340456	1
8207	2		0.0533333	-0.250616	-1.0874	-0.352523	0.996667	-0.351348	-0.659544	1
8208	2	8	0.0533333	-0.250616	-1.0874	-0.352523	0.996667	-0.351348	-0.659544	1
8209	2	5	0.0533333	-0.250616	-1.0874	-0.352523	0.996667	-0.351348	0.340456	1
8210	2	5	0.0533333	-0.250616	-1.0874	-0.352523	0.996667	-0.351348	-0.659544	1
8211	2	10	0.0533333	-0.250616	-1.0874	-0.352523	0.996667	-0.351348	-0.659544	1
8212	2		0.0533333	-0.250616	-1.0874	-0.352523	0.996667	-0.351348	-0.659544	1
8213	2		0.0533333	-0.250616	-1.0874	-0.352523	0.996667	-0.351348	1.34046	0
8214	2	5	0.0533333	-0.250616	-1.0874	-0.352523	0.996667	-0.351348	2.34046	1
8215	2	8	0.0533333	-0.250616	-1.0874	-0.352523	0.996667	-0.351348	-0.659544	1
8216	2	4	0.0533333	-0.250616	-1.0874	-0.352523	0.996667	-0.351348	-1.65954	1
8217	2		0.0533333	-0.250616	-1.0874	-0.352523	0.996667	-0.351348	-0.659544	1
8218	2	5	0.0533333	-0.250616	-1.0874	-0.352523	0.996667	-0.351348	2.34046	1
8220	2	6	0.0533333	-0.250616	-1.0874	-0.352523	0.996667	-0.351348	1.34046	1
8221	2		0.0533333	-0.250616	-1.0874	-0.352523	0.996667	-0.351348	-1.65954	1
8317	2		0.0533333	-0.250616	-1.0874	-0.352523	0.996667	-0.351348	2.34046	1
8356	2		0.0533333	-0.250616	-1.0874	-0.352523	0.996667	-0.351348	1.34046	1
8448	2		0.0533333	-0.250616	-1.0874	-0.352523	0.996667	-0.351348	1.34046	1
8449	2	7	0.0533333	-0.250616	-1.0874	-0.352523	0.996667	-0.351348	-0.659544	1
8450	2		0.0533333	-0.250616	-1.0874	-0.352523	0.996667	-0.351348	-0.659544	1
8451	2	7	0.0533333	-0.250616	-1.0874	-0.352523	0.996667	-0.351348	-0.659544	1
8452	2	5	0.0533333	-0.250616	-1.0874	-0.352523	0.996667	-0.351348	-0.659544	0
8453	2		0.0533333	-0.250616	-1.0874	-0.352523	0.996667	-0.351348	1.34046	0
8454	2		0.0533333	-0.250616	-1.0874	-0.352523	0.996667	-0.351348	-0.659544	0
8455	2		0.0533333	-0.250616	-1.0874	-0.352523	0.996667	-0.351348	-0.659544	0
8456	2	8	0.0533333	-0.250616	-1.0874	-0.352523	0.996667	-0.351348	-0.659544	1
8457	2	8	0.0533333	-0.250616	-1.0874	-0.352523	0.996667	-0.351348	-0.659544	0
8458	2	9	0.0533333	-0.250616	-1.0874	-0.352523	0.996667	-0.351348	1.34046	0
8491	2		0.0533333	-0.250616	-1.0874	-0.352523	0.996667	-0.351348	-0.659544	1
8492	2	5	0.0533333	-0.250616	-1.0874	-0.352523	0.996667	-0.351348	2.34046	1
8493	2		0.0533333	-0.250616	-1.0874	-0.352523	0.996667	-0.351348	-1.65954	0
8494	2	5	0.0533333	-0.250616	-1.0874	-0.352523	0.996667	-0.351348	1.34046	0
8495	2		0.0533333	-0.250616	-1.0874	-0.352523	0.996667	-0.351348	1.34046	1
8496	2	5	0.0533333	-0.250616	-1.0874	-0.352523	0.996667	-0.351348	2.34046	1
8497	2	6	0.0533333	-0.250616	-1.0874	-0.352523	0.996667	-0.351348	2.34046	1
8498	2	5	0.0533333	-0.250616	-1.0874	-0.352523	0.996667	-0.351348	-0.659544	0
8499	2	5	0.0533333	-0.250616	-1.0874	-0.352523	0.996667	-0.351348	0.340456	0
8500	2		0.0533333	-0.250616	-1.0874	-0.352523	0.996667	-0.351348	-0.659544	1
8501	2	5	0.0533333	-0.250616	-1.0874	-0.352523	0.996667	-0.351348	-0.659544	0
8502	2	5	0.0533333	-0.250616	-1.0874	-0.352523	0.996667	-0.351348	2.34046	1
8503	2	6	0.0533333	-0.250616	-1.0874	-0.352523	0.996667	-0.351348	0.340456	1
8504	2	9	0.0533333	-0.250616	-1.0874	-0.352523	0.996667	-0.351348	-0.659544	1
8505	2		0.0533333	-0.250616	-1.0874	-0.352523	0.996667	-0.351348	-0.659544	0
8506	2	6	0.0533333	-0.250616	-1.0874	-0.352523	0.996667	-0.351348	1.34046	1
8507	2		0.0533333	-0.250616	-1.0874	-0.352523	0.996667	-0.351348	1.34046	0
8508	2		0.0533333	-0.250616	-1.0874	-0.352523	0.996667	-0.351348	-0.659544	1
8509	2	5	0.0533333	-0.250616	-1.0874	-0.352523	0.996667	-0.351348	-0.659544	1
8510	2	5	0.0533333	-0.250616	-1.0874	-0.352523	0.996667	-0.351348	1.34046	1
8511	2	5	0.0533333	-0.250616	-1.0874	-0.352523	0.996667	-0.351348	-0.659544	0
8512	2	5	0.0533333	-0.250616	-1.0874	-0.352523	0.996667	-0.351348	-0.659544	1
8513	2		0.0533333	-0.250616	-1.0874	-0.352523	0.996667	-0.351348	1.34046	1
8514	2		0.0533333	-0.250616	-1.0874	-0.352523	0.996667	-0.351348	-0.659544	0
8515	2		0.0533333	-0.250616	-1.0874	-0.352523	0.996667	-0.351348	-0.659544	1
8516	2		0.0533333	-0.250616	-1.0874	-0.352523	0.996667	-0.351348	1.34046	1
8517	2	6	0.0533333	-0.250616	-1.0874	-0.352523	0.996667	-0.351348	1.34046	1
8518	2	6	0.0533333	-0.250616	-1.0874	-0.352523	0.996667	-0.351348	-0.659544	1
8519	2		0.0533333	-0.250616	-1.0874	-0.352523	0.996667	-0.351348	1.34046	0
8520	2	5	0.0533333	-0.250616	-1.0874	-0.352523	0.996667	-0.351348	-0.659544	1
8521	2	4	0.0533333	-0.250616	-1.0874	-0.352523	0.996667	-0.351348	-0.659544	1
8522	2	7	0.0533333	-0.250616	-1.0874	-0.352523	0.996667	-0.351348	-1.65954	0
8523	2	5	0.0533333	-0.250616	-1.0874	-0.352523	0.996667	-0.351348	0.340456	0
8524	2	8	0.0533333	-0.250616	-1.0874	-0.352523	0.996667	-0.351348	-0.659544	1
8525	2		0.0533333	-0.250616	-1.0874	-0.352523	0.996667	-0.351348	-0.659544	1
8526	2	8	0.0533333	-0.250616	-1.0874	-0.352523	0.996667	-0.351348	2.34046	1
8527	2	5	0.0533333	-0.250616	-1.0874	-0.352523	0.996667	-0.351348	-0.659544	0
8528	2		0.0533333	-0.250616	-1.0874	-0.352523	0.996667	-0.351348	0.340456	1
8529	2	5	0.0533333	-0.250616	-1.0874	-0.352523	0.996667	-0.351348	-0.659544	1
8530	2	5	0.0533333	-0.250616	-1.0874	-0.352523	0.996667	-0.351348	-0.659544	1
8532	2	8	0.0533333	-0.250616	-1.0874	-0.352523	0.996667	-0.351348	-0.659544	1
8533	2	5	0.0533333	-0.250616	-1.0874	-0.352523	0.996667	-0.351348	-0.659544	1
8534	2	5	0.0533333	-0.250616	-1.0874	-0.352523	0.996667	-0.351348	-0.659544	0
8535	2	5	0.0533333	-0.250616	-1.0874	-0.352523	0.996667	-0.351348	-0.659544	0
8536	2		0.0533333	-0.250616	-1.0874	-0.352523	0.996667	-0.351348	-0.659544	1
8537	2		0.0533333	-0.250616	-1.0874	-0.352523	0.996667	-0.351348	1.34046	1
8538	2		0.0533333	-0.250616	-1.0874	-0.352523	0.996667	-0.351348	-0.659544	1
8539	2	5	0.0533333	-0.250616	-1.0874	-0.352523	0.996667	-0.351348	-0.659544	0
8540	2		0.0533333	-0.250616	-1.0874	-0.352523	0.996667	-0.351348	1.34046	1
8541	2	5	0.0533333	-0.250616	-1.0874	-0.352523	0.996667	-0.351348	-1.65954	0
8602	2	5	0.0533333	-0.250616	-1.0874	-0.352523	0.996667	-0.351348	1.34046	0
8604	2	7	0.0533333	-0.250616	-1.0874	-0.352523	0.996667	-0.351348	1.34046	1
8930	2	5	0.0533333	-0.250616	-1.0874	-0.352523	0.996667	-0.351348	2.34046	1
8931	2	5	0.0533333	-0.250616	-1.0874	-0.352523	0.996667	-0.351348	-0.659544	1
8932	2	5	0.0533333	-0.250616	-1.0874	-0.352523	0.996667	-0.351348	0.340456	1
8933	2	7	0.0533333	-0.250616	-1.0874	-0.352523	0.996667	-0.351348	1.34046	1
8934	2	5	0.0533333	-0.250616	-1.0874	-0.352523	0.996667	-0.351348	0.340456	1
8935	2	6	0.0533333	-0.250616	-1.0874	-0.352523	0.996667	-0.351348	1.34046	1
8936	2	5	0.0533333	-0.250616	-1.0874	-0.352523	0.996667	-0.351348	2.34046	1
8937	2		0.0533333	-0.250616	-1.0874	-0.352523	0.996667	-0.351348	1.34046	1
8938	2		0.0533333	-0.250616	-1.0874	-0.352523	0.996667	-0.351348	0.340456	1
8939	2	3	0.0533333	-0.250616	-1.0874	-0.352523	0.996667	-0.351348	-0.659544	1
8951	2	9	0.0533333	-0.250616	-1.0874	-0.352523	0.996667	-0.351348	-0.659544	0
8952	2	6	0.0533333	-0.250616	-1.0874	-0.352523	0.996667	-0.351348	-0.659544	0
8953	2	6	0.0533333	-0.250616	-1.0874	-0.352523	0.996667	-0.351348	-0.659544	1
8954	2	5	0.0533333	-0.250616	-1.0874	-0.352523	0.996667	-0.351348	-0.659544	1
8955	2	6	0.0533333	-0.250616	-1.0874	-0.352523	0.996667	-0.351348	-0.659544	1
8956	2	6	0.0533333	-0.250616	-1.0874	-0.352523	0.996667	-0.351348	-0.659544	1
8957	2		0.0533333	-0.250616	-1.0874	-0.352523	0.996667	-0.351348	2.34046	1
8962	2	6	0.0533333	-0.250616	-1.0874	-0.352523	0.996667	-0.351348	1.34046	1
9109	2		0.0533333	-0.250616	-1.0874	-0.352523	0.996667	-0.351348	2.34046	0
9256	2	9	0.0533333	-0.250616	-1.0874	-0.352523	0.996667	-0.351348	-1.65954	1
9258	2		0.0533333	-0.250616	-1.0874	-0.352523	0.996667	-0.351348	-0.659544	0
9259	2	5	0.0533333	-0.250616	-1.0874	-0.352523	0.996667	-0.351348	-0.659544	1
9260	2		0.0533333	-0.250616	-1.0874	-0.352523	0.996667	-0.351348	1.34046	1
9278	2	8	0.0533333	-0.250616	-1.0874	-0.352523	0.996667	-0.351348	-0.659544	1
9279	2		0.0533333	-0.250616	-1.0874	-0.352523	0.996667	-0.351348	-0.659544	1
10001	2		0.0533333	-0.250616	-1.0874	-0.352523	0.996667	-0.351348	-0.659544	0
10002	2		0.0533333	-0.250616	-1.0874	-0.352523	0.996667	-0.351348	1.34046	1
10003	2	7	0.0533333	-0.250616	-1.0874	-0.352523	0.996667	-0.351348	-1.65954	1
10004	2		0.0533333	-0.250616	-1.0874	-0.352523	0.996667	-0.351348	-1.65954	1
10005	2		0.0533333	-0.250616	-1.0874	-0.352523	0.996667	-0.351348	-1.65954	0
10006	2	7	0.0533333	-0.250616	-1.0874	-0.352523	0.996667	-0.351348	1.34046	1
10007	2	6	0.0533333	-0.250616	-1.0874	-0.352523	0.996667	-0.351348	0.340456	1
10008	2	10	0.0533333	-0.250616	-1.0874	-0.352523	0.996667	-0.351348	-0.659544	1
10009	2	9	0.0533333	-0.250616	-1.0874	-0.352523	0.996667	-0.351348	-0.659544	1
10010	2		0.0533333	-0.250616	-1.0874	-0.352523	0.996667	-0.351348	-1.65954	1
10011	2	9	0.0533333	-0.250616	-1.0874	-0.352523	0.996667	-0.351348	-0.659544	0
10012	2	7	0.0533333	-0.250616	-1.0874	-0.352523	0.996667	-0.351348	-0.659544	0
10013	2	10	0.0533333	-0.250616	-1.0874	-0.352523	0.996667	-0.351348	-1.65954	1
10014	2	12	0.0533333	-0.250616	-1.0874	-0.352523	0.996667	-0.351348	-0.659544	1
10015	2		0.0533333	-0.250616	-1.0874	-0.352523	0.996667	-0.351348	-1.65954	1
10016	2	8	0.0533333	-0.250616	-1.0874	-0.352523	0.996667	-0.351348	0.340456	0
10017	2		0.0533333	-0.250616	-1.0874	-0.352523	0.996667	-0.351348	1.34046	0
10018	2	6	0.0533333	-0.250616	-1.0874	-0.352523	0.996667	-0.351348	-0.659544	0
10019	2	8	0.0533333	-0.250616	-1.0874	-0.352523	0.996667	-0.351348	-1.65954	1
10020	2		0.0533333	-0.250616	-1.0874	-0.352523	0.996667	-0.351348	-1.65954	1
10021	2	7	0.0533333	-0.250616	-1.0874	-0.352523	0.996667	-0.351348	1.34046	1
10022	2	9	0.0533333	-0.250616	-1.0874	-0.352523	0.996667	-0.351348	1.34046	1
10023	2		0.0533333	-0.250616	-1.0874	-0.352523	0.996667	-0.351348	1.34046	0
10024	2	7	0.0533333	-0.250616	-1.0874	-0.352523	0.996667	-0.351348	2.34046	0
10025	2	8	0.0533333	-0.250616	-1.0874	-0.352523	0.996667	-0.351348	1.34046	1
10026	2	6	0.0533333	-0.250616	-1.0874	-0.352523	0.996667	-0.351348	-0.659544	0
10027	2		0.0533333	-0.250616	-1.0874	-0.352523	0.996667	-0.351348	2.34046	0
10028	2	6	0.0533333	-0.250616	-1.0874	-0.352523	0.996667	-0.351348	2.34046	1
10029	2	6	0.0533333	-0.250616	-1.0874	-0.352523	0.996667	-0.351348	2.34046	0
10030	2		0.0533333	-0.250616	-1.0874	-0.352523	0.996667	-0.351348	-0.659544	1
10031	2	6	0.0533333	-0.250616	-1.0874	-0.352523	0.996667	-0.351348	2.34046	0
10032	2	6	0.0533333	-0.250616	-1.0874	-0.352523	0.996667	-0.351348	1.34046	0
10033	2		0.0533333	-0.250616	-1.0874	-0.352523	0.996667	-0.351348	2.34046	0
10034	2	7	0.0533333	-0.250616	-1.0874	-0.352523	0.996667	-0.351348	-0.659544	0
10035	2		0.0533333	-0.250616	-1.0874	-0.352523	0.996667	-0.351348	2.34046	1
10036	2		0.0533333	-0.250616	-1.0874	-0.352523	0.996667	-0.351348	-0.659544	0
10037	2	10	0.0533333	-0.250616	-1.0874	-0.352523	0.996667	-0.351348	-0.659544	1
10038	2	10	0.0533333	-0.250616	-1.0874	-0.352523	0.996667	-0.351348	-0.659544	0
10045	2		0.0533333	-0.250616	-1.0874	-0.352523	0.996667	-0.351348	1.34046	0
10046	2	7	0.0533333	-0.250616	-1.0874	-0.352523	0.996667	-0.351348	-1.65954	1
10047	2	6	0.0533333	-0.250616	-1.0874	-0.352523	0.996667	-0.351348	1.34046	1
10048	2		0.0533333	-0.250616	-1.0874	-0.352523	0.996667	-0.351348	-0.659544	1
10050	2	9	0.0533333	-0.250616	-1.0874	-0.352523	0.996667	-0.351348	-0.659544	0
10051	2	6	0.0533333	-0.250616	-1.0874	-0.352523	0.996667	-0.351348	1.34046	0
10052	2	11	0.0533333	-0.250616	-1.0874	-0.352523	0.996667	-0.351348	1.34046	1
10053	2		0.0533333	-0.250616	-1.0874	-0.352523	0.996667	-0.351348	-0.659544	0
10054	2		0.0533333	-0.250616	-1.0874	-0.352523	0.996667	-0.351348	-0.659544	0
10055	2		0.0533333	-0.250616	-1.0874	-0.352523	0.996667	-0.351348	-0.659544	0
10056	2		0.0533333	-0.250616	-1.0874	-0.352523	0.996667	-0.351348	-0.659544	1
10057	2	6	0.0533333	-0.250616	-1.0874	-0.352523	0.996667	-0.351348	-0.659544	0
10058	2	7	0.0533333	-0.250616	-1.0874	-0.352523	0.996667	-0.351348	2.34046	1
10059	2	6	0.0533333	-0.250616	-1.0874	-0.352523	0.996667	-0.351348	-0.659544	1
10060	2		0.0533333	-0.250616	-1.0874	-0.352523	0.996667	-0.351348	0.340456	1
10061	2	6	0.0533333	-0.250616	-1.0874	-0.352523	0.996667	-0.351348	-0.659544	0
10062	2		0.0533333	-0.250616	-1.0874	-0.352523	0.996667	-0.351348	0.340456	0
10063	2	7	0.0533333	-0.250616	-1.0874	-0.352523	0.996667	-0.351348	-0.659544	1
10064	2	8	0.0533333	-0.250616	-1.0874	-0.352523	0.996667	-0.351348	1.34046	1
10065	2		0.0533333	-0.250616	-1.0874	-0.352523	0.996667	-0.351348	-0.659544	0
10066	2	10	0.0533333	-0.250616	-1.0874	-0.352523	0.996667	-0.351348	-0.659544	0
10067	2		0.0533333	-0.250616	-1.0874	-0.352523	0.996667	-0.351348	-0.659544	1
10068	2	7	0.0533333	-0.250616	-1.0874	-0.352523	0.996667	-0.351348	2.34046	0
10069	2	6	0.0533333	-0.250616	-1.0874	-0.352523	0.996667	-0.351348	0.340456	1
10070	2	8	0.0533333	-0.250616	-1.0874	-0.352523	0.996667	-0.351348	-0.659544	1
10071	2		0.0533333	-0.250616	-1.0874	-0.352523	0.996667	-0.351348	-1.65954	1
10072	2	6	0.0533333	-0.250616	-1.0874	-0.352523	0.996667	-0.351348	1.34046	1
10073	2		0.0533333	-0.250616	-1.0874	-0.352523	0.996667	-0.351348	2.34046	1
10074	2	9	0.0533333	-0.250616	-1.0874	-0.352523	0.996667	-0.351348	0.340456	1
10075	2		0.0533333	-0.250616	-1.0874	-0.352523	0.996667	-0.351348	-0.659544	0
10076	2	11	0.0533333	-0.250616	-1.0874	-0.352523	0.996667	-0.351348	1.34046	0
10077	2	7	0.0533333	-0.250616	-1.0874	-0.352523	0.996667	-0.351348	-0.659544	1
10078	2	10	0.0533333	-0.250616	-1.0874	-0.352523	0.996667	-0.351348	-0.659544	0
10079	2		0.0533333	-0.250616	-1.0874	-0.352523	0.996667	-0.351348	2.34046	1
10080	2		0.0533333	-0.250616	-1.0874	-0.352523	0.996667	-0.351348	1.34046	1
10081	2	6	0.0533333	-0.250616	-1.0874	-0.352523	0.996667	-0.351348	-0.659544	1
10082	2		0.0533333	-0.250616	-1.0874	-0.352523	0.996667	-0.351348	1.34046	0
10083	2	6	0.0533333	-0.250616	-1.0874	-0.352523	0.996667	-0.351348	2.34046	0
10084	2	8	0.0533333	-0.250616	-1.0874	-0.352523	0.996667	-0.351348	1.34046	1
10085	2	10	0.0533333	-0.250616	-1.0874	-0.352523	0.996667	-0.351348	1.34046	1
10086	2	6	0.0533333	-0.250616	-1.0874	-0.352523	0.996667	-0.351348	2.34046	0
10087	2	6	0.0533333	-0.250616	-1.0874	-0.352523	0.996667	-0.351348	1.34046	0
10088	2		0.0533333	-0.250616	-1.0874	-0.352523	0.996667	-0.351348	1.34046	0
10089	2	6	0.0533333	-0.250616	-1.0874	-0.352523	0.996667	-0.351348	-0.659544	1
10185	2		0.0533333	-0.250616	-1.0874	-0.352523	0.996667	-0.351348	1.34046	0
10211	2	7	0.0533333	-0.250616	-1.0874	-0.352523	0.996667	-0.351348	2.34046	0
10231	2	11	0.0533333	-0.250616	-1.0874	-0.352523	0.996667	-0.351348	2.34046	0
10232	2		0.0533333	-0.250616	-1.0874	-0.352523	0.996667	-0.351348	-1.65954	1
10233	2	6	0.0533333	-0.250616	-1.0874	-0.352523	0.996667	-0.351348	-0.659544	1
10234	2	6	0.0533333	-0.250616	-1.0874	-0.352523	0.996667	-0.351348	2.34046	0
10235	2		0.0533333	-0.250616	-1.0874	-0.352523	0.996667	-0.351348	-0.659544	0
10236	2	8	0.0533333	-0.250616	-1.0874	-0.352523	0.996667	-0.351348	-0.659544	0
10237	2		0.0533333	-0.250616	-1.0874	-0.352523	0.996667	-0.351348	-0.659544	0
10238	2	8	0.0533333	-0.250616	-1.0874	-0.352523	0.996667	-0.351348	-0.659544	1
10239	2	6	0.0533333	-0.250616	-1.0874	-0.352523	0.996667	-0.351348	-0.659544	0
10240	2		0.0533333	-0.250616	-1.0874	-0.352523	0.996667	-0.351348	-0.659544	1
10243	2	12	0.0533333	-0.250616	-1.0874	-0.352523	0.996667	-0.351348	-0.659544	1
10244	2		0.0533333	-0.250616	-1.0874	-0.352523	0.996667	-0.351348	-1.65954	1
10245	2	7	0.0533333	-0.250616	-1.0874	-0.352523	0.996667	-0.351348	-0.659544	1
10246	2	10	0.0533333	-0.250616	-1.0874	-0.352523	0.996667	-0.351348	-0.659544	0
10247	2	6	0.0533333	-0.250616	-1.0874	-0.352523	0.996667	-0.351348	0.340456	1
10248	2	9	0.0533333	-0.250616	-1.0874	-0.352523	0.996667	-0.351348	-0.659544	0
10249	2		0.0533333	-0.250616	-1.0874	-0.352523	0.996667	-0.351348	-0.659544	1
10250	2	9	0.0533333	-0.250616	-1.0874	-0.352523	0.996667	-0.351348	-0.659544	0
10251	2		0.0533333	-0.250616	-1.0874	-0.352523	0.996667	-0.351348	2.34046	1
10252	2		0.0533333	-0.250616	-1.0874	-0.352523	0.996667	-0.351348	2.34046	0
10253	2		0.0533333	-0.250616	-1.0874	-0.352523	0.996667	-0.351348	0.340456	1
10254	2		0.0533333	-0.250616	-1.0874	-0.352523	0.996667	-0.351348	1.34046	0
10257	2		0.0533333	-0.250616	-1.0874	-0.352523	0.996667	-0.351348	-0.659544	0
10258	2		0.0533333	-0.250616	-1.0874	-0.352523	0.996667	-0.351348	-0.659544	1
10454	2	8	0.0533333	-0.250616	-1.0874	-0.352523	0.996667	-0.351348	2.34046	1
10542	2	6	0.0533333	-0.250616	-1.0874	-0.352523	0.996667	-0.351348	-0.659544	1
10543	2		0.0533333	-0.250616	-1.0874	-0.352523	0.996667	-0.351348	2.34046	1
10544	2		0.0533333	-0.250616	-1.0874	-0.352523	0.996667	-0.351348	-1.65954	1
10545	2	9	0.0533333	-0.250616	-1.0874	-0.352523	0.996667	-0.351348	-0.659544	0
10546	2	6	0.0533333	-0.250616	-1.0874	-0.352523	0.996667	-0.351348	0.340456	0
10547	2		0.0533333	-0.250616	-1.0874	-0.352523	0.996667	-0.351348	-0.659544	0
10548	2		0.0533333	-0.250616	-1.0874	-0.352523	0.996667	-0.351348	-0.659544	1
10549	2	12	0.0533333	-0.250616	-1.0874	-0.352523	0.996667	-0.351348	-0.659544	1
10550	2	8	0.0533333	-0.250616	-1.0874	-0.352523	0.996667	-0.351348	-0.659544	0
10551	2	8	0.0533333	-0.250616	-1.0874	-0.352523	0.996667	-0.351348	-0.659544	1
10595	2		0.0533333	-0.250616	-1.0874	-0.352523	0.996667	-0.351348	2.34046	1
10596	2	6	0.0533333	-0.250616	-1.0874	-0.352523	0.996667	-0.351348	2.34046	0
10597	2	8	0.0533333	-0.250616	-1.0874	-0.352523	0.996667	-0.351348	1.34046	0
10598	2		0.0533333	-0.250616	-1.0874	-0.352523	0.996667	-0.351348	-0.659544	0
10599	2		0.0533333	-0.250616	-1.0874	-0.352523	0.996667	-0.351348	-0.659544	0
10600	2		0.0533333	-0.250616	-1.0874	-0.352523	0.996667	-0.351348	1.34046	0
10601	2	5	0.0533333	-0.250616	-1.0874	-0.352523	0.996667	-0.351348	2.34046	0
10602	2		0.0533333	-0.250616	-1.0874	-0.352523	0.996667	-0.351348	2.34046	0
10604	2		0.0533333	-0.250616	-1.0874	-0.352523	0.996667	-0.351348	-0.659544	0
10605	2		0.0533333	-0.250616	-1.0874	-0.352523	0.996667	-0.351348	2.34046	0
10606	2	6	0.0533333	-0.250616	-1.0874	-0.352523	0.996667	-0.351348	-0.659544	0
10607	2	8	0.0533333	-0.250616	-1.0874	-0.352523	0.996667	-0.351348	-1.65954	1
10608	2		0.0533333	-0.250616	-1.0874	-0.352523	0.996667	-0.351348	-0.659544	1
10609	2	6	0.0533333	-0.250616	-1.0874	-0.352523	0.996667	-0.351348	-0.659544	0
10610	2		0.0533333	-0.250616	-1.0874	-0.352523	0.996667	-0.351348	-0.659544	1
10611	2	6	0.0533333	-0.250616	-1.0874	-0.352523	0.996667	-0.351348	2.34046	0
10612	2	6	0.0533333	-0.250616	-1.0874	-0.352523	0.996667	-0.351348	1.34046	0
10613	2	6	0.0533333	-0.250616	-1.0874	-0.352523	0.996667	-0.351348	-0.659544	1
10614	2		0.0533333	-0.250616	-1.0874	-0.352523	0.996667	-0.351348	0.340456	0
10615	2	10	0.0533333	-0.250616	-1.0874	-0.352523	0.996667	-0.351348	1.34046	0
10616	2		0.0533333	-0.250616	-1.0874	-0.352523	0.996667	-0.351348	0.340456	1
10617	2	11	0.0533333	-0.250616	-1.0874	-0.352523	0.996667	-0.351348	-0.659544	1
10618	2		0.0533333	-0.250616	-1.0874	-0.352523	0.996667	-0.351348	1.34046	1
10619	2		0.0533333	-0.250616	-1.0874	-0.352523	0.996667	-0.351348	-0.659544	0
10620	2	8	0.0533333	-0.250616	-1.0874	-0.352523	0.996667	-0.351348	-0.659544	1
10621	2	6	0.0533333	-0.250616	-1.0874	-0.352523	0.996667	-0.351348	2.34046	1
10622	2		0.0533333	-0.250616	-1.0874	-0.352523	0.996667	-0.351348	-0.659544	1
10623	2		0.0533333	-0.250616	-1.0874	-0.352523	0.996667	-0.351348	0.340456	1
10624	2	12	0.0533333	-0.250616	-1.0874	-0.352523	0.996667	-0.351348	-1.65954	0
10625	2	6	0.0533333	-0.250616	-1.0874	-0.352523	0.996667	-0.351348	1.34046	0
10626	2		0.0533333	-0.250616	-1.0874	-0.352523	0.996667	-0.351348	-1.65954	0
10627	2	9	0.0533333	-0.250616	-1.0874	-0.352523	0.996667	-0.351348	2.34046	1
10628	2	10	0.0533333	-0.250616	-1.0874	-0.352523	0.996667	-0.351348	-0.659544	1
10629	2		0.0533333	-0.250616	-1.0874	-0.352523	0.996667	-0.351348	-0.659544	1
10630	2	9	0.0533333	-0.250616	-1.0874	-0.352523	0.996667	-0.351348	-0.659544	1
10631	2		0.0533333	-0.250616	-1.0874	-0.352523	0.996667	-0.351348	-0.659544	1
10632	2		0.0533333	-0.250616	-1.0874	-0.352523	0.996667	-0.351348	2.34046	0
10633	2	7	0.0533333	-0.250616	-1.0874	-0.352523	0.996667	-0.351348	-0.659544	0
10634	2	9	0.0533333	-0.250616	-1.0874	-0.352523	0.996667	-0.351348	-0.659544	1
10635	2		0.0533333	-0.250616	-1.0874	-0.352523	0.996667	-0.351348	-0.659544	1
10636	2		0.0533333	-0.250616	-1.0874	-0.352523	0.996667	-0.351348	-0.659544	1
10637	2	9	0.0533333	-0.250616	-1.0874	-0.352523	0.996667	-0.351348	1.34046	0
10638	2		0.0533333	-0.250616	-1.0874	-0.352523	0.996667	-0.351348	-0.659544	0
10639	2	6	0.0533333	-0.250616	-1.0874	-0.352523	0.996667	-0.351348	-0.659544	0
10640	2	10	0.0533333	-0.250616	-1.0874	-0.352523	0.996667	-0.351348	-0.659544	1
10641	2	9	0.0533333	-0.250616	-1.0874	-0.352523	0.996667	-0.351348	-0.659544	1
10642	2	7	0.0533333	-0.250616	-1.0874	-0.352523	0.996667	-0.351348	-0.659544	1
10643	2		0.0533333	-0.250616	-1.0874	-0.352523	0.996667	-0.351348	-0.659544	1
10862	2		0.0533333	-0.250616	-1.0874	-0.352523	0.996667	-0.351348	1.34046	1
11030	2	9	0.0533333	-0.250616	-1.0874	-0.352523	0.996667	-0.351348	1.34046	0
11181	2	6	0.0533333	-0.250616	-1.0874	-0.352523	0.996667	-0.351348	2.34046	0
11182	2		0.0533333	-0.250616	-1.0874	-0.352523	0.996667	-0.351348	0.340456	0
11183	2	8	0.0533333	-0.250616	-1.0874	-0.352523	0.996667	-0.351348	-0.659544	1
11184	2		0.0533333	-0.250616	-1.0874	-0.352523	0.996667	-0.351348	-0.659544	1
11185	2	6	0.0533333	-0.250616	-1.0874	-0.352523	0.996667	-0.351348	2.34046	1
11186	2		0.0533333	-0.250616	-1.0874	-0.352523	0.996667	-0.351348	-0.659544	0
11187	2	10	0.0533333	-0.250616	-1.0874	-0.352523	0.996667	-0.351348	2.34046	0
11188	2	6	0.0533333	-0.250616	-1.0874	-0.352523	0.996667	-0.351348	-0.659544	0
11189	2		0.0533333	-0.250616	-1.0874	-0.352523	0.996667	-0.351348	-0.659544	1
11190	2	6	0.0533333	-0.250616	-1.0874	-0.352523	0.996667	-0.351348	-0.659544	0
11191	2		0.0533333	-0.250616	-1.0874	-0.352523	0.996667	-0.351348	-0.659544	1
11192	2	6	0.0533333	-0.250616	-1.0874	-0.352523	0.996667	-0.351348	2.34046	0
11193	2	6	0.0533333	-0.250616	-1.0874	-0.352523	0.996667	-0.351348	-0.659544	1
11194	2		0.0533333	-0.250616	-1.0874	-0.352523	0.996667	-0.351348	2.34046	1
11195	2	8	0.0533333	-0.250616	-1.0874	-0.352523	0.996667	-0.351348	-0.659544	1
11196	2		0.0533333	-0.250616	-1.0874	-0.352523	0.996667	-0.351348	2.34046	1
11197	2	6	0.0533333	-0.250616	-1.0874	-0.352523	0.996667	-0.351348	1.34046	0
11212	2	9	0.0533333	-0.250616	-1.0874	-0.352523	0.996667	-0.351348	-0.659544	0
11213	2		0.0533333	-0.250616	-1.0874	-0.352523	0.996667	-0.351348	-0.659544	1
11214	2	6	0.0533333	-0.250616	-1.0874	-0.352523	0.996667	-0.351348	-0.659544	1
11215	2		0.0533333	-0.250616	-1.0874	-0.352523	0.996667	-0.351348	-0.659544	1
11216	2	6	0.0533333	-0.250616	-1.0874	-0.352523	0.996667	-0.351348	-0.659544	1
11217	2		0.0533333	-0.250616	-1.0874	-0.352523	0.996667	-0.351348	2.34046	1
11218	2	6	0.0533333	-0.250616	-1.0874	-0.352523	0.996667	-0.351348	-0.659544	0
11219	2	8	0.0533333	-0.250616	-1.0874	-0.352523	0.996667	-0.351348	-0.659544	1
11220	2	6	0.0533333	-0.250616	-1.0874	-0.352523	0.996667	-0.351348	-0.659544	0
11221	2	6	0.0533333	-0.250616	-1.0874	-0.352523	0.996667	-0.351348	-0.659544	0
11222	2		0.0533333	-0.250616	-1.0874	-0.352523	0.996667	-0.351348	-0.659544	1
11223	2	11	0.0533333	-0.250616	-1.0874	-0.352523	0.996667	-0.351348	-1.65954	0
224	3	9	0.222	0.624734	-0.16697	0.473252	-0.13	-0.0615228	-0.659544	1
225	3	7	0.222	0.624734	-0.16697	0.473252	-0.13	-0.0615228	-0.659544	1
226	3		0.222	0.624734	-0.16697	0.473252	-0.13	-0.0615228	-0.659544	0
227	3	6	0.222	0.624734	-0.16697	0.473252	-0.13	-0.0615228	2.34046	0
228	3	6	0.222	0.624734	-0.16697	0.473252	-0.13	-0.0615228	2.34046	1
229	3		0.222	0.624734	-0.16697	0.473252	-0.13	-0.0615228	-0.659544	1
230	3	7	0.222	0.624734	-0.16697	0.473252	-0.13	-0.0615228	-1.65954	1
231	3	6	0.222	0.624734	-0.16697	0.473252	-0.13	-0.0615228	-0.659544	0
232	3		0.222	0.624734	-0.16697	0.473252	-0.13	-0.0615228	1.34046	1
233	3	6	0.222	0.624734	-0.16697	0.473252	-0.13	-0.0615228	-1.65954	1
234	3	9	0.222	0.624734	-0.16697	0.473252	-0.13	-0.0615228	-0.659544	1
235	3		0.222	0.624734	-0.16697	0.473252	-0.13	-0.0615228	-0.659544	0
236	3	9	0.222	0.624734	-0.16697	0.473252	-0.13	-0.0615228	-1.65954	1
237	3	6	0.222	0.624734	-0.16697	0.473252	-0.13	-0.0615228	1.34046	0
238	3	9	0.222	0.624734	-0.16697	0.473252	-0.13	-0.0615228	-0.659544	0
239	3	11	0.222	0.624734	-0.16697	0.473252	-0.13	-0.0615228	-0.659544	0
240	3	9	0.222	0.624734	-0.16697	0.473252	-0.13	-0.0615228	-0.659544	0
241	3		0.222	0.624734	-0.16697	0.473252	-0.13	-0.0615228	-0.659544	0
242	3	6	0.222	0.624734	-0.16697	0.473252	-0.13	-0.0615228	1.34046	0
243	3		0.222	0.624734	-0.16697	0.473252	-0.13	-0.0615228	2.34046	0
244	3	6	0.222	0.624734	-0.16697	0.473252	-0.13	-0.0615228	2.34046	0
245	3	7	0.222	0.624734	-0.16697	0.473252	-0.13	-0.0615228	-0.659544	0
246	3	7	0.222	0.624734	-0.16697	0.473252	-0.13	-0.0615228	-0.659544	0
247	3	6	0.222	0.624734	-0.16697	0.473252	-0.13	-0.0615228	-0.659544	1
248	3		0.222	0.624734	-0.16697	0.473252	-0.13	-0.0615228	-1.65954	1
249	3	6	0.222	0.624734	-0.16697	0.473252	-0.13	-0.0615228	0.340456	0
250	3		0.222	0.624734	-0.16697	0.473252	-0.13	-0.0615228	1.34046	1
251	3	6	0.222	0.624734	-0.16697	0.473252	-0.13	-0.0615228	0.340456	1
252	3	9	0.222	0.624734	-0.16697	0.473252	-0.13	-0.0615228	1.34046	1
253	3	11	0.222	0.624734	-0.16697	0.473252	-0.13	-0.0615228	-0.659544	0
254	3		0.222	0.624734	-0.16697	0.473252	-0.13	-0.0615228	-1.65954	0
255	3	8	0.222	0.624734	-0.16697	0.473252	-0.13	-0.0615228	-0.659544	1
256	3	7	0.222	0.624734	-0.16697	0.473252	-0.13	-0.0615228	-1.65954	1
257	3		0.222	0.624734	-0.16697	0.473252	-0.13	-0.0615228	-0.659544	0
258	3	10	0.222	0.624734	-0.16697	0.473252	-0.13	-0.0615228	-0.659544	1
259	3		0.222	0.624734	-0.16697	0.473252	-0.13	-0.0615228	1.34046	1
260	3	8	0.222	0.624734	-0.16697	0.473252	-0.13	-0.0615228	1.34046	1
261	3		0.222	0.624734	-0.16697	0.473252	-0.13	-0.0615228	-0.659544	1
262	3	7	0.222	0.624734	-0.16697	0.473252	-0.13	-0.0615228	1.34046	0
263	3	9	0.222	0.624734	-0.16697	0.473252	-0.13	-0.0615228	-0.659544	1
264	3	6	0.222	0.624734	-0.16697	0.473252	-0.13	-0.0615228	1.34046	0
265	3		0.222	0.624734	-0.16697	0.473252	-0.13	-0.0615228	1.34046	1
266	3	8	0.222	0.624734	-0.16697	0.473252	-0.13	-0.0615228	1.34046	0
267	3	7	0.222	0.624734	-0.16697	0.473252	-0.13	-0.0615228	1.34046	1
268	3		0.222	0.624734	-0.16697	0.473252	-0.13	-0.0615228	2.34046	1
269	3	8	0.222	0.624734	-0.16697	0.473252	-0.13	-0.0615228	-0.659544	1
270	3		0.222	0.624734	-0.16697	0.473252	-0.13	-0.0615228	1.34046	0
271	3	11	0.222	0.624734	-0.16697	0.473252	-0.13	-0.0615228	-0.659544	1
272	3	8	0.222	0.624734	-0.16697	0.473252	-0.13	-0.0615228	-0.659544	1
273	3	6	0.222	0.624734	-0.16697	0.473252	-0.13	-0.0615228	-1.65954	0
274	3		0.222	0.624734	-0.16697	0.473252	-0.13	-0.0615228	0.340456	0
275	3	4	0.222	0.624734	-0.16697	0.473252	-0.13	-0.0615228	1.34046	1
276	3		0.222	0.624734	-0.16697	0.473252	-0.13	-0.0615228	0.340456	0
582	3		0.222	0.624734	-0.16697	0.473252	-0.13	-0.0615228	1.34046	0
583	3	9	0.222	0.624734	-0.16697	0.473252	-0.13	-0.0615228	2.34046	0
584	3		0.222	0.624734	-0.16697	0.473252	-0.13	-0.0615228	2.34046	0
585	3	7	0.222	0.624734	-0.16697	0.473252	-0.13	-0.0615228	2.34046	0
586	3	6	0.222	0.624734	-0.16697	0.473252	-0.13	-0.0615228	1.34046	0
587	3		0.222	0.624734	-0.16697	0.473252	-0.13	-0.0615228	2.34046	1
588	3	7	0.222	0.624734	-0.16697	0.473252	-0.13	-0.0615228	-0.659544	0
589	3		0.222	0.624734	-0.16697	0.473252	-0.13	-0.0615228	-0.659544	0
590	3	10	0.222	0.624734	-0.16697	0.473252	-0.13	-0.0615228	-0.659544	0
591	3	7	0.222	0.624734	-0.16697	0.473252	-0.13	-0.0615228	2.34046	0
592	3		0.222	0.624734	-0.16697	0.473252	-0.13	-0.0615228	0.340456	0
593	3	7	0.222	0.624734	-0.16697	0.473252	-0.13	-0.0615228	0.340456	0
594	3	5	0.222	0.624734	-0.16697	0.473252	-0.13	-0.0615228	-0.659544	1
595	3	12	0.222	0.624734	-0.16697	0.473252	-0.13	-0.0615228	0.340456	0
596	3	7	0.222	0.624734	-0.16697	0.473252	-0.13	-0.0615228	0.340456	1
597	3		0.222	0.624734	-0.16697	0.473252	-0.13	-0.0615228	1.34046	0
598	3	6	0.222	0.624734	-0.16697	0.473252	-0.13	-0.0615228	2.34046	1
599	3		0.222	0.624734	-0.16697	0.473252	-0.13	-0.0615228	1.34046	1
600	3	6	0.222	0.624734	-0.16697	0.473252	-0.13	-0.0615228	2.34046	1
601	3	6	0.222	0.624734	-0.16697	0.473252	-0.13	-0.0615228	1.34046	1
602	3		0.222	0.624734	-0.16697	0.473252	-0.13	-0.0615228	2.34046	0
603	3	9	0.222	0.624734	-0.16697	0.473252	-0.13	-0.0615228	-0.659544	1
604	3	7	0.222	0.624734	-0.16697	0.473252	-0.13	-0.0615228	-0.659544	0
605	3		0.222	0.624734	-0.16697	0.473252	-0.13	-0.0615228	-0.659544	0
606	3	11	0.222	0.624734	-0.16697	0.473252	-0.13	-0.0615228	-0.659544	0
607	3		0.222	0.624734	-0.16697	0.473252	-0.13	-0.0615228	-0.659544	1
608	3	9	0.222	0.624734	-0.16697	0.473252	-0.13	-0.0615228	0.340456	1
609	3		0.222	0.624734	-0.16697	0.473252	-0.13	-0.0615228	-0.659544	1
610	3	6	0.222	0.624734	-0.16697	0.473252	-0.13	-0.0615228	1.34046	1
611	3		0.222	0.624734	-0.16697	0.473252	-0.13	-0.0615228	2.34046	1
612	3	12	0.222	0.624734	-0.16697	0.473252	-0.13	-0.0615228	-0.659544	1
613	3	6	0.222	0.624734	-0.16697	0.473252	-0.13	-0.0615228	2.34046	1
614	3		0.222	0.624734	-0.16697	0.473252	-0.13	-0.0615228	0.340456	0
675	3		0.222	0.624734	-0.16697	0.473252	-0.13	-0.0615228	-0.659544	0
676	3	9	0.222	0.624734	-0.16697	0.473252	-0.13	-0.0615228	-0.659544	0
677	3	6	0.222	0.624734	-0.16697	0.473252	-0.13	-0.0615228	-0.659544	1
678	3	9	0.222	0.624734	-0.16697	0.473252	-0.13	-0.0615228	-0.659544	1
707	3	7	0.222	0.624734	-0.16697	0.473252	-0.13	-0.0615228	-0.659544	1
708	3	7	0.222	0.624734	-0.16697	0.473252	-0.13	-0.0615228	-0.659544	0
709	3		0.222	0.624734	-0.16697	0.473252	-0.13	-0.0615228	-0.659544	0
710	3		0.222	0.624734	-0.16697	0.473252	-0.13	-0.0615228	1.34046	0
711	3		0.222	0.624734	-0.16697	0.473252	-0.13	-0.0615228	-1.65954	0
712	3	9	0.222	0.624734	-0.16697	0.473252	-0.13	-0.0615228	-0.659544	1
713	3	8	0.222	0.624734	-0.16697	0.473252	-0.13	-0.0615228	-0.659544	1
714	3	9	0.222	0.624734	-0.16697	0.473252	-0.13	-0.0615228	-0.659544	1
715	3		0.222	0.624734	-0.16697	0.473252	-0.13	-0.0615228	-0.659544	0
716	3	10	0.222	0.624734	-0.16697	0.473252	-0.13	-0.0615228	-0.659544	1
717	3		0.222	0.624734	-0.16697	0.473252	-0.13	-0.0615228	-0.659544	0
718	3	6	0.222	0.624734	-0.16697	0.473252	-0.13	-0.0615228	2.34046	1
719	3	6	0.222	0.624734	-0.16697	0.473252	-0.13	-0.0615228	-0.659544	1
720	3	11	0.222	0.624734	-0.16697	0.473252	-0.13	-0.0615228	-0.659544	1
721	3	11	0.222	0.624734	-0.16697	0.473252	-0.13	-0.0615228	-1.65954	1
722	3	9	0.222	0.624734	-0.16697	0.473252	-0.13	-0.0615228	-0.659544	0
723	3		0.222	0.624734	-0.16697	0.473252	-0.13	-0.0615228	-0.659544	1
724	3	6	0.222	0.624734	-0.16697	0.473252	-0.13	-0.0615228	1.34046	0
725	3	6	0.222	0.624734	-0.16697	0.473252	-0.13	-0.0615228	-0.659544	0
726	3	6	0.222	0.624734	-0.16697	0.473252	-0.13	-0.0615228	-0.659544	1
727	3	9	0.222	0.624734	-0.16697	0.473252	-0.13	-0.0615228	-0.659544	0
728	3		0.222	0.624734	-0.16697	0.473252	-0.13	-0.0615228	-0.659544	0
729	3	6	0.222	0.624734	-0.16697	0.473252	-0.13	-0.0615228	-0.659544	0
730	3		0.222	0.624734	-0.16697	0.473252	-0.13	-0.0615228	-0.659544	1
856	3	11	0.222	0.624734	-0.16697	0.473252	-0.13	-0.0615228	-1.65954	0
857	3		0.222	0.624734	-0.16697	0.473252	-0.13	-0.0615228	-1.65954	0
858	3	8	0.222	0.624734	-0.16697	0.473252	-0.13	-0.0615228	-0.659544	0
859	3	6	0.222	0.624734	-0.16697	0.473252	-0.13	-0.0615228	-1.65954	0
860	3	6	0.222	0.624734	-0.16697	0.473252	-0.13	-0.0615228	-0.659544	1
861	3	7	0.222	0.624734	-0.16697	0.473252	-0.13	-0.0615228	-0.659544	1
862	3		0.222	0.624734	-0.16697	0.473252	-0.13	-0.0615228	-1.65954	0
863	3		0.222	0.624734	-0.16697	0.473252	-0.13	-0.0615228	-1.65954	1
864	3	11	0.222	0.624734	-0.16697	0.473252	-0.13	-0.0615228	-0.659544	1
865	3		0.222	0.624734	-0.16697	0.473252	-0.13	-0.0615228	2.34046	1
866	3	8	0.222	0.624734	-0.16697	0.473252	-0.13	-0.0615228	-0.659544	0
886	3		0.222	0.624734	-0.16697	0.473252	-0.13	-0.0615228	-0.659544	0
887	3	6	0.222	0.624734	-0.16697	0.473252	-0.13	-0.0615228	-0.659544	0
888	3	9	0.222	0.624734	-0.16697	0.473252	-0.13	-0.0615228	-0.659544	0
889	3	6	0.222	0.624734	-0.16697	0.473252	-0.13	-0.0615228	1.34046	0
890	3	7	0.222	0.624734	-0.16697	0.473252	-0.13	-0.0615228	-0.659544	0
891	3	8	0.222	0.624734	-0.16697	0.473252	-0.13	-0.0615228	2.34046	1
892	3	9	0.222	0.624734	-0.16697	0.473252	-0.13	-0.0615228	-0.659544	1
893	3		0.222	0.624734	-0.16697	0.473252	-0.13	-0.0615228	1.34046	1
894	3	12	0.222	0.624734	-0.16697	0.473252	-0.13	-0.0615228	-0.659544	1
895	3	6	0.222	0.624734	-0.16697	0.473252	-0.13	-0.0615228	2.34046	0
896	3	7	0.222	0.624734	-0.16697	0.473252	-0.13	-0.0615228	2.34046	1
897	3		0.222	0.624734	-0.16697	0.473252	-0.13	-0.0615228	-0.659544	0
898	3	8	0.222	0.624734	-0.16697	0.473252	-0.13	-0.0615228	-0.659544	1
899	3	10	0.222	0.624734	-0.16697	0.473252	-0.13	-0.0615228	-0.659544	1
900	3		0.222	0.624734	-0.16697	0.473252	-0.13	-0.0615228	-0.659544	0
901	3	6	0.222	0.624734	-0.16697	0.473252	-0.13	-0.0615228	1.34046	0
902	3	7	0.222	0.624734	-0.16697	0.473252	-0.13	-0.0615228	-0.659544	0
903	3	7	0.222	0.624734	-0.16697	0.473252	-0.13	-0.0615228	-0.659544	1
904	3	8	0.222	0.624734	-0.16697	0.473252	-0.13	-0.0615228	0.340456	1
905	3		0.222	0.624734	-0.16697	0.473252	-0.13	-0.0615228	-0.659544	0
906	3	6	0.222	0.624734	-0.16697	0.473252	-0.13	-0.0615228	-0.659544	0
907	3	6	0.222	0.624734	-0.16697	0.473252	-0.13	-0.0615228	2.34046	1
908	3	7	0.222	0.624734	-0.16697	0.473252	-0.13	-0.0615228	-0.659544	0
909	3		0.222	0.624734	-0.16697	0.473252	-0.13	-0.0615228	-0.659544	1
910	3	9	0.222	0.624734	-0.16697	0.473252	-0.13	-0.0615228	-0.659544	1
911	3	11	0.222	0.624734	-0.16697	0.473252	-0.13	-0.0615228	-1.65954	0
912	3		0.222	0.624734	-0.16697	0.473252	-0.13	-0.0615228	-0.659544	1
913	3	10	0.222	0.624734	-0.16697	0.473252	-0.13	-0.0615228	0.340456	1
914	3		0.222	0.624734	-0.16697	0.473252	-0.13	-0.0615228	-0.659544	0
915	3	6	0.222	0.624734	-0.16697	0.473252	-0.13	-0.0615228	1.34046	1
916	3		0.222	0.624734	-0.16697	0.473252	-0.13	-0.0615228	-0.659544	1
917	3	7	0.222	0.624734	-0.16697	0.473252	-0.13	-0.0615228	-0.659544	1
918	3		0.222	0.624734	-0.16697	0.473252	-0.13	-0.0615228	-0.659544	0
919	3		0.222	0.624734	-0.16697	0.473252	-0.13	-0.0615228	-0.659544	0
920	3	6	0.222	0.624734	-0.16697	0.473252	-0.13	-0.0615228	0.340456	1
921	3		0.222	0.624734	-0.16697	0.473252	-0.13	-0.0615228	-0.659544	0
922	3	11	0.222	0.624734	-0.16697	0.473252	-0.13	-0.0615228	-0.659544	1
943	3		0.222	0.624734	-0.16697	0.473252	-0.13	-0.0615228	-0.659544	0
944	3	11	0.222	0.624734	-0.16697	0.473252	-0.13	-0.0615228	-0.659544	0
945	3		0.222	0.624734	-0.16697	0.473252	-0.13	-0.0615228	-0.659544	1
946	3	7	0.222	0.624734	-0.16697	0.473252	-0.13	-0.0615228	1.34046	1
947	3	6	0.222	0.624734	-0.16697	0.473252	-0.13	-0.0615228	1.34046	0
948	3	5	0.222	0.624734	-0.16697	0.473252	-0.13	-0.0615228	-0.659544	0
949	3	6	0.222	0.624734	-0.16697	0.473252	-0.13	-0.0615228	-0.659544	1
950	3	10	0.222	0.624734	-0.16697	0.473252	-0.13	-0.0615228	-0.659544	1
951	3	6	0.222	0.624734	-0.16697	0.473252	-0.13	-0.0615228	-0.659544	0
952	3	6	0.222	0.624734	-0.16697	0.473252	-0.13	-0.0615228	-0.659544	1
953	3	6	0.222	0.624734	-0.16697	0.473252	-0.13	-0.0615228	2.34046	1
954	3		0.222	0.624734	-0.16697	0.473252	-0.13	-0.0615228	2.34046	1
955	3	8	0.222	0.624734	-0.16697	0.473252	-0.13	-0.0615228	2.34046	1
956	3	9	0.222	0.624734	-0.16697	0.473252	-0.13	-0.0615228	-0.659544	1
957	3		0.222	0.624734	-0.16697	0.473252	-0.13	-0.0615228	-0.659544	1
958	3	9	0.222	0.624734	-0.16697	0.473252	-0.13	-0.0615228	-0.659544	0
959	3		0.222	0.624734	-0.16697	0.473252	-0.13	-0.0615228	1.34046	1
960	3	6	0.222	0.624734	-0.16697	0.473252	-0.13	-0.0615228	0.340456	1
961	3		0.222	0.624734	-0.16697	0.473252	-0.13	-0.0615228	1.34046	0
962	3	6	0.222	0.624734	-0.16697	0.473252	-0.13	-0.0615228	0.340456	1
963	3	7	0.222	0.624734	-0.16697	0.473252	-0.13	-0.0615228	-0.659544	1
964	3	6	0.222	0.624734	-0.16697	0.473252	-0.13	-0.0615228	2.34046	0
965	3	6	0.222	0.624734	-0.16697	0.473252	-0.13	-0.0615228	1.34046	1
1321	3	7	0.222	0.624734	-0.16697	0.473252	-0.13	-0.0615228	-0.659544	1
1322	3		0.222	0.624734	-0.16697	0.473252	-0.13	-0.0615228	-1.65954	1
1323	3	9	0.222	0.624734	-0.16697	0.473252	-0.13	-0.0615228	-0.659544	0
1324	3		0.222	0.624734	-0.16697	0.473252	-0.13	-0.0615228	-0.659544	0
1325	3	10	0.222	0.624734	-0.16697	0.473252	-0.13	-0.0615228	-0.659544	1
1326	3	6	0.222	0.624734	-0.16697	0.473252	-0.13	-0.0615228	-0.659544	1
1361	3	7	0.222	0.624734	-0.16697	0.473252	-0.13	-0.0615228	-0.659544	1
1362	3		0.222	0.624734	-0.16697	0.473252	-0.13	-0.0615228	1.34046	0
1363	3	10	0.222	0.624734	-0.16697	0.473252	-0.13	-0.0615228	-0.659544	1
1364	3	11	0.222	0.624734	-0.16697	0.473252	-0.13	-0.0615228	-0.659544	1
1365	3	6	0.222	0.624734	-0.16697	0.473252	-0.13	-0.0615228	-0.659544	0
1366	3	8	0.222	0.624734	-0.16697	0.473252	-0.13	-0.0615228	2.34046	1
1367	3		0.222	0.624734	-0.16697	0.473252	-0.13	-0.0615228	2.34046	0
1368	3	8	0.222	0.624734	-0.16697	0.473252	-0.13	-0.0615228	0.340456	1
1369	3	7	0.222	0.624734	-0.16697	0.473252	-0.13	-0.0615228	-1.65954	0
1370	3		0.222	0.624734	-0.16697	0.473252	-0.13	-0.0615228	-1.65954	1
1371	3	7	0.222	0.624734	-0.16697	0.473252	-0.13	-0.0615228	-0.659544	0
1372	3	11	0.222	0.624734	-0.16697	0.473252	-0.13	-0.0615228	-0.659544	1
1373	3	7	0.222	0.624734	-0.16697	0.473252	-0.13	-0.0615228	-0.659544	1
1374	3		0.222	0.624734	-0.16697	0.473252	-0.13	-0.0615228	-0.659544	1
1375	3	8	0.222	0.624734	-0.16697	0.473252	-0.13	-0.0615228	-1.65954	0
1376	3	6	0.222	0.624734	-0.16697	0.473252	-0.13	-0.0615228	-0.659544	0
1377	3		0.222	0.624734	-0.16697	0.473252	-0.13	-0.0615228	-0.659544	1
1378	3	6	0.222	0.624734	-0.16697	0.473252	-0.13	-0.0615228	-0.659544	0
1379	3	11	0.222	0.624734	-0.16697	0.473252	-0.13	-0.0615228	-1.65954	1
1380	3	9	0.222	0.624734	-0.16697	0.473252	-0.13	-0.0615228	-0.659544	1
1381	3	6	0.222	0.624734	-0.16697	0.473252	-0.13	-0.0615228	-0.659544	1
1382	3		0.222	0.624734	-0.16697	0.473252	-0.13	-0.0615228	-0.659544	1
1383	3	7	0.222	0.624734	-0.16697	0.473252	-0.13	-0.0615228	-0.659544	1
1384	3	6	0.222	0.624734	-0.16697	0.473252	-0.13	-0.0615228	-0.659544	1
1385	3	6	0.222	0.624734	-0.16697	0.473252	-0.13	-0.0615228	-0.659544	1
1386	3		0.222	0.624734	-0.16697	0.473252	-0.13	-0.0615228	0.340456	0
1387	3	6	0.222	0.624734	-0.16697	0.473252	-0.13	-0.0615228	2.34046	1
1388	3	6	0.222	0.624734	-0.16697	0.473252	-0.13	-0.0615228	-1.65954	0
1389	3		0.222	0.624734	-0.16697	0.473252	-0.13	-0.0615228	-0.659544	1
1390	3	6	0.222	0.624734	-0.16697	0.473252	-0.13	-0.0615228	-0.659544	1
1391	3		0.222	0.624734	-0.16697	0.473252	-0.13	-0.0615228	-0.659544	0
1392	3		0.222	0.624734	-0.16697	0.473252	-0.13	-0.0615228	-0.659544	0
1393	3	8	0.222	0.624734	-0.16697	0.473252	-0.13	-0.0615228	-0.659544	1
1394	3		0.222	0.624734	-0.16697	0.473252	-0.13	-0.0615228	2.34046	1
1395	3	6	0.222	0.624734	-0.16697	0.473252	-0.13	-0.0615228	1.34046	0
1396	3		0.222	0.624734	-0.16697	0.473252	-0.13	-0.0615228	-1.65954	1
1397	3	7	0.222	0.624734	-0.16697	0.473252	-0.13	-0.0615228	-0.659544	0
1398	3	7	0.222	0.624734	-0.16697	0.473252	-0.13	-0.0615228	-0.659544	1
1399	3		0.222	0.624734	-0.16697	0.473252	-0.13	-0.0615228	2.34046	1
1400	3	8	0.222	0.624734	-0.16697	0.473252	-0.13	-0.0615228	-0.659544	0
1401	3		0.222	0.624734	-0.16697	0.473252	-0.13	-0.0615228	2.34046	1
1402	3	6	0.222	0.624734	-0.16697	0.473252	-0.13	-0.0615228	2.34046	1
1403	3		0.222	0.624734	-0.16697	0.473252	-0.13	-0.0615228	-1.65954	0
1404	3	7	0.222	0.624734	-0.16697	0.473252	-0.13	-0.0615228	-0.659544	0
1405	3		0.222	0.624734	-0.16697	0.473252	-0.13	-0.0615228	0.340456	0
1406	3	7	0.222	0.624734	-0.16697	0.473252	-0.13	-0.0615228	-0.659544	1
1407	3		0.222	0.624734	-0.16697	0.473252	-0.13	-0.0615228	-1.65954	0
1408	3	6	0.222	0.624734	-0.16697	0.473252	-0.13	-0.0615228	-1.65954	1
1409	3	6	0.222	0.624734	-0.16697	0.473252	-0.13	-0.0615228	-0.659544	0
1410	3		0.222	0.624734	-0.16697	0.473252	-0.13	-0.0615228	0.340456	1
1411	3	8	0.222	0.624734	-0.16697	0.473252	-0.13	-0.0615228	-1.65954	1
1412	3		0.222	0.624734	-0.16697	0.473252	-0.13	-0.0615228	-0.659544	1
1413	3	6	0.222	0.624734	-0.16697	0.473252	-0.13	-0.0615228	1.34046	1
1414	3		0.222	0.624734	-0.16697	0.473252	-0.13	-0.0615228	0.340456	0
1415	3	11	0.222	0.624734	-0.16697	0.473252	-0.13	-0.0615228	-0.659544	0
1416	3		0.222	0.624734	-0.16697	0.473252	-0.13	-0.0615228	2.34046	1
1417	3	6	0.222	0.624734	-0.16697	0.473252	-0.13	-0.0615228	-0.659544	0
1418	3	7	0.222	0.624734	-0.16697	0.473252	-0.13	-0.0615228	-0.659544	0
1419	3		0.222	0.624734	-0.16697	0.473252	-0.13	-0.0615228	-0.659544	0
1420	3	11	0.222	0.624734	-0.16697	0.473252	-0.13	-0.0615228	-0.659544	0
1421	3	6	0.222	0.624734	-0.16697	0.473252	-0.13	-0.0615228	1.34046	1
1422	3	9	0.222	0.624734	-0.16697	0.473252	-0.13	-0.0615228	2.34046	1
1423	3	4	0.222	0.624734	-0.16697	0.473252	-0.13	-0.0615228	-0.659544	0
1424	3		0.222	0.624734	-0.16697	0.473252	-0.13	-0.0615228	-0.659544	1
1425	3	8	0.222	0.624734	-0.16697	0.473252	-0.13	-0.0615228	-0.659544	0
1426	3		0.222	0.624734	-0.16697	0.473252	-0.13	-0.0615228	-0.659544	0
1427	3	7	0.222	0.624734	-0.16697	0.473252	-0.13	-0.0615228	-0.659544	1
1428	3		0.222	0.624734	-0.16697	0.473252	-0.13	-0.0615228	2.34046	1
1429	3	11	0.222	0.624734	-0.16697	0.473252	-0.13	-0.0615228	-1.65954	1
1430	3		0.222	0.624734	-0.16697	0.473252	-0.13	-0.0615228	-0.659544	0
1431	3	11	0.222	0.624734	-0.16697	0.473252	-0.13	-0.0615228	-0.659544	1
1432	3	6	0.222	0.624734	-0.16697	0.473252	-0.13	-0.0615228	0.340456	0
1433	3		0.222	0.624734	-0.16697	0.473252	-0.13	-0.0615228	-1.65954	0
1434	3	6	0.222	0.624734	-0.16697	0.473252	-0.13	-0.0615228	1.34046	0
1435	3	6	0.222	0.624734	-0.16697	0.473252	-0.13	-0.0615228	0.340456	0
1436	3	6	0.222	0.624734	-0.16697	0.473252	-0.13	-0.0615228	-0.659544	0
1437	3		0.222	0.624734	-0.16697	0.473252	-0.13	-0.0615228	-0.659544	0
1438	3	7	0.222	0.624734	-0.16697	0.473252	-0.13	-0.0615228	-0.659544	1
1439	3	6	0.222	0.624734	-0.16697	0.473252	-0.13	-0.0615228	-1.65954	1
1440	3	9	0.222	0.624734	-0.16697	0.473252	-0.13	-0.0615228	-0.659544	1
1441	3		0.222	0.624734	-0.16697	0.473252	-0.13	-0.0615228	-0.659544	0
1442	3	9	0.222	0.624734	-0.16697	0.473252	-0.13	-0.0615228	-0.659544	0
1443	3	9	0.222	0.624734	-0.16697	0.473252	-0.13	-0.0615228	-1.65954	0
1444	3		0.222	0.624734	-0.16697	0.473252	-0.13	-0.0615228	-0.659544	0
1445	3	8	0.222	0.624734	-0.16697	0.473252	-0.13	-0.0615228	-0.659544	0
1446	3		0.222	0.624734	-0.16697	0.473252	-0.13	-0.0615228	-0.659544	0
1447	3	11	0.222	0.624734	-0.16697	0.473252	-0.13	-0.0615228	-0.659544	0
1448	3		0.222	0.624734	-0.16697	0.473252	-0.13	-0.0615228	-0.659544	1
1449	3	11	0.222	0.624734	-0.16697	0.473252	-0.13	-0.0615228	1.34046	0
1450	3	6	0.222	0.624734	-0.16697	0.473252	-0.13	-0.0615228	1.34046	1
1451	3	11	0.222	0.624734	-0.16697	0.473252	-0.13	-0.0615228	-1.65954	1
1825	3	6	0.222	0.624734	-0.16697	0.473252	-0.13	-0.0615228	1.34046	1
1826	3	6	0.222	0.624734	-0.16697	0.473252	-0.13	-0.0615228	-0.659544	1
1827	3	6	0.222	0.624734	-0.16697	0.473252	-0.13	-0.0615228	-0.659544	0
1828	3	6	0.222	0.624734	-0.16697	0.473252	-0.13	-0.0615228	2.34046	0
1829	3	9	0.222	0.624734	-0.16697	0.473252	-0.13	-0.0615228	-0.659544	1
1830	3		0.222	0.624734	-0.16697	0.473252	-0.13	-0.0615228	-0.659544	1
1831	3	6	0.222	0.624734	-0.16697	0.473252	-0.13	-0.0615228	-0.659544	1
1832	3	8	0.222	0.624734	-0.16697	0.473252	-0.13	-0.0615228	1.34046	1
1833	3		0.222	0.624734	-0.16697	0.473252	-0.13	-0.0615228	2.34046	0
1834	3	8	0.222	0.624734	-0.16697	0.473252	-0.13	-0.0615228	-0.659544	1
1835	3	7	0.222	0.624734	-0.16697	0.473252	-0.13	-0.0615228	-0.659544	1
1836	3	6	0.222	0.624734	-0.16697	0.473252	-0.13	-0.0615228	-0.659544	0
1837	3	6	0.222	0.624734	-0.16697	0.473252	-0.13	-0.0615228	0.340456	0
1838	3	7	0.222	0.624734	-0.16697	0.473252	-0.13	-0.0615228	-0.659544	1
1839	3		0.222	0.624734	-0.16697	0.473252	-0.13	-0.0615228	-0.659544	1
1840	3	9	0.222	0.624734	-0.16697	0.473252	-0.13	-0.0615228	-0.659544	1
1841	3		0.222	0.624734	-0.16697	0.473252	-0.13	-0.0615228	1.34046	0
1842	3	6	0.222	0.624734	-0.16697	0.473252	-0.13	-0.0615228	1.34046	0
1843	3		0.222	0.624734	-0.16697	0.473252	-0.13	-0.0615228	-0.659544	1
1844	3	7	0.222	0.624734	-0.16697	0.473252	-0.13	-0.0615228	-0.659544	1
1845	3	4	0.222	0.624734	-0.16697	0.473252	-0.13	-0.0615228	2.34046	1
1846	3		0.222	0.624734	-0.16697	0.473252	-0.13	-0.0615228	-0.659544	1
1847	3	6	0.222	0.624734	-0.16697	0.473252	-0.13	-0.0615228	1.34046	0
1848	3	9	0.222	0.624734	-0.16697	0.473252	-0.13	-0.0615228	-0.659544	0
1849	3	9	0.222	0.624734	-0.16697	0.473252	-0.13	-0.0615228	-0.659544	1
1850	3		0.222	0.624734	-0.16697	0.473252	-0.13	-0.0615228	1.34046	1
1851	3	10	0.222	0.624734	-0.16697	0.473252	-0.13	-0.0615228	-0.659544	1
1852	3		0.222	0.624734	-0.16697	0.473252	-0.13	-0.0615228	0.340456	1
1853	3	7	0.222	0.624734	-0.16697	0.473252	-0.13	-0.0615228	-0.659544	0
1854	3	12	0.222	0.624734	-0.16697	0.473252	-0.13	-0.0615228	1.34046	1
1855	3		0.222	0.624734	-0.16697	0.473252	-0.13	-0.0615228	-0.659544	0
1856	3	6	0.222	0.624734	-0.16697	0.473252	-0.13	-0.0615228	-0.659544	0
1857	3	11	0.222	0.624734	-0.16697	0.473252	-0.13	-0.0615228	-0.659544	0
1858	3		0.222	0.624734	-0.16697	0.473252	-0.13	-0.0615228	1.34046	0
1859	3	7	0.222	0.624734	-0.16697	0.473252	-0.13	-0.0615228	2.34046	1
1860	3		0.222	0.624734	-0.16697	0.473252	-0.13	-0.0615228	-0.659544	0
1861	3	6	0.222	0.624734	-0.16697	0.473252	-0.13	-0.0615228	0.340456	1
1871	3		0.222	0.624734	-0.16697	0.473252	-0.13	-0.0615228	0.340456	1
1872	3	9	0.222	0.624734	-0.16697	0.473252	-0.13	-0.0615228	-1.65954	0
1873	3		0.222	0.624734	-0.16697	0.473252	-0.13	-0.0615228	-0.659544	0
1874	3	7	0.222	0.624734	-0.16697	0.473252	-0.13	-0.0615228	-0.659544	0
1875	3		0.222	0.624734	-0.16697	0.473252	-0.13	-0.0615228	0.340456	1
1876	3		0.222	0.624734	-0.16697	0.473252	-0.13	-0.0615228	-0.659544	0
1877	3	9	0.222	0.624734	-0.16697	0.473252	-0.13	-0.0615228	-0.659544	1
1878	3	6	0.222	0.624734	-0.16697	0.473252	-0.13	-0.0615228	2.34046	1
1879	3	7	0.222	0.624734	-0.16697	0.473252	-0.13	-0.0615228	-0.659544	1
1880	3	7	0.222	0.624734	-0.16697	0.473252	-0.13	-0.0615228	-0.659544	0
1881	3		0.222	0.624734	-0.16697	0.473252	-0.13	-0.0615228	1.34046	1
8123	3	5	0.222	0.624734	-0.16697	0.473252	-0.13	-0.0615228	1.34046	0
8124	3	7	0.222	0.624734	-0.16697	0.473252	-0.13	-0.0615228	-0.659544	1
8125	3		0.222	0.624734	-0.16697	0.473252	-0.13	-0.0615228	0.340456	1
8126	3	5	0.222	0.624734	-0.16697	0.473252	-0.13	-0.0615228	-0.659544	1
8127	3	8	0.222	0.624734	-0.16697	0.473252	-0.13	-0.0615228	-0.659544	1
8128	3	8	0.222	0.624734	-0.16697	0.473252	-0.13	-0.0615228	-0.659544	1
8129	3	5	0.222	0.624734	-0.16697	0.473252	-0.13	-0.0615228	-0.659544	1
8130	3	10	0.222	0.624734	-0.16697	0.473252	-0.13	-0.0615228	-1.65954	1
8131	3	6	0.222	0.624734	-0.16697	0.473252	-0.13	-0.0615228	-0.659544	0
8132	3	7	0.222	0.624734	-0.16697	0.473252	-0.13	-0.0615228	1.34046	1
8133	3	5	0.222	0.624734	-0.16697	0.473252	-0.13	-0.0615228	-0.659544	1
8134	3	5	0.222	0.624734	-0.16697	0.473252	-0.13	-0.0615228	-0.659544	1
8135	3		0.222	0.624734	-0.16697	0.473252	-0.13	-0.0615228	-0.659544	0
8136	3	9	0.222	0.624734	-0.16697	0.473252	-0.13	-0.0615228	2.34046	1
8137	3	5	0.222	0.624734	-0.16697	0.473252	-0.13	-0.0615228	1.34046	1
8138	3	6	0.222	0.624734	-0.16697	0.473252	-0.13	-0.0615228	2.34046	0
8139	3		0.222	0.624734	-0.16697	0.473252	-0.13	-0.0615228	-0.659544	1
8140	3		0.222	0.624734	-0.16697	0.473252	-0.13	-0.0615228	-0.659544	1
8141	3		0.222	0.624734	-0.16697	0.473252	-0.13	-0.0615228	-0.659544	0
8142	3	5	0.222	0.624734	-0.16697	0.473252	-0.13	-0.0615228	-0.659544	0
8143	3	5	0.222	0.624734	-0.16697	0.473252	-0.13	-0.0615228	2.34046	0
8144	3		0.222	0.624734	-0.16697	0.473252	-0.13	-0.0615228	-0.659544	0
8145	3	5	0.222	0.624734	-0.16697	0.473252	-0.13	-0.0615228	-0.659544	0
8146	3	5	0.222	0.624734	-0.16697	0.473252	-0.13	-0.0615228	-0.659544	0
8147	3	5	0.222	0.624734	-0.16697	0.473252	-0.13	-0.0615228	2.34046	1
8148	3		0.222	0.624734	-0.16697	0.473252	-0.13	-0.0615228	0.340456	1
8149	3	5	0.222	0.624734	-0.16697	0.473252	-0.13	-0.0615228	-0.659544	0
8150	3	5	0.222	0.624734	-0.16697	0.473252	-0.13	-0.0615228	-0.659544	0
8151	3	5	0.222	0.624734	-0.16697	0.473252	-0.13	-0.0615228	-0.659544	1
8152	3	5	0.222	0.624734	-0.16697	0.473252	-0.13	-0.0615228	1.34046	0
8153	3		0.222	0.624734	-0.16697	0.473252	-0.13	-0.0615228	0.340456	1
8154	3	5	0.222	0.624734	-0.16697	0.473252	-0.13	-0.0615228	-0.659544	0
8155	3	5	0.222	0.624734	-0.16697	0.473252	-0.13	-0.0615228	-0.659544	0
8156	3	6	0.222	0.624734	-0.16697	0.473252	-0.13	-0.0615228	-0.659544	1
8157	3		0.222	0.624734	-0.16697	0.473252	-0.13	-0.0615228	-0.659544	1
8158	3	5	0.222	0.624734	-0.16697	0.473252	-0.13	-0.0615228	1.34046	0
8159	3	5	0.222	0.624734	-0.16697	0.473252	-0.13	-0.0615228	-0.659544	1
8160	3	6	0.222	0.624734	-0.16697	0.473252	-0.13	-0.0615228	-0.659544	1
8161	3	5	0.222	0.624734	-0.16697	0.473252	-0.13	-0.0615228	-0.659544	0
8162	3	5	0.222	0.624734	-0.16697	0.473252	-0.13	-0.0615228	-1.65954	0
8242	3	5	0.222	0.624734	-0.16697	0.473252	-0.13	-0.0615228	-0.659544	0
8243	3		0.222	0.624734	-0.16697	0.473252	-0.13	-0.0615228	1.34046	1
8244	3		0.222	0.624734	-0.16697	0.473252	-0.13	-0.0615228	1.34046	0
8245	3		0.222	0.624734	-0.16697	0.473252	-0.13	-0.0615228	1.34046	0
8246	3		0.222	0.624734	-0.16697	0.473252	-0.13	-0.0615228	0.340456	0
8247	3	5	0.222	0.624734	-0.16697	0.473252	-0.13	-0.0615228	2.34046	1
8249	3	6	0.222	0.624734	-0.16697	0.473252	-0.13	-0.0615228	2.34046	1
8250	3		0.222	0.624734	-0.16697	0.473252	-0.13	-0.0615228	1.34046	0
8251	3		0.222	0.624734	-0.16697	0.473252	-0.13	-0.0615228	-1.65954	0
8253	3	10	0.222	0.624734	-0.16697	0.473252	-0.13	-0.0615228	-0.659544	0
8254	3	5	0.222	0.624734	-0.16697	0.473252	-0.13	-0.0615228	1.34046	1
8255	3	5	0.222	0.624734	-0.16697	0.473252	-0.13	-0.0615228	-0.659544	0
8256	3	5	0.222	0.624734	-0.16697	0.473252	-0.13	-0.0615228	-1.65954	1
8257	3	9	0.222	0.624734	-0.16697	0.473252	-0.13	-0.0615228	-0.659544	1
8258	3	5	0.222	0.624734	-0.16697	0.473252	-0.13	-0.0615228	2.34046	0
8259	3		0.222	0.624734	-0.16697	0.473252	-0.13	-0.0615228	0.340456	1
8260	3	7	0.222	0.624734	-0.16697	0.473252	-0.13	-0.0615228	-0.659544	1
8348	3	5	0.222	0.624734	-0.16697	0.473252	-0.13	-0.0615228	1.34046	0
8401	3	9	0.222	0.624734	-0.16697	0.473252	-0.13	-0.0615228	-0.659544	1
8402	3	5	0.222	0.624734	-0.16697	0.473252	-0.13	-0.0615228	0.340456	0
8403	3		0.222	0.624734	-0.16697	0.473252	-0.13	-0.0615228	2.34046	1
8468	3	6	0.222	0.624734	-0.16697	0.473252	-0.13	-0.0615228	-1.65954	1
8469	3	5	0.222	0.624734	-0.16697	0.473252	-0.13	-0.0615228	-1.65954	0
8470	3		0.222	0.624734	-0.16697	0.473252	-0.13	-0.0615228	1.34046	0
8471	3	5	0.222	0.624734	-0.16697	0.473252	-0.13	-0.0615228	-1.65954	0
8472	3	8	0.222	0.624734	-0.16697	0.473252	-0.13	-0.0615228	1.34046	0
8473	3	5	0.222	0.624734	-0.16697	0.473252	-0.13	-0.0615228	1.34046	1
8474	3	5	0.222	0.624734	-0.16697	0.473252	-0.13	-0.0615228	0.340456	1
8542	3		0.222	0.624734	-0.16697	0.473252	-0.13	-0.0615228	-0.659544	1
8543	3		0.222	0.624734	-0.16697	0.473252	-0.13	-0.0615228	-0.659544	0
8544	3	5	0.222	0.624734	-0.16697	0.473252	-0.13	-0.0615228	-0.659544	0
8545	3	5	0.222	0.624734	-0.16697	0.473252	-0.13	-0.0615228	0.340456	1
8546	3	6	0.222	0.624734	-0.16697	0.473252	-0.13	-0.0615228	-0.659544	1
8547	3		0.222	0.624734	-0.16697	0.473252	-0.13	-0.0615228	-0.659544	0
8548	3	8	0.222	0.624734	-0.16697	0.473252	-0.13	-0.0615228	-0.659544	0
8549	3		0.222	0.624734	-0.16697	0.473252	-0.13	-0.0615228	1.34046	1
8550	3	5	0.222	0.624734	-0.16697	0.473252	-0.13	-0.0615228	0.340456	1
8551	3	9	0.222	0.624734	-0.16697	0.473252	-0.13	-0.0615228	-0.659544	1
8552	3	6	0.222	0.624734	-0.16697	0.473252	-0.13	-0.0615228	-0.659544	1
8553	3		0.222	0.624734	-0.16697	0.473252	-0.13	-0.0615228	-0.659544	0
8554	3	6	0.222	0.624734	-0.16697	0.473252	-0.13	-0.0615228	-0.659544	0
8556	3		0.222	0.624734	-0.16697	0.473252	-0.13	-0.0615228	0.340456	1
8557	3	10	0.222	0.624734	-0.16697	0.473252	-0.13	-0.0615228	-0.659544	0
8558	3	5	0.222	0.624734	-0.16697	0.473252	-0.13	-0.0615228	1.34046	0
8559	3	9	0.222	0.624734	-0.16697	0.473252	-0.13	-0.0615228	1.34046	1
8560	3	7	0.222	0.624734	-0.16697	0.473252	-0.13	-0.0615228	-0.659544	0
8561	3	9	0.222	0.624734	-0.16697	0.473252	-0.13	-0.0615228	-1.65954	0
8562	3	5	0.222	0.624734	-0.16697	0.473252	-0.13	-0.0615228	-0.659544	1
8563	3	5	0.222	0.624734	-0.16697	0.473252	-0.13	-0.0615228	-0.659544	1
8564	3	6	0.222	0.624734	-0.16697	0.473252	-0.13	-0.0615228	-1.65954	1
8565	3	7	0.222	0.624734	-0.16697	0.473252	-0.13	-0.0615228	-0.659544	0
8566	3	7	0.222	0.624734	-0.16697	0.473252	-0.13	-0.0615228	-0.659544	1
8567	3		0.222	0.624734	-0.16697	0.473252	-0.13	-0.0615228	-1.65954	1
8568	3	8	0.222	0.624734	-0.16697	0.473252	-0.13	-0.0615228	-1.65954	0
8569	3	8	0.222	0.624734	-0.16697	0.473252	-0.13	-0.0615228	0.340456	1
8570	3		0.222	0.624734	-0.16697	0.473252	-0.13	-0.0615228	-0.659544	0
8571	3		0.222	0.624734	-0.16697	0.473252	-0.13	-0.0615228	-0.659544	0
8572	3	8	0.222	0.624734	-0.16697	0.473252	-0.13	-0.0615228	2.34046	1
8573	3		0.222	0.624734	-0.16697	0.473252	-0.13	-0.0615228	-0.659544	1
8574	3		0.222	0.624734	-0.16697	0.473252	-0.13	-0.0615228	-0.659544	0
8575	3	5	0.222	0.624734	-0.16697	0.473252	-0.13	-0.0615228	-0.659544	0
8576	3	3	0.222	0.624734	-0.16697	0.473252	-0.13	-0.0615228	-0.659544	1
8577	3	7	0.222	0.624734	-0.16697	0.473252	-0.13	-0.0615228	-0.659544	1
8578	3	5	0.222	0.624734	-0.16697	0.473252	-0.13	-0.0615228	1.34046	1
8579	3	8	0.222	0.624734	-0.16697	0.473252	-0.13	-0.0615228	-0.659544	1
8580	3		0.222	0.624734	-0.16697	0.473252	-0.13	-0.0615228	-0.659544	0
8581	3	5	0.222	0.624734	-0.16697	0.473252	-0.13	-0.0615228	-0.659544	0
8582	3	5	0.222	0.624734	-0.16697	0.473252	-0.13	-0.0615228	0.340456	0
8583	3	5	0.222	0.624734	-0.16697	0.473252	-0.13	-0.0615228	1.34046	1
8584	3	5	0.222	0.624734	-0.16697	0.473252	-0.13	-0.0615228	1.34046	0
8585	3		0.222	0.624734	-0.16697	0.473252	-0.13	-0.0615228	-0.659544	1
8586	3	5	0.222	0.624734	-0.16697	0.473252	-0.13	-0.0615228	2.34046	0
8589	3	5	0.222	0.624734	-0.16697	0.473252	-0.13	-0.0615228	2.34046	1
8590	3	5	0.222	0.624734	-0.16697	0.473252	-0.13	-0.0615228	2.34046	0
8591	3		0.222	0.624734	-0.16697	0.473252	-0.13	-0.0615228	-1.65954	0
8592	3		0.222	0.624734	-0.16697	0.473252	-0.13	-0.0615228	-0.659544	1
8593	3	5	0.222	0.624734	-0.16697	0.473252	-0.13	-0.0615228	0.340456	0
8594	3	9	0.222	0.624734	-0.16697	0.473252	-0.13	-0.0615228	-0.659544	1
8595	3	5	0.222	0.624734	-0.16697	0.473252	-0.13	-0.0615228	-0.659544	1
8596	3	6	0.222	0.624734	-0.16697	0.473252	-0.13	-0.0615228	1.34046	1
8597	3	7	0.222	0.624734	-0.16697	0.473252	-0.13	-0.0615228	-0.659544	1
8598	3	5	0.222	0.624734	-0.16697	0.473252	-0.13	-0.0615228	2.34046	1
8599	3	5	0.222	0.624734	-0.16697	0.473252	-0.13	-0.0615228	1.34046	0
8600	3		0.222	0.624734	-0.16697	0.473252	-0.13	-0.0615228	2.34046	0
8603	3	5	0.222	0.624734	-0.16697	0.473252	-0.13	-0.0615228	1.34046	1
8605	3	5	0.222	0.624734	-0.16697	0.473252	-0.13	-0.0615228	2.34046	0
8606	3	5	0.222	0.624734	-0.16697	0.473252	-0.13	-0.0615228	-0.659544	1
8607	3	5	0.222	0.624734	-0.16697	0.473252	-0.13	-0.0615228	1.34046	0
8608	3		0.222	0.624734	-0.16697	0.473252	-0.13	-0.0615228	1.34046	0
8609	3	5	0.222	0.624734	-0.16697	0.473252	-0.13	-0.0615228	-0.659544	0
8610	3	8	0.222	0.624734	-0.16697	0.473252	-0.13	-0.0615228	-0.659544	1
8611	3	9	0.222	0.624734	-0.16697	0.473252	-0.13	-0.0615228	0.340456	1
8612	3		0.222	0.624734	-0.16697	0.473252	-0.13	-0.0615228	0.340456	0
8613	3	7	0.222	0.624734	-0.16697	0.473252	-0.13	-0.0615228	0.340456	0
8614	3		0.222	0.624734	-0.16697	0.473252	-0.13	-0.0615228	-0.659544	0
8615	3		0.222	0.624734	-0.16697	0.473252	-0.13	-0.0615228	-0.659544	1
8616	3		0.222	0.624734	-0.16697	0.473252	-0.13	-0.0615228	-0.659544	0
8617	3		0.222	0.624734	-0.16697	0.473252	-0.13	-0.0615228	2.34046	0
8618	3	5	0.222	0.624734	-0.16697	0.473252	-0.13	-0.0615228	1.34046	0
8619	3	6	0.222	0.624734	-0.16697	0.473252	-0.13	-0.0615228	-0.659544	0
8620	3	5	0.222	0.624734	-0.16697	0.473252	-0.13	-0.0615228	1.34046	0
8621	3	6	0.222	0.624734	-0.16697	0.473252	-0.13	-0.0615228	-0.659544	1
8622	3		0.222	0.624734	-0.16697	0.473252	-0.13	-0.0615228	1.34046	1
8623	3		0.222	0.624734	-0.16697	0.473252	-0.13	-0.0615228	2.34046	0
8624	3	5	0.222	0.624734	-0.16697	0.473252	-0.13	-0.0615228	2.34046	0
8625	3	5	0.222	0.624734	-0.16697	0.473252	-0.13	-0.0615228	1.34046	0
8626	3	5	0.222	0.624734	-0.16697	0.473252	-0.13	-0.0615228	2.34046	0
8627	3	5	0.222	0.624734	-0.16697	0.473252	-0.13	-0.0615228	-0.659544	1
8628	3	5	0.222	0.624734	-0.16697	0.473252	-0.13	-0.0615228	1.34046	0
8629	3		0.222	0.624734	-0.16697	0.473252	-0.13	-0.0615228	2.34046	1
8630	3	5	0.222	0.624734	-0.16697	0.473252	-0.13	-0.0615228	2.34046	0
8631	3		0.222	0.624734	-0.16697	0.473252	-0.13	-0.0615228	-0.659544	0
8632	3	5	0.222	0.624734	-0.16697	0.473252	-0.13	-0.0615228	1.34046	1
8633	3		0.222	0.624734	-0.16697	0.473252	-0.13	-0.0615228	-0.659544	1
8634	3	8	0.222	0.624734	-0.16697	0.473252	-0.13	-0.0615228	-0.659544	1
8635	3	5	0.222	0.624734	-0.16697	0.473252	-0.13	-0.0615228	1.34046	1
8636	3		0.222	0.624734	-0.16697	0.473252	-0.13	-0.0615228	1.34046	1
8638	3	5	0.222	0.624734	-0.16697	0.473252	-0.13	-0.0615228	-0.659544	1
8639	3	5	0.222	0.624734	-0.16697	0.473252	-0.13	-0.0615228	-0.659544	1
8650	3	5	0.222	0.624734	-0.16697	0.473252	-0.13	-0.0615228	-0.659544	1
8651	3		0.222	0.624734	-0.16697	0.473252	-0.13	-0.0615228	1.34046	1
8652	3	6	0.222	0.624734	-0.16697	0.473252	-0.13	-0.0615228	1.34046	0
8653	3	9	0.222	0.624734	-0.16697	0.473252	-0.13	-0.0615228	-0.659544	1
8654	3	4	0.222	0.624734	-0.16697	0.473252	-0.13	-0.0615228	-0.659544	1
8655	3	5	0.222	0.624734	-0.16697	0.473252	-0.13	-0.0615228	2.34046	0
8656	3	5	0.222	0.624734	-0.16697	0.473252	-0.13	-0.0615228	-0.659544	1
8657	3	10	0.222	0.624734	-0.16697	0.473252	-0.13	-0.0615228	-0.659544	1
8658	3	5	0.222	0.624734	-0.16697	0.473252	-0.13	-0.0615228	-1.65954	0
8659	3		0.222	0.624734	-0.16697	0.473252	-0.13	-0.0615228	-1.65954	0
8660	3	6	0.222	0.624734	-0.16697	0.473252	-0.13	-0.0615228	-0.659544	1
8661	3		0.222	0.624734	-0.16697	0.473252	-0.13	-0.0615228	-0.659544	1
8662	3		0.222	0.624734	-0.16697	0.473252	-0.13	-0.0615228	-0.659544	0
9007	3		0.222	0.624734	-0.16697	0.473252	-0.13	-0.0615228	-0.659544	0
9008	3	5	0.222	0.624734	-0.16697	0.473252	-0.13	-0.0615228	0.340456	0
9009	3		0.222	0.624734	-0.16697	0.473252	-0.13	-0.0615228	-0.659544	1
9010	3	6	0.222	0.624734	-0.16697	0.473252	-0.13	-0.0615228	0.340456	1
9011	3		0.222	0.624734	-0.16697	0.473252	-0.13	-0.0615228	-1.65954	0
9012	3	7	0.222	0.624734	-0.16697	0.473252	-0.13	-0.0615228	-1.65954	1
9013	3	6	0.222	0.624734	-0.16697	0.473252	-0.13	-0.0615228	-1.65954	1
9014	3	7	0.222	0.624734	-0.16697	0.473252	-0.13	-0.0615228	-0.659544	0
9031	3	7	0.222	0.624734	-0.16697	0.473252	-0.13	-0.0615228	-0.659544	0
9032	3	10	0.222	0.624734	-0.16697	0.473252	-0.13	-0.0615228	-1.65954	1
9033	3	6	0.222	0.624734	-0.16697	0.473252	-0.13	-0.0615228	-0.659544	0
9034	3		0.222	0.624734	-0.16697	0.473252	-0.13	-0.0615228	-0.659544	0
9035	3	5	0.222	0.624734	-0.16697	0.473252	-0.13	-0.0615228	-0.659544	0
9036	3		0.222	0.624734	-0.16697	0.473252	-0.13	-0.0615228	-0.659544	0
9037	3	5	0.222	0.624734	-0.16697	0.473252	-0.13	-0.0615228	0.340456	0
9038	3	5	0.222	0.624734	-0.16697	0.473252	-0.13	-0.0615228	2.34046	1
9039	3		0.222	0.624734	-0.16697	0.473252	-0.13	-0.0615228	-0.659544	1
9040	3		0.222	0.624734	-0.16697	0.473252	-0.13	-0.0615228	-0.659544	1
9041	3		0.222	0.624734	-0.16697	0.473252	-0.13	-0.0615228	0.340456	1
9042	3		0.222	0.624734	-0.16697	0.473252	-0.13	-0.0615228	-0.659544	1
9043	3	5	0.222	0.624734	-0.16697	0.473252	-0.13	-0.0615228	-0.659544	1
9044	3	9	0.222	0.624734	-0.16697	0.473252	-0.13	-0.0615228	-1.65954	1
9045	3	5	0.222	0.624734	-0.16697	0.473252	-0.13	-0.0615228	0.340456	1
9046	3		0.222	0.624734	-0.16697	0.473252	-0.13	-0.0615228	-0.659544	1
9047	3		0.222	0.624734	-0.16697	0.473252	-0.13	-0.0615228	-0.659544	1
9048	3	5	0.222	0.624734	-0.16697	0.473252	-0.13	-0.0615228	-0.659544	0
9049	3		0.222	0.624734	-0.16697	0.473252	-0.13	-0.0615228	-1.65954	0
9050	3	9	0.222	0.624734	-0.16697	0.473252	-0.13	-0.0615228	-1.65954	0
9051	3	8	0.222	0.624734	-0.16697	0.473252	-0.13	-0.0615228	-1.65954	0
9052	3		0.222	0.624734	-0.16697	0.473252	-0.13	-0.0615228	-0.659544	0
9053	3	5	0.222	0.624734	-0.16697	0.473252	-0.13	-0.0615228	-0.659544	0
9054	3		0.222	0.624734	-0.16697	0.473252	-0.13	-0.0615228	-0.659544	0
9055	3	5	0.222	0.624734	-0.16697	0.473252	-0.13	-0.0615228	-0.659544	0
9056	3	5	0.222	0.624734	-0.16697	0.473252	-0.13	-0.0615228	-0.659544	0
9057	3	5	0.222	0.624734	-0.16697	0.473252	-0.13	-0.0615228	-0.659544	1
9058	3	5	0.222	0.624734	-0.16697	0.473252	-0.13	-0.0615228	-0.659544	1
9059	3	7	0.222	0.624734	-0.16697	0.473252	-0.13	-0.0615228	-1.65954	0
9060	3		0.222	0.624734	-0.16697	0.473252	-0.13	-0.0615228	1.34046	0
9061	3	7	0.222	0.624734	-0.16697	0.473252	-0.13	-0.0615228	-0.659544	0
9062	3	5	0.222	0.624734	-0.16697	0.473252	-0.13	-0.0615228	-0.659544	1
9063	3	5	0.222	0.624734	-0.16697	0.473252	-0.13	-0.0615228	-0.659544	1
9264	3	9	0.222	0.624734	-0.16697	0.473252	-0.13	-0.0615228	-0.659544	1
9265	3		0.222	0.624734	-0.16697	0.473252	-0.13	-0.0615228	0.340456	1
9280	3	5	0.222	0.624734	-0.16697	0.473252	-0.13	-0.0615228	-0.659544	1
9281	3		0.222	0.624734	-0.16697	0.473252	-0.13	-0.0615228	-0.659544	0
9290	3		0.222	0.624734	-0.16697	0.473252	-0.13	-0.0615228	1.34046	1
10139	3	9	0.222	0.624734	-0.16697	0.473252	-0.13	-0.0615228	-0.659544	0
10140	3	8	0.222	0.624734	-0.16697	0.473252	-0.13	-0.0615228	2.34046	1
10141	3	6	0.222	0.624734	-0.16697	0.473252	-0.13	-0.0615228	-0.659544	0
10142	3		0.222	0.624734	-0.16697	0.473252	-0.13	-0.0615228	-0.659544	0
10143	3	6	0.222	0.624734	-0.16697	0.473252	-0.13	-0.0615228	-0.659544	1
10144	3		0.222	0.624734	-0.16697	0.473252	-0.13	-0.0615228	-1.65954	0
10145	3	6	0.222	0.624734	-0.16697	0.473252	-0.13	-0.0615228	1.34046	0
10146	3	6	0.222	0.624734	-0.16697	0.473252	-0.13	-0.0615228	1.34046	1
10147	3		0.222	0.624734	-0.16697	0.473252	-0.13	-0.0615228	-0.659544	1
10148	3	9	0.222	0.624734	-0.16697	0.473252	-0.13	-0.0615228	-1.65954	1
10149	3	7	0.222	0.624734	-0.16697	0.473252	-0.13	-0.0615228	-0.659544	1
10150	3		0.222	0.624734	-0.16697	0.473252	-0.13	-0.0615228	2.34046	1
10151	3	10	0.222	0.624734	-0.16697	0.473252	-0.13	-0.0615228	-0.659544	1
10152	3		0.222	0.624734	-0.16697	0.473252	-0.13	-0.0615228	2.34046	0
10153	3	6	0.222	0.624734	-0.16697	0.473252	-0.13	-0.0615228	-0.659544	1
10154	3	7	0.222	0.624734	-0.16697	0.473252	-0.13	-0.0615228	2.34046	0
10156	3	7	0.222	0.624734	-0.16697	0.473252	-0.13	-0.0615228	2.34046	1
10157	3	6	0.222	0.624734	-0.16697	0.473252	-0.13	-0.0615228	1.34046	0
10158	3	9	0.222	0.624734	-0.16697	0.473252	-0.13	-0.0615228	-1.65954	0
10159	3	7	0.222	0.624734	-0.16697	0.473252	-0.13	-0.0615228	-0.659544	0
10160	3	6	0.222	0.624734	-0.16697	0.473252	-0.13	-0.0615228	1.34046	1
10161	3		0.222	0.624734	-0.16697	0.473252	-0.13	-0.0615228	1.34046	1
10162	3	6	0.222	0.624734	-0.16697	0.473252	-0.13	-0.0615228	2.34046	0
10163	3		0.222	0.624734	-0.16697	0.473252	-0.13	-0.0615228	1.34046	0
10164	3	6	0.222	0.624734	-0.16697	0.473252	-0.13	-0.0615228	-0.659544	0
10165	3	6	0.222	0.624734	-0.16697	0.473252	-0.13	-0.0615228	-0.659544	1
10166	3		0.222	0.624734	-0.16697	0.473252	-0.13	-0.0615228	-0.659544	0
10167	3		0.222	0.624734	-0.16697	0.473252	-0.13	-0.0615228	1.34046	1
10168	3	6	0.222	0.624734	-0.16697	0.473252	-0.13	-0.0615228	-0.659544	1
10169	3	6	0.222	0.624734	-0.16697	0.473252	-0.13	-0.0615228	-0.659544	0
10170	3	8	0.222	0.624734	-0.16697	0.473252	-0.13	-0.0615228	-0.659544	0
10171	3	8	0.222	0.624734	-0.16697	0.473252	-0.13	-0.0615228	1.34046	1
10172	3		0.222	0.624734	-0.16697	0.473252	-0.13	-0.0615228	1.34046	1
10173	3	6	0.222	0.624734	-0.16697	0.473252	-0.13	-0.0615228	1.34046	1
10174	3	7	0.222	0.624734	-0.16697	0.473252	-0.13	-0.0615228	-0.659544	1
10175	3		0.222	0.624734	-0.16697	0.473252	-0.13	-0.0615228	1.34046	1
10176	3	6	0.222	0.624734	-0.16697	0.473252	-0.13	-0.0615228	1.34046	0
10177	3		0.222	0.624734	-0.16697	0.473252	-0.13	-0.0615228	-0.659544	1
10178	3		0.222	0.624734	-0.16697	0.473252	-0.13	-0.0615228	2.34046	1
10273	3	6	0.222	0.624734	-0.16697	0.473252	-0.13	-0.0615228	-0.659544	1
10274	3		0.222	0.624734	-0.16697	0.473252	-0.13	-0.0615228	-0.659544	0
10275	3	6	0.222	0.624734	-0.16697	0.473252	-0.13	-0.0615228	-0.659544	1
10276	3		0.222	0.624734	-0.16697	0.473252	-0.13	-0.0615228	2.34046	0
10277	3	10	0.222	0.624734	-0.16697	0.473252	-0.13	-0.0615228	-0.659544	1
10278	3	6	0.222	0.624734	-0.16697	0.473252	-0.13	-0.0615228	0.340456	1
10279	3		0.222	0.624734	-0.16697	0.473252	-0.13	-0.0615228	-0.659544	0
10280	3		0.222	0.624734	-0.16697	0.473252	-0.13	-0.0615228	-0.659544	0
10281	3	11	0.222	0.624734	-0.16697	0.473252	-0.13	-0.0615228	1.34046	0
10282	3	7	0.222	0.624734	-0.16697	0.473252	-0.13	-0.0615228	-0.659544	1
10283	3	9	0.222	0.624734	-0.16697	0.473252	-0.13	-0.0615228	-0.659544	1
10284	3		0.222	0.624734	-0.16697	0.473252	-0.13	-0.0615228	-0.659544	1
10285	3	7	0.222	0.624734	-0.16697	0.473252	-0.13	-0.0615228	-0.659544	1
10286	3		0.222	0.624734	-0.16697	0.473252	-0.13	-0.0615228	-0.659544	1
10287	3	9	0.222	0.624734	-0.16697	0.473252	-0.13	-0.0615228	-0.659544	1
10288	3	7	0.222	0.624734	-0.16697	0.473252	-0.13	-0.0615228	-0.659544	0
10289	3	8	0.222	0.624734	-0.16697	0.473252	-0.13	-0.0615228	-0.659544	0
10290	3	11	0.222	0.624734	-0.16697	0.473252	-0.13	-0.0615228	-0.659544	1
10291	3		0.222	0.624734	-0.16697	0.473252	-0.13	-0.0615228	-0.659544	0
10292	3		0.222	0.624734	-0.16697	0.473252	-0.13	-0.0615228	-1.65954	1
10293	3		0.222	0.624734	-0.16697	0.473252	-0.13	-0.0615228	-0.659544	0
10294	3	6	0.222	0.624734	-0.16697	0.473252	-0.13	-0.0615228	0.340456	1
10295	3	9	0.222	0.624734	-0.16697	0.473252	-0.13	-0.0615228	-0.659544	1
10304	3	6	0.222	0.624734	-0.16697	0.473252	-0.13	-0.0615228	0.340456	0
10320	3	6	0.222	0.624734	-0.16697	0.473252	-0.13	-0.0615228	1.34046	0
10481	3		0.222	0.624734	-0.16697	0.473252	-0.13	-0.0615228	-0.659544	1
10482	3	6	0.222	0.624734	-0.16697	0.473252	-0.13	-0.0615228	1.34046	0
10483	3	9	0.222	0.624734	-0.16697	0.473252	-0.13	-0.0615228	1.34046	0
10484	3		0.222	0.624734	-0.16697	0.473252	-0.13	-0.0615228	-0.659544	0
10485	3	12	0.222	0.624734	-0.16697	0.473252	-0.13	-0.0615228	-0.659544	1
10568	3		0.222	0.624734	-0.16697	0.473252	-0.13	-0.0615228	-0.659544	0
10569	3		0.222	0.624734	-0.16697	0.473252	-0.13	-0.0615228	-0.659544	1
10570	3		0.222	0.624734	-0.16697	0.473252	-0.13	-0.0615228	0.340456	0
10571	3		0.222	0.624734	-0.16697	0.473252	-0.13	-0.0615228	0.340456	1
10572	3	6	0.222	0.624734	-0.16697	0.473252	-0.13	-0.0615228	-0.659544	1
10573	3	9	0.222	0.624734	-0.16697	0.473252	-0.13	-0.0615228	-1.65954	1
10574	3	10	0.222	0.624734	-0.16697	0.473252	-0.13	-0.0615228	-1.65954	1
10575	3	6	0.222	0.624734	-0.16697	0.473252	-0.13	-0.0615228	-0.659544	1
10576	3		0.222	0.624734	-0.16697	0.473252	-0.13	-0.0615228	1.34046	0
10577	3	6	0.222	0.624734	-0.16697	0.473252	-0.13	-0.0615228	2.34046	0
10578	3	6	0.222	0.624734	-0.16697	0.473252	-0.13	-0.0615228	2.34046	1
10644	3	7	0.222	0.624734	-0.16697	0.473252	-0.13	-0.0615228	-0.659544	1
10645	3	6	0.222	0.624734	-0.16697	0.473252	-0.13	-0.0615228	-0.659544	0
10646	3		0.222	0.624734	-0.16697	0.473252	-0.13	-0.0615228	-1.65954	1
10647	3		0.222	0.624734	-0.16697	0.473252	-0.13	-0.0615228	0.340456	0
10648	3	6	0.222	0.624734	-0.16697	0.473252	-0.13	-0.0615228	-0.659544	0
10649	3		0.222	0.624734	-0.16697	0.473252	-0.13	-0.0615228	-0.659544	1
10650	3		0.222	0.624734	-0.16697	0.473252	-0.13	-0.0615228	0.340456	1
10651	3		0.222	0.624734	-0.16697	0.473252	-0.13	-0.0615228	-0.659544	1
10652	3		0.222	0.624734	-0.16697	0.473252	-0.13	-0.0615228	-0.659544	0
10653	3		0.222	0.624734	-0.16697	0.473252	-0.13	-0.0615228	-1.65954	1
10654	3		0.222	0.624734	-0.16697	0.473252	-0.13	-0.0615228	-0.659544	1
10655	3		0.222	0.624734	-0.16697	0.473252	-0.13	-0.0615228	-1.65954	1
10657	3	9	0.222	0.624734	-0.16697	0.473252	-0.13	-0.0615228	-0.659544	1
10658	3	11	0.222	0.624734	-0.16697	0.473252	-0.13	-0.0615228	-0.659544	1
10659	3	8	0.222	0.624734	-0.16697	0.473252	-0.13	-0.0615228	-0.659544	1
10660	3		0.222	0.624734	-0.16697	0.473252	-0.13	-0.0615228	1.34046	1
10661	3	8	0.222	0.624734	-0.16697	0.473252	-0.13	-0.0615228	1.34046	1
10662	3		0.222	0.624734	-0.16697	0.473252	-0.13	-0.0615228	-0.659544	1
10663	3	10	0.222	0.624734	-0.16697	0.473252	-0.13	-0.0615228	-1.65954	1
10664	3	6	0.222	0.624734	-0.16697	0.473252	-0.13	-0.0615228	2.34046	0
10665	3	6	0.222	0.624734	-0.16697	0.473252	-0.13	-0.0615228	2.34046	0
10666	3		0.222	0.624734	-0.16697	0.473252	-0.13	-0.0615228	2.34046	1
10667	3	7	0.222	0.624734	-0.16697	0.473252	-0.13	-0.0615228	-0.659544	1
10669	3		0.222	0.624734	-0.16697	0.473252	-0.13	-0.0615228	-0.659544	1
10670	3	6	0.222	0.624734	-0.16697	0.473252	-0.13	-0.0615228	-0.659544	0
10671	3		0.222	0.624734	-0.16697	0.473252	-0.13	-0.0615228	-0.659544	0
10672	3	7	0.222	0.624734	-0.16697	0.473252	-0.13	-0.0615228	-0.659544	1
10673	3		0.222	0.624734	-0.16697	0.473252	-0.13	-0.0615228	-0.659544	0
10674	3	7	0.222	0.624734	-0.16697	0.473252	-0.13	-0.0615228	-0.659544	1
10675	3		0.222	0.624734	-0.16697	0.473252	-0.13	-0.0615228	-0.659544	0
10676	3	7	0.222	0.624734	-0.16697	0.473252	-0.13	-0.0615228	-0.659544	0
10677	3	6	0.222	0.624734	-0.16697	0.473252	-0.13	-0.0615228	1.34046	1
10678	3	6	0.222	0.624734	-0.16697	0.473252	-0.13	-0.0615228	-0.659544	1
10679	3	8	0.222	0.624734	-0.16697	0.473252	-0.13	-0.0615228	-0.659544	1
10680	3	6	0.222	0.624734	-0.16697	0.473252	-0.13	-0.0615228	2.34046	0
10681	3		0.222	0.624734	-0.16697	0.473252	-0.13	-0.0615228	-0.659544	1
10682	3	6	0.222	0.624734	-0.16697	0.473252	-0.13	-0.0615228	0.340456	0
10683	3	6	0.222	0.624734	-0.16697	0.473252	-0.13	-0.0615228	-0.659544	1
10684	3		0.222	0.624734	-0.16697	0.473252	-0.13	-0.0615228	1.34046	1
10685	3	6	0.222	0.624734	-0.16697	0.473252	-0.13	-0.0615228	1.34046	1
10686	3	6	0.222	0.624734	-0.16697	0.473252	-0.13	-0.0615228	1.34046	0
10687	3	6	0.222	0.624734	-0.16697	0.473252	-0.13	-0.0615228	-0.659544	0
10688	3		0.222	0.624734	-0.16697	0.473252	-0.13	-0.0615228	-0.659544	0
10689	3	8	0.222	0.624734	-0.16697	0.473252	-0.13	-0.0615228	-0.659544	0
10690	3		0.222	0.624734	-0.16697	0.473252	-0.13	-0.0615228	-1.65954	0
10691	3	7	0.222	0.624734	-0.16697	0.473252	-0.13	-0.0615228	-0.659544	0
10692	3	9	0.222	0.624734	-0.16697	0.473252	-0.13	-0.0615228	2.34046	1
10693	3	6	0.222	0.624734	-0.16697	0.473252	-0.13	-0.0615228	0.340456	0
10694	3		0.222	0.624734	-0.16697	0.473252	-0.13	-0.0615228	-0.659544	0
10695	3	8	0.222	0.624734	-0.16697	0.473252	-0.13	-0.0615228	-0.659544	1
10696	3	7	0.222	0.624734	-0.16697	0.473252	-0.13	-0.0615228	-0.659544	0
10697	3	8	0.222	0.624734	-0.16697	0.473252	-0.13	-0.0615228	-0.659544	0
10698	3		0.222	0.624734	-0.16697	0.473252	-0.13	-0.0615228	-0.659544	1
10699	3	9	0.222	0.624734	-0.16697	0.473252	-0.13	-0.0615228	-0.659544	1
10700	3		0.222	0.624734	-0.16697	0.473252	-0.13	-0.0615228	-1.65954	1
10701	3	7	0.222	0.624734	-0.16697	0.473252	-0.13	-0.0615228	-0.659544	1
10702	3		0.222	0.624734	-0.16697	0.473252	-0.13	-0.0615228	-1.65954	1
10704	3		0.222	0.624734	-0.16697	0.473252	-0.13	-0.0615228	1.34046	1
10705	3	6	0.222	0.624734	-0.16697	0.473252	-0.13	-0.0615228	-1.65954	0
10706	3	6	0.222	0.624734	-0.16697	0.473252	-0.13	-0.0615228	1.34046	1
10707	3		0.222	0.624734	-0.16697	0.473252	-0.13	-0.0615228	-0.659544	1
10708	3	7	0.222	0.624734	-0.16697	0.473252	-0.13	-0.0615228	1.34046	0
10709	3		0.222	0.624734	-0.16697	0.473252	-0.13	-0.0615228	1.34046	0
10710	3	6	0.222	0.624734	-0.16697	0.473252	-0.13	-0.0615228	-0.659544	0
10711	3	6	0.222	0.624734	-0.16697	0.473252	-0.13	-0.0615228	2.34046	1
10712	3		0.222	0.624734	-0.16697	0.473252	-0.13	-0.0615228	2.34046	1
10713	3	8	0.222	0.624734	-0.16697	0.473252	-0.13	-0.0615228	0.340456	1
10714	3		0.222	0.624734	-0.16697	0.473252	-0.13	-0.0615228	1.34046	1
10715	3	6	0.222	0.624734	-0.16697	0.473252	-0.13	-0.0615228	0.340456	0
10716	3	8	0.222	0.624734	-0.16697	0.473252	-0.13	-0.0615228	-0.659544	0
10717	3		0.222	0.624734	-0.16697	0.473252	-0.13	-0.0615228	-0.659544	1
10718	3	9	0.222	0.624734	-0.16697	0.473252	-0.13	-0.0615228	-0.659544	1
10719	3	7	0.222	0.624734	-0.16697	0.473252	-0.13	-0.0615228	-0.659544	1
10720	3		0.222	0.624734	-0.16697	0.473252	-0.13	-0.0615228	-0.659544	1
10721	3	6	0.222	0.624734	-0.16697	0.473252	-0.13	-0.0615228	-0.659544	1
10722	3	6	0.222	0.624734	-0.16697	0.473252	-0.13	-0.0615228	2.34046	1
10723	3	12	0.222	0.624734	-0.16697	0.473252	-0.13	-0.0615228	-0.659544	1
10724	3		0.222	0.624734	-0.16697	0.473252	-0.13	-0.0615228	-0.659544	1
10725	3	6	0.222	0.624734	-0.16697	0.473252	-0.13	-0.0615228	-0.659544	1
10726	3		0.222	0.624734	-0.16697	0.473252	-0.13	-0.0615228	2.34046	0
10727	3	6	0.222	0.624734	-0.16697	0.473252	-0.13	-0.0615228	-0.659544	0
10728	3		0.222	0.624734	-0.16697	0.473252	-0.13	-0.0615228	-0.659544	0
10729	3	7	0.222	0.624734	-0.16697	0.473252	-0.13	-0.0615228	2.34046	1
10730	3	11	0.222	0.624734	-0.16697	0.473252	-0.13	-0.0615228	-0.659544	0
10731	3	10	0.222	0.624734	-0.16697	0.473252	-0.13	-0.0615228	-1.65954	0
10732	3	6	0.222	0.624734	-0.16697	0.473252	-0.13	-0.0615228	2.34046	1
10733	3	10	0.222	0.624734	-0.16697	0.473252	-0.13	-0.0615228	-0.659544	1
10734	3	6	0.222	0.624734	-0.16697	0.473252	-0.13	-0.0615228	-0.659544	1
10735	3	6	0.222	0.624734	-0.16697	0.473252	-0.13	-0.0615228	2.34046	1
10736	3		0.222	0.624734	-0.16697	0.473252	-0.13	-0.0615228	2.34046	0
10737	3	6	0.222	0.624734	-0.16697	0.473252	-0.13	-0.0615228	2.34046	0
10738	3		0.222	0.624734	-0.16697	0.473252	-0.13	-0.0615228	-0.659544	1
10739	3	6	0.222	0.624734	-0.16697	0.473252	-0.13	-0.0615228	2.34046	1
10740	3	6	0.222	0.624734	-0.16697	0.473252	-0.13	-0.0615228	0.340456	1
10741	3		0.222	0.624734	-0.16697	0.473252	-0.13	-0.0615228	-1.65954	1
10742	3	7	0.222	0.624734	-0.16697	0.473252	-0.13	-0.0615228	-0.659544	1
10743	3	11	0.222	0.624734	-0.16697	0.473252	-0.13	-0.0615228	-0.659544	0
10744	3		0.222	0.624734	-0.16697	0.473252	-0.13	-0.0615228	-0.659544	1
10745	3	8	0.222	0.624734	-0.16697	0.473252	-0.13	-0.0615228	-0.659544	0
10746	3		0.222	0.624734	-0.16697	0.473252	-0.13	-0.0615228	-0.659544	1
10747	3	6	0.222	0.624734	-0.16697	0.473252	-0.13	-0.0615228	-0.659544	1
10748	3	7	0.222	0.624734	-0.16697	0.473252	-0.13	-0.0615228	-0.659544	0
10749	3	6	0.222	0.624734	-0.16697	0.473252	-0.13	-0.0615228	0.340456	1
10750	3		0.222	0.624734	-0.16697	0.473252	-0.13	-0.0615228	1.34046	0
10751	3	11	0.222	0.624734	-0.16697	0.473252	-0.13	-0.0615228	1.34046	1
10752	3	7	0.222	0.624734	-0.16697	0.473252	-0.13	-0.0615228	-0.659544	0
10753	3		0.222	0.624734	-0.16697	0.473252	-0.13	-0.0615228	2.34046	0
10754	3	10	0.222	0.624734	-0.16697	0.473252	-0.13	-0.0615228	-0.659544	0
10755	3	6	0.222	0.624734	-0.16697	0.473252	-0.13	-0.0615228	-0.659544	0
10756	3		0.222	0.624734	-0.16697	0.473252	-0.13	-0.0615228	-0.659544	1
10757	3		0.222	0.624734	-0.16697	0.473252	-0.13	-0.0615228	1.34046	0
10758	3	6	0.222	0.624734	-0.16697	0.473252	-0.13	-0.0615228	-0.659544	0
10759	3	6	0.222	0.624734	-0.16697	0.473252	-0.13	-0.0615228	-0.659544	0
10760	3	6	0.222	0.624734	-0.16697	0.473252	-0.13	-0.0615228	0.340456	1
10761	3	9	0.222	0.624734	-0.16697	0.473252	-0.13	-0.0615228	1.34046	1
10762	3		0.222	0.624734	-0.16697	0.473252	-0.13	-0.0615228	0.340456	0
10763	3	8	0.222	0.624734	-0.16697	0.473252	-0.13	-0.0615228	-0.659544	1
10764	3	6	0.222	0.624734	-0.16697	0.473252	-0.13	-0.0615228	2.34046	0
10765	3	6	0.222	0.624734	-0.16697	0.473252	-0.13	-0.0615228	2.34046	1
10766	3		0.222	0.624734	-0.16697	0.473252	-0.13	-0.0615228	-0.659544	1
10767	3	7	0.222	0.624734	-0.16697	0.473252	-0.13	-0.0615228	-0.659544	1
10768	3		0.222	0.624734	-0.16697	0.473252	-0.13	-0.0615228	-1.65954	1
10769	3	10	0.222	0.624734	-0.16697	0.473252	-0.13	-0.0615228	-0.659544	1
10770	3		0.222	0.624734	-0.16697	0.473252	-0.13	-0.0615228	2.34046	1
10771	3		0.222	0.624734	-0.16697	0.473252	-0.13	-0.0615228	1.34046	1
10772	3	5	0.222	0.624734	-0.16697	0.473252	-0.13	-0.0615228	-0.659544	1
10773	3	7	0.222	0.624734	-0.16697	0.473252	-0.13	-0.0615228	-0.659544	1
10774	3	10	0.222	0.624734	-0.16697	0.473252	-0.13	-0.0615228	-1.65954	1
10775	3		0.222	0.624734	-0.16697	0.473252	-0.13	-0.0615228	1.34046	1
10776	3	7	0.222	0.624734	-0.16697	0.473252	-0.13	-0.0615228	2.34046	1
10777	3	8	0.222	0.624734	-0.16697	0.473252	-0.13	-0.0615228	1.34046	1
10778	3		0.222	0.624734	-0.16697	0.473252	-0.13	-0.0615228	-0.659544	1
10779	3	6	0.222	0.624734	-0.16697	0.473252	-0.13	-0.0615228	1.34046	0
10780	3	9	0.222	0.624734	-0.16697	0.473252	-0.13	-0.0615228	1.34046	1
10781	3	6	0.222	0.624734	-0.16697	0.473252	-0.13	-0.0615228	2.34046	1
10782	3	6	0.222	0.624734	-0.16697	0.473252	-0.13	-0.0615228	1.34046	0
10783	3		0.222	0.624734	-0.16697	0.473252	-0.13	-0.0615228	-0.659544	1
10792	3	4	0.222	0.624734	-0.16697	0.473252	-0.13	-0.0615228	1.34046	1
10793	3		0.222	0.624734	-0.16697	0.473252	-0.13	-0.0615228	-0.659544	0
10794	3	9	0.222	0.624734	-0.16697	0.473252	-0.13	-0.0615228	1.34046	0
10795	3	6	0.222	0.624734	-0.16697	0.473252	-0.13	-0.0615228	1.34046	0
10796	3	6	0.222	0.624734	-0.16697	0.473252	-0.13	-0.0615228	-0.659544	1
10797	3	6	0.222	0.624734	-0.16697	0.473252	-0.13	-0.0615228	-0.659544	1
10798	3		0.222	0.624734	-0.16697	0.473252	-0.13	-0.0615228	-0.659544	0
10813	3	6	0.222	0.624734	-0.16697	0.473252	-0.13	-0.0615228	1.34046	1
10814	3	9	0.222	0.624734	-0.16697	0.473252	-0.13	-0.0615228	-0.659544	1
10815	3	6	0.222	0.624734	-0.16697	0.473252	-0.13	-0.0615228	0.340456	0
10816	3	8	0.222	0.624734	-0.16697	0.473252	-0.13	-0.0615228	1.34046	0
10817	3		0.222	0.624734	-0.16697	0.473252	-0.13	-0.0615228	-1.65954	0
10818	3		0.222	0.624734	-0.16697	0.473252	-0.13	-0.0615228	-1.65954	0
10819	3	6	0.222	0.624734	-0.16697	0.473252	-0.13	-0.0615228	-0.659544	0
10820	3		0.222	0.624734	-0.16697	0.473252	-0.13	-0.0615228	-0.659544	0
10821	3	6	0.222	0.624734	-0.16697	0.473252	-0.13	-0.0615228	-0.659544	1
10822	3		0.222	0.624734	-0.16697	0.473252	-0.13	-0.0615228	-0.659544	1
10823	3	6	0.222	0.624734	-0.16697	0.473252	-0.13	-0.0615228	0.340456	0
10824	3	9	0.222	0.624734	-0.16697	0.473252	-0.13	-0.0615228	-1.65954	1
10825	3	6	0.222	0.624734	-0.16697	0.473252	-0.13	-0.0615228	-0.659544	0
10826	3		0.222	0.624734	-0.16697	0.473252	-0.13	-0.0615228	-0.659544	0
10827	3		0.222	0.624734	-0.16697	0.473252	-0.13	-0.0615228	-0.659544	1
10828	3		0.222	0.624734	-0.16697	0.473252	-0.13	-0.0615228	-0.659544	0
10829	3	6	0.222	0.624734	-0.16697	0.473252	-0.13	-0.0615228	-0.659544	0
10830	3		0.222	0.624734	-0.16697	0.473252	-0.13	-0.0615228	-0.659544	0
10831	3	7	0.222	0.624734	-0.16697	0.473252	-0.13	-0.0615228	-1.65954	1
11276	3	9	0.222	0.624734	-0.16697	0.473252	-0.13	-0.0615228	0.340456	1
11277	3		0.222	0.624734	-0.16697	0.473252	-0.13	-0.0615228	-0.659544	0
11278	3	9	0.222	0.624734	-0.16697	0.473252	-0.13	-0.0615228	-0.659544	0
11279	3	8	0.222	0.624734	-0.16697	0.473252	-0.13	-0.0615228	-0.659544	1
11280	3	9	0.222	0.624734	-0.16697	0.473252	-0.13	-0.0615228	-1.65954	1
11281	3	7	0.222	0.624734	-0.16697	0.473252	-0.13	-0.0615228	-0.659544	1
11293	3	10	0.222	0.624734	-0.16697	0.473252	-0.13	-0.0615228	-0.659544	1
11294	3	9	0.222	0.624734	-0.16697	0.473252	-0.13	-0.0615228	-0.659544	1
11295	3	7	0.222	0.624734	-0.16697	0.473252	-0.13	-0.0615228	-1.65954	1
11296	3		0.222	0.624734	-0.16697	0.473252	-0.13	-0.0615228	-1.65954	1
11297	3		0.222	0.624734	-0.16697	0.473252	-0.13	-0.0615228	-1.65954	1
11298	3	6	0.222	0.624734	-0.16697	0.473252	-0.13	-0.0615228	-1.65954	1
11299	3	9	0.222	0.624734	-0.16697	0.473252	-0.13	-0.0615228	-0.659544	1
11300	3		0.222	0.624734	-0.16697	0.473252	-0.13	-0.0615228	-0.659544	1
11301	3		0.222	0.624734	-0.16697	0.473252	-0.13	-0.0615228	-0.659544	1
11302	3	8	0.222	0.624734	-0.16697	0.473252	-0.13	-0.0615228	1.34046	0
11303	3		0.222	0.624734	-0.16697	0.473252	-0.13	-0.0615228	-0.659544	0
11304	3	6	0.222	0.624734	-0.16697	0.473252	-0.13	-0.0615228	-0.659544	0
11305	3		0.222	0.624734	-0.16697	0.473252	-0.13	-0.0615228	-1.65954	0
11306	3	6	0.222	0.624734	-0.16697	0.473252	-0.13	-0.0615228	-0.659544	0
11307	3		0.222	0.624734	-0.16697	0.473252	-0.13	-0.0615228	-1.65954	1
11308	3	6	0.222	0.624734	-0.16697	0.473252	-0.13	-0.0615228	-0.659544	0
11309	3	6	0.222	0.624734	-0.16697	0.473252	-0.13	-0.0615228	1.34046	1
11310	3	6	0.222	0.624734	-0.16697	0.473252	-0.13	-0.0615228	-0.659544	0
11311	3	6	0.222	0.624734	-0.16697	0.473252	-0.13	-0.0615228	-1.65954	0
11312	3	7	0.222	0.624734	-0.16697	0.473252	-0.13	-0.0615228	-0.659544	1
11313	3	9	0.222	0.624734	-0.16697	0.473252	-0.13	-0.0615228	-0.659544	0
11314	3		0.222	0.624734	-0.16697	0.473252	-0.13	-0.0615228	-1.65954	1
11315	3	6	0.222	0.624734	-0.16697	0.473252	-0.13	-0.0615228	-0.659544	0
11316	3		0.222	0.624734	-0.16697	0.473252	-0.13	-0.0615228	-0.659544	1
11317	3		0.222	0.624734	-0.16697	0.473252	-0.13	-0.0615228	-0.659544	1
11318	3		0.222	0.624734	-0.16697	0.473252	-0.13	-0.0615228	2.34046	0
11319	3	6	0.222	0.624734	-0.16697	0.473252	-0.13	-0.0615228	2.34046	0
11320	3	12	0.222	0.624734	-0.16697	0.473252	-0.13	-0.0615228	-1.65954	0
11321	3		0.222	0.624734	-0.16697	0.473252	-0.13	-0.0615228	2.34046	0
11322	3	6	0.222	0.624734	-0.16697	0.473252	-0.13	-0.0615228	1.34046	0
11323	3	11	0.222	0.624734	-0.16697	0.473252	-0.13	-0.0615228	-0.659544	0
11324	3	6	0.222	0.624734	-0.16697	0.473252	-0.13	-0.0615228	-1.65954	0
11325	3		0.222	0.624734	-0.16697	0.473252	-0.13	-0.0615228	-0.659544	0
11341	3	6	0.222	0.624734	-0.16697	0.473252	-0.13	-0.0615228	-0.659544	0
663	4	6	-0.535714	-0.614556	-0.397877	0.902479	-0.104286	-0.0941156	-0.659544	1
664	4	10	-0.535714	-0.614556	-0.397877	0.902479	-0.104286	-0.0941156	-0.659544	0
665	4	7	-0.535714	-0.614556	-0.397877	0.902479	-0.104286	-0.0941156	-1.65954	1
666	4		-0.535714	-0.614556	-0.397877	0.902479	-0.104286	-0.0941156	-0.659544	1
667	4	8	-0.535714	-0.614556	-0.397877	0.902479	-0.104286	-0.0941156	-0.659544	0
668	4	6	-0.535714	-0.614556	-0.397877	0.902479	-0.104286	-0.0941156	-0.659544	1
669	4	6	-0.535714	-0.614556	-0.397877	0.902479	-0.104286	-0.0941156	1.34046	0
670	4		-0.535714	-0.614556	-0.397877	0.902479	-0.104286	-0.0941156	-0.659544	1
671	4	8	-0.535714	-0.614556	-0.397877	0.902479	-0.104286	-0.0941156	-0.659544	0
672	4	6	-0.535714	-0.614556	-0.397877	0.902479	-0.104286	-0.0941156	2.34046	1
673	4	6	-0.535714	-0.614556	-0.397877	0.902479	-0.104286	-0.0941156	1.34046	1
674	4		-0.535714	-0.614556	-0.397877	0.902479	-0.104286	-0.0941156	0.340456	1
731	4	11	-0.535714	-0.614556	-0.397877	0.902479	-0.104286	-0.0941156	-1.65954	0
732	4		-0.535714	-0.614556	-0.397877	0.902479	-0.104286	-0.0941156	-0.659544	1
733	4	11	-0.535714	-0.614556	-0.397877	0.902479	-0.104286	-0.0941156	-0.659544	1
734	4		-0.535714	-0.614556	-0.397877	0.902479	-0.104286	-0.0941156	2.34046	1
735	4	8	-0.535714	-0.614556	-0.397877	0.902479	-0.104286	-0.0941156	-0.659544	1
736	4		-0.535714	-0.614556	-0.397877	0.902479	-0.104286	-0.0941156	-1.65954	0
737	4	9	-0.535714	-0.614556	-0.397877	0.902479	-0.104286	-0.0941156	-0.659544	1
738	4		-0.535714	-0.614556	-0.397877	0.902479	-0.104286	-0.0941156	-0.659544	1
739	4	8	-0.535714	-0.614556	-0.397877	0.902479	-0.104286	-0.0941156	-0.659544	0
740	4		-0.535714	-0.614556	-0.397877	0.902479	-0.104286	-0.0941156	-0.659544	0
741	4	9	-0.535714	-0.614556	-0.397877	0.902479	-0.104286	-0.0941156	1.34046	1
742	4	8	-0.535714	-0.614556	-0.397877	0.902479	-0.104286	-0.0941156	2.34046	0
743	4		-0.535714	-0.614556	-0.397877	0.902479	-0.104286	-0.0941156	-0.659544	0
744	4	11	-0.535714	-0.614556	-0.397877	0.902479	-0.104286	-0.0941156	-0.659544	0
745	4		-0.535714	-0.614556	-0.397877	0.902479	-0.104286	-0.0941156	1.34046	1
746	4	6	-0.535714	-0.614556	-0.397877	0.902479	-0.104286	-0.0941156	1.34046	1
747	4	7	-0.535714	-0.614556	-0.397877	0.902479	-0.104286	-0.0941156	-0.659544	0
748	4		-0.535714	-0.614556	-0.397877	0.902479	-0.104286	-0.0941156	-0.659544	0
749	4		-0.535714	-0.614556	-0.397877	0.902479	-0.104286	-0.0941156	-1.65954	1
750	4	6	-0.535714	-0.614556	-0.397877	0.902479	-0.104286	-0.0941156	1.34046	1
1452	4	6	-0.535714	-0.614556	-0.397877	0.902479	-0.104286	-0.0941156	-0.659544	1
1453	4	9	-0.535714	-0.614556	-0.397877	0.902479	-0.104286	-0.0941156	1.34046	1
1454	4		-0.535714	-0.614556	-0.397877	0.902479	-0.104286	-0.0941156	1.34046	0
1455	4	6	-0.535714	-0.614556	-0.397877	0.902479	-0.104286	-0.0941156	-0.659544	1
1456	4		-0.535714	-0.614556	-0.397877	0.902479	-0.104286	-0.0941156	1.34046	0
1457	4	7	-0.535714	-0.614556	-0.397877	0.902479	-0.104286	-0.0941156	-0.659544	0
1458	4	6	-0.535714	-0.614556	-0.397877	0.902479	-0.104286	-0.0941156	1.34046	0
1459	4	10	-0.535714	-0.614556	-0.397877	0.902479	-0.104286	-0.0941156	-0.659544	1
1460	4	6	-0.535714	-0.614556	-0.397877	0.902479	-0.104286	-0.0941156	-0.659544	1
1461	4		-0.535714	-0.614556	-0.397877	0.902479	-0.104286	-0.0941156	1.34046	0
1462	4	6	-0.535714	-0.614556	-0.397877	0.902479	-0.104286	-0.0941156	-0.659544	0
1463	4	9	-0.535714	-0.614556	-0.397877	0.902479	-0.104286	-0.0941156	-0.659544	0
1464	4		-0.535714	-0.614556	-0.397877	0.902479	-0.104286	-0.0941156	-0.659544	1
1465	4	6	-0.535714	-0.614556	-0.397877	0.902479	-0.104286	-0.0941156	-0.659544	0
1466	4	7	-0.535714	-0.614556	-0.397877	0.902479	-0.104286	-0.0941156	-0.659544	1
1467	4		-0.535714	-0.614556	-0.397877	0.902479	-0.104286	-0.0941156	-0.659544	1
1468	4	8	-0.535714	-0.614556	-0.397877	0.902479	-0.104286	-0.0941156	-0.659544	1
1469	4		-0.535714	-0.614556	-0.397877	0.902479	-0.104286	-0.0941156	1.34046	1
1470	4	6	-0.535714	-0.614556	-0.397877	0.902479	-0.104286	-0.0941156	-0.659544	0
1471	4		-0.535714	-0.614556	-0.397877	0.902479	-0.104286	-0.0941156	1.34046	0
1472	4	10	-0.535714	-0.614556	-0.397877	0.902479	-0.104286	-0.0941156	-0.659544	1
1473	4		-0.535714	-0.614556	-0.397877	0.902479	-0.104286	-0.0941156	0.340456	1
1474	4	6	-0.535714	-0.614556	-0.397877	0.902479	-0.104286	-0.0941156	-0.659544	1
1475	4	6	-0.535714	-0.614556	-0.397877	0.902479	-0.104286	-0.0941156	-0.659544	0
1476	4		-0.535714	-0.614556	-0.397877	0.902479	-0.104286	-0.0941156	-0.659544	0
1477	4	6	-0.535714	-0.614556	-0.397877	0.902479	-0.104286	-0.0941156	-0.659544	1
1478	4		-0.535714	-0.614556	-0.397877	0.902479	-0.104286	-0.0941156	1.34046	0
1479	4	6	-0.535714	-0.614556	-0.397877	0.902479	-0.104286	-0.0941156	1.34046	0
1480	4	6	-0.535714	-0.614556	-0.397877	0.902479	-0.104286	-0.0941156	2.34046	0
1481	4	8	-0.535714	-0.614556	-0.397877	0.902479	-0.104286	-0.0941156	1.34046	1
1482	4		-0.535714	-0.614556	-0.397877	0.902479	-0.104286	-0.0941156	1.34046	0
1483	4	6	-0.535714	-0.614556	-0.397877	0.902479	-0.104286	-0.0941156	2.34046	0
1484	4		-0.535714	-0.614556	-0.397877	0.902479	-0.104286	-0.0941156	1.34046	1
1485	4	10	-0.535714	-0.614556	-0.397877	0.902479	-0.104286	-0.0941156	1.34046	1
1486	4	7	-0.535714	-0.614556	-0.397877	0.902479	-0.104286	-0.0941156	1.34046	1
1487	4	10	-0.535714	-0.614556	-0.397877	0.902479	-0.104286	-0.0941156	-0.659544	0
1488	4		-0.535714	-0.614556	-0.397877	0.902479	-0.104286	-0.0941156	1.34046	0
1489	4	6	-0.535714	-0.614556	-0.397877	0.902479	-0.104286	-0.0941156	-0.659544	1
1490	4	6	-0.535714	-0.614556	-0.397877	0.902479	-0.104286	-0.0941156	-0.659544	0
1491	4	6	-0.535714	-0.614556	-0.397877	0.902479	-0.104286	-0.0941156	1.34046	1
1492	4		-0.535714	-0.614556	-0.397877	0.902479	-0.104286	-0.0941156	1.34046	0
1493	4	6	-0.535714	-0.614556	-0.397877	0.902479	-0.104286	-0.0941156	-0.659544	1
1494	4	4	-0.535714	-0.614556	-0.397877	0.902479	-0.104286	-0.0941156	-1.65954	0
1495	4		-0.535714	-0.614556	-0.397877	0.902479	-0.104286	-0.0941156	-0.659544	0
1496	4	6	-0.535714	-0.614556	-0.397877	0.902479	-0.104286	-0.0941156	1.34046	0
1497	4	9	-0.535714	-0.614556	-0.397877	0.902479	-0.104286	-0.0941156	-1.65954	1
1498	4		-0.535714	-0.614556	-0.397877	0.902479	-0.104286	-0.0941156	-1.65954	0
1499	4	6	-0.535714	-0.614556	-0.397877	0.902479	-0.104286	-0.0941156	-1.65954	0
1500	4		-0.535714	-0.614556	-0.397877	0.902479	-0.104286	-0.0941156	-0.659544	1
1501	4	10	-0.535714	-0.614556	-0.397877	0.902479	-0.104286	-0.0941156	-0.659544	0
1502	4	6	-0.535714	-0.614556	-0.397877	0.902479	-0.104286	-0.0941156	-0.659544	0
1503	4	6	-0.535714	-0.614556	-0.397877	0.902479	-0.104286	-0.0941156	2.34046	0
1782	4	8	-0.535714	-0.614556	-0.397877	0.902479	-0.104286	-0.0941156	-0.659544	0
1783	4	6	-0.535714	-0.614556	-0.397877	0.902479	-0.104286	-0.0941156	1.34046	0
1784	4	6	-0.535714	-0.614556	-0.397877	0.902479	-0.104286	-0.0941156	-0.659544	1
1785	4	6	-0.535714	-0.614556	-0.397877	0.902479	-0.104286	-0.0941156	-0.659544	0
1786	4		-0.535714	-0.614556	-0.397877	0.902479	-0.104286	-0.0941156	1.34046	0
1787	4	7	-0.535714	-0.614556	-0.397877	0.902479	-0.104286	-0.0941156	-0.659544	0
1788	4	6	-0.535714	-0.614556	-0.397877	0.902479	-0.104286	-0.0941156	1.34046	0
1789	4	6	-0.535714	-0.614556	-0.397877	0.902479	-0.104286	-0.0941156	-0.659544	0
1790	4		-0.535714	-0.614556	-0.397877	0.902479	-0.104286	-0.0941156	-0.659544	1
1791	4	6	-0.535714	-0.614556	-0.397877	0.902479	-0.104286	-0.0941156	1.34046	0
1792	4		-0.535714	-0.614556	-0.397877	0.902479	-0.104286	-0.0941156	-1.65954	0
1793	4	6	-0.535714	-0.614556	-0.397877	0.902479	-0.104286	-0.0941156	1.34046	1
1794	4	7	-0.535714	-0.614556	-0.397877	0.902479	-0.104286	-0.0941156	1.34046	1
1795	4	8	-0.535714	-0.614556	-0.397877	0.902479	-0.104286	-0.0941156	-0.659544	0
1796	4	9	-0.535714	-0.614556	-0.397877	0.902479	-0.104286	-0.0941156	-1.65954	1
1797	4		-0.535714	-0.614556	-0.397877	0.902479	-0.104286	-0.0941156	-0.659544	1
1798	4	10	-0.535714	-0.614556	-0.397877	0.902479	-0.104286	-0.0941156	-0.659544	0
1799	4		-0.535714	-0.614556	-0.397877	0.902479	-0.104286	-0.0941156	2.34046	0
1800	4	6	-0.535714	-0.614556	-0.397877	0.902479	-0.104286	-0.0941156	1.34046	1
1801	4		-0.535714	-0.614556	-0.397877	0.902479	-0.104286	-0.0941156	-0.659544	1
1802	4	11	-0.535714	-0.614556	-0.397877	0.902479	-0.104286	-0.0941156	-0.659544	1
1803	4	9	-0.535714	-0.614556	-0.397877	0.902479	-0.104286	-0.0941156	1.34046	1
1804	4		-0.535714	-0.614556	-0.397877	0.902479	-0.104286	-0.0941156	-0.659544	0
1805	4	11	-0.535714	-0.614556	-0.397877	0.902479	-0.104286	-0.0941156	-1.65954	0
1806	4		-0.535714	-0.614556	-0.397877	0.902479	-0.104286	-0.0941156	-0.659544	1
1807	4	9	-0.535714	-0.614556	-0.397877	0.902479	-0.104286	-0.0941156	0.340456	1
1808	4		-0.535714	-0.614556	-0.397877	0.902479	-0.104286	-0.0941156	-1.65954	0
1809	4	11	-0.535714	-0.614556	-0.397877	0.902479	-0.104286	-0.0941156	-0.659544	1
1810	4		-0.535714	-0.614556	-0.397877	0.902479	-0.104286	-0.0941156	-0.659544	1
1811	4	10	-0.535714	-0.614556	-0.397877	0.902479	-0.104286	-0.0941156	-1.65954	1
1812	4		-0.535714	-0.614556	-0.397877	0.902479	-0.104286	-0.0941156	-0.659544	1
1813	4	9	-0.535714	-0.614556	-0.397877	0.902479	-0.104286	-0.0941156	-0.659544	0
1814	4	10	-0.535714	-0.614556	-0.397877	0.902479	-0.104286	-0.0941156	-0.659544	1
1815	4		-0.535714	-0.614556	-0.397877	0.902479	-0.104286	-0.0941156	-0.659544	0
1816	4	9	-0.535714	-0.614556	-0.397877	0.902479	-0.104286	-0.0941156	-1.65954	1
1817	4	12	-0.535714	-0.614556	-0.397877	0.902479	-0.104286	-0.0941156	-0.659544	1
1818	4		-0.535714	-0.614556	-0.397877	0.902479	-0.104286	-0.0941156	-1.65954	0
1819	4	10	-0.535714	-0.614556	-0.397877	0.902479	-0.104286	-0.0941156	-0.659544	1
1820	4	6	-0.535714	-0.614556	-0.397877	0.902479	-0.104286	-0.0941156	-0.659544	0
1821	4		-0.535714	-0.614556	-0.397877	0.902479	-0.104286	-0.0941156	-0.659544	1
1822	4	8	-0.535714	-0.614556	-0.397877	0.902479	-0.104286	-0.0941156	-0.659544	1
1823	4	9	-0.535714	-0.614556	-0.397877	0.902479	-0.104286	-0.0941156	-0.659544	1
1824	4	10	-0.535714	-0.614556	-0.397877	0.902479	-0.104286	-0.0941156	-0.659544	0
8362	4		-0.535714	-0.614556	-0.397877	0.902479	-0.104286	-0.0941156	-1.65954	1
8363	4	5	-0.535714	-0.614556	-0.397877	0.902479	-0.104286	-0.0941156	1.34046	0
8364	4	5	-0.535714	-0.614556	-0.397877	0.902479	-0.104286	-0.0941156	-0.659544	0
8365	4	5	-0.535714	-0.614556	-0.397877	0.902479	-0.104286	-0.0941156	1.34046	0
8366	4	5	-0.535714	-0.614556	-0.397877	0.902479	-0.104286	-0.0941156	2.34046	1
8367	4	5	-0.535714	-0.614556	-0.397877	0.902479	-0.104286	-0.0941156	-0.659544	1
8368	4		-0.535714	-0.614556	-0.397877	0.902479	-0.104286	-0.0941156	-0.659544	1
8369	4		-0.535714	-0.614556	-0.397877	0.902479	-0.104286	-0.0941156	-0.659544	0
8370	4	5	-0.535714	-0.614556	-0.397877	0.902479	-0.104286	-0.0941156	0.340456	0
8371	4	5	-0.535714	-0.614556	-0.397877	0.902479	-0.104286	-0.0941156	-0.659544	1
8372	4	5	-0.535714	-0.614556	-0.397877	0.902479	-0.104286	-0.0941156	1.34046	1
8373	4	5	-0.535714	-0.614556	-0.397877	0.902479	-0.104286	-0.0941156	2.34046	0
8374	4		-0.535714	-0.614556	-0.397877	0.902479	-0.104286	-0.0941156	-0.659544	1
8375	4	6	-0.535714	-0.614556	-0.397877	0.902479	-0.104286	-0.0941156	-0.659544	0
8376	4	5	-0.535714	-0.614556	-0.397877	0.902479	-0.104286	-0.0941156	1.34046	0
8377	4		-0.535714	-0.614556	-0.397877	0.902479	-0.104286	-0.0941156	0.340456	0
8399	4	5	-0.535714	-0.614556	-0.397877	0.902479	-0.104286	-0.0941156	-0.659544	1
8400	4	5	-0.535714	-0.614556	-0.397877	0.902479	-0.104286	-0.0941156	1.34046	1
8404	4	7	-0.535714	-0.614556	-0.397877	0.902479	-0.104286	-0.0941156	-0.659544	1
8405	4	5	-0.535714	-0.614556	-0.397877	0.902479	-0.104286	-0.0941156	2.34046	1
8406	4		-0.535714	-0.614556	-0.397877	0.902479	-0.104286	-0.0941156	-1.65954	1
8407	4	5	-0.535714	-0.614556	-0.397877	0.902479	-0.104286	-0.0941156	0.340456	1
8408	4	6	-0.535714	-0.614556	-0.397877	0.902479	-0.104286	-0.0941156	-0.659544	1
8409	4	9	-0.535714	-0.614556	-0.397877	0.902479	-0.104286	-0.0941156	-1.65954	1
8410	4	5	-0.535714	-0.614556	-0.397877	0.902479	-0.104286	-0.0941156	-0.659544	0
8640	4		-0.535714	-0.614556	-0.397877	0.902479	-0.104286	-0.0941156	-0.659544	0
8641	4	5	-0.535714	-0.614556	-0.397877	0.902479	-0.104286	-0.0941156	-0.659544	1
8642	4	5	-0.535714	-0.614556	-0.397877	0.902479	-0.104286	-0.0941156	-0.659544	0
8643	4		-0.535714	-0.614556	-0.397877	0.902479	-0.104286	-0.0941156	1.34046	0
8644	4	6	-0.535714	-0.614556	-0.397877	0.902479	-0.104286	-0.0941156	1.34046	0
8645	4	5	-0.535714	-0.614556	-0.397877	0.902479	-0.104286	-0.0941156	-0.659544	1
8646	4		-0.535714	-0.614556	-0.397877	0.902479	-0.104286	-0.0941156	1.34046	1
8647	4		-0.535714	-0.614556	-0.397877	0.902479	-0.104286	-0.0941156	2.34046	1
8648	4		-0.535714	-0.614556	-0.397877	0.902479	-0.104286	-0.0941156	-0.659544	0
8649	4		-0.535714	-0.614556	-0.397877	0.902479	-0.104286	-0.0941156	-0.659544	1
8929	4		-0.535714	-0.614556	-0.397877	0.902479	-0.104286	-0.0941156	2.34046	1
8958	4	5	-0.535714	-0.614556	-0.397877	0.902479	-0.104286	-0.0941156	1.34046	1
8959	4		-0.535714	-0.614556	-0.397877	0.902479	-0.104286	-0.0941156	-0.659544	0
8960	4		-0.535714	-0.614556	-0.397877	0.902479	-0.104286	-0.0941156	2.34046	1
8963	4	5	-0.535714	-0.614556	-0.397877	0.902479	-0.104286	-0.0941156	1.34046	1
8964	4	5	-0.535714	-0.614556	-0.397877	0.902479	-0.104286	-0.0941156	1.34046	0
8965	4	5	-0.535714	-0.614556	-0.397877	0.902479	-0.104286	-0.0941156	1.34046	1
8966	4		-0.535714	-0.614556	-0.397877	0.902479	-0.104286	-0.0941156	1.34046	0
8967	4	10	-0.535714	-0.614556	-0.397877	0.902479	-0.104286	-0.0941156	-0.659544	1
8968	4	5	-0.535714	-0.614556	-0.397877	0.902479	-0.104286	-0.0941156	2.34046	1
8969	4		-0.535714	-0.614556	-0.397877	0.902479	-0.104286	-0.0941156	0.340456	0
8970	4	4	-0.535714	-0.614556	-0.397877	0.902479	-0.104286	-0.0941156	-0.659544	1
8971	4	5	-0.535714	-0.614556	-0.397877	0.902479	-0.104286	-0.0941156	1.34046	0
8991	4		-0.535714	-0.614556	-0.397877	0.902479	-0.104286	-0.0941156	-0.659544	1
8992	4		-0.535714	-0.614556	-0.397877	0.902479	-0.104286	-0.0941156	0.340456	1
8993	4	6	-0.535714	-0.614556	-0.397877	0.902479	-0.104286	-0.0941156	1.34046	0
8994	4	8	-0.535714	-0.614556	-0.397877	0.902479	-0.104286	-0.0941156	-0.659544	1
8995	4		-0.535714	-0.614556	-0.397877	0.902479	-0.104286	-0.0941156	0.340456	1
8996	4		-0.535714	-0.614556	-0.397877	0.902479	-0.104286	-0.0941156	-0.659544	1
8997	4		-0.535714	-0.614556	-0.397877	0.902479	-0.104286	-0.0941156	-0.659544	1
8998	4	7	-0.535714	-0.614556	-0.397877	0.902479	-0.104286	-0.0941156	-1.65954	1
8999	4	6	-0.535714	-0.614556	-0.397877	0.902479	-0.104286	-0.0941156	-0.659544	1
9001	4		-0.535714	-0.614556	-0.397877	0.902479	-0.104286	-0.0941156	-0.659544	1
9002	4		-0.535714	-0.614556	-0.397877	0.902479	-0.104286	-0.0941156	-1.65954	0
9003	4		-0.535714	-0.614556	-0.397877	0.902479	-0.104286	-0.0941156	-0.659544	0
9004	4		-0.535714	-0.614556	-0.397877	0.902479	-0.104286	-0.0941156	-1.65954	0
9005	4		-0.535714	-0.614556	-0.397877	0.902479	-0.104286	-0.0941156	-0.659544	1
9006	4	9	-0.535714	-0.614556	-0.397877	0.902479	-0.104286	-0.0941156	0.340456	0
9015	4	8	-0.535714	-0.614556	-0.397877	0.902479	-0.104286	-0.0941156	-0.659544	1
9016	4	5	-0.535714	-0.614556	-0.397877	0.902479	-0.104286	-0.0941156	-0.659544	1
9017	4		-0.535714	-0.614556	-0.397877	0.902479	-0.104286	-0.0941156	-0.659544	1
9018	4	5	-0.535714	-0.614556	-0.397877	0.902479	-0.104286	-0.0941156	-1.65954	1
9019	4	6	-0.535714	-0.614556	-0.397877	0.902479	-0.104286	-0.0941156	-0.659544	0
9020	4	7	-0.535714	-0.614556	-0.397877	0.902479	-0.104286	-0.0941156	-0.659544	1
9021	4		-0.535714	-0.614556	-0.397877	0.902479	-0.104286	-0.0941156	-0.659544	0
9022	4	5	-0.535714	-0.614556	-0.397877	0.902479	-0.104286	-0.0941156	-1.65954	0
9023	4	10	-0.535714	-0.614556	-0.397877	0.902479	-0.104286	-0.0941156	-0.659544	1
9024	4	5	-0.535714	-0.614556	-0.397877	0.902479	-0.104286	-0.0941156	1.34046	0
9025	4	5	-0.535714	-0.614556	-0.397877	0.902479	-0.104286	-0.0941156	-0.659544	1
9026	4	7	-0.535714	-0.614556	-0.397877	0.902479	-0.104286	-0.0941156	-0.659544	0
9027	4	5	-0.535714	-0.614556	-0.397877	0.902479	-0.104286	-0.0941156	-0.659544	0
9028	4	7	-0.535714	-0.614556	-0.397877	0.902479	-0.104286	-0.0941156	-0.659544	1
9029	4		-0.535714	-0.614556	-0.397877	0.902479	-0.104286	-0.0941156	-0.659544	0
9030	4		-0.535714	-0.614556	-0.397877	0.902479	-0.104286	-0.0941156	-0.659544	0
9274	4		-0.535714	-0.614556	-0.397877	0.902479	-0.104286	-0.0941156	-0.659544	1
9282	4	5	-0.535714	-0.614556	-0.397877	0.902479	-0.104286	-0.0941156	1.34046	1
9289	4	7	-0.535714	-0.614556	-0.397877	0.902479	-0.104286	-0.0941156	-0.659544	1
10255	4	7	-0.535714	-0.614556	-0.397877	0.902479	-0.104286	-0.0941156	2.34046	1
10305	4		-0.535714	-0.614556	-0.397877	0.902479	-0.104286	-0.0941156	-0.659544	0
10306	4	11	-0.535714	-0.614556	-0.397877	0.902479	-0.104286	-0.0941156	1.34046	1
10430	4	6	-0.535714	-0.614556	-0.397877	0.902479	-0.104286	-0.0941156	-0.659544	0
10431	4		-0.535714	-0.614556	-0.397877	0.902479	-0.104286	-0.0941156	1.34046	1
10432	4	6	-0.535714	-0.614556	-0.397877	0.902479	-0.104286	-0.0941156	-0.659544	1
10433	4	6	-0.535714	-0.614556	-0.397877	0.902479	-0.104286	-0.0941156	2.34046	1
10434	4	8	-0.535714	-0.614556	-0.397877	0.902479	-0.104286	-0.0941156	-0.659544	0
10435	4		-0.535714	-0.614556	-0.397877	0.902479	-0.104286	-0.0941156	-0.659544	0
10436	4	6	-0.535714	-0.614556	-0.397877	0.902479	-0.104286	-0.0941156	1.34046	0
10437	4	10	-0.535714	-0.614556	-0.397877	0.902479	-0.104286	-0.0941156	-0.659544	1
10438	4	6	-0.535714	-0.614556	-0.397877	0.902479	-0.104286	-0.0941156	1.34046	1
10439	4		-0.535714	-0.614556	-0.397877	0.902479	-0.104286	-0.0941156	1.34046	1
10440	4		-0.535714	-0.614556	-0.397877	0.902479	-0.104286	-0.0941156	2.34046	1
10441	4	6	-0.535714	-0.614556	-0.397877	0.902479	-0.104286	-0.0941156	1.34046	0
10442	4		-0.535714	-0.614556	-0.397877	0.902479	-0.104286	-0.0941156	-0.659544	0
10443	4	6	-0.535714	-0.614556	-0.397877	0.902479	-0.104286	-0.0941156	-0.659544	0
10444	4		-0.535714	-0.614556	-0.397877	0.902479	-0.104286	-0.0941156	2.34046	0
10445	4		-0.535714	-0.614556	-0.397877	0.902479	-0.104286	-0.0941156	1.34046	0
10446	4	8	-0.535714	-0.614556	-0.397877	0.902479	-0.104286	-0.0941156	-0.659544	0
10447	4	9	-0.535714	-0.614556	-0.397877	0.902479	-0.104286	-0.0941156	-0.659544	0
10448	4	6	-0.535714	-0.614556	-0.397877	0.902479	-0.104286	-0.0941156	-0.659544	0
10476	4	6	-0.535714	-0.614556	-0.397877	0.902479	-0.104286	-0.0941156	1.34046	1
10477	4		-0.535714	-0.614556	-0.397877	0.902479	-0.104286	-0.0941156	-0.659544	1
10478	4	8	-0.535714	-0.614556	-0.397877	0.902479	-0.104286	-0.0941156	-0.659544	1
10479	4		-0.535714	-0.614556	-0.397877	0.902479	-0.104286	-0.0941156	-0.659544	1
10480	4	6	-0.535714	-0.614556	-0.397877	0.902479	-0.104286	-0.0941156	0.340456	1
10486	4		-0.535714	-0.614556	-0.397877	0.902479	-0.104286	-0.0941156	-1.65954	1
10487	4	6	-0.535714	-0.614556	-0.397877	0.902479	-0.104286	-0.0941156	-0.659544	1
10488	4	9	-0.535714	-0.614556	-0.397877	0.902479	-0.104286	-0.0941156	-0.659544	1
10489	4		-0.535714	-0.614556	-0.397877	0.902479	-0.104286	-0.0941156	-0.659544	1
10490	4		-0.535714	-0.614556	-0.397877	0.902479	-0.104286	-0.0941156	1.34046	1
10491	4	7	-0.535714	-0.614556	-0.397877	0.902479	-0.104286	-0.0941156	-0.659544	1
10492	4	6	-0.535714	-0.614556	-0.397877	0.902479	-0.104286	-0.0941156	-0.659544	1
10493	4	9	-0.535714	-0.614556	-0.397877	0.902479	-0.104286	-0.0941156	-0.659544	1
10494	4	10	-0.535714	-0.614556	-0.397877	0.902479	-0.104286	-0.0941156	-1.65954	0
10495	4		-0.535714	-0.614556	-0.397877	0.902479	-0.104286	-0.0941156	-1.65954	1
10799	4	10	-0.535714	-0.614556	-0.397877	0.902479	-0.104286	-0.0941156	-0.659544	1
10800	4	6	-0.535714	-0.614556	-0.397877	0.902479	-0.104286	-0.0941156	-0.659544	0
10801	4		-0.535714	-0.614556	-0.397877	0.902479	-0.104286	-0.0941156	1.34046	1
10802	4	6	-0.535714	-0.614556	-0.397877	0.902479	-0.104286	-0.0941156	2.34046	0
10803	4	6	-0.535714	-0.614556	-0.397877	0.902479	-0.104286	-0.0941156	2.34046	0
10804	4		-0.535714	-0.614556	-0.397877	0.902479	-0.104286	-0.0941156	2.34046	1
10806	4	6	-0.535714	-0.614556	-0.397877	0.902479	-0.104286	-0.0941156	1.34046	0
10807	4		-0.535714	-0.614556	-0.397877	0.902479	-0.104286	-0.0941156	-0.659544	1
10808	4	6	-0.535714	-0.614556	-0.397877	0.902479	-0.104286	-0.0941156	1.34046	0
10809	4		-0.535714	-0.614556	-0.397877	0.902479	-0.104286	-0.0941156	2.34046	0
10810	4	9	-0.535714	-0.614556	-0.397877	0.902479	-0.104286	-0.0941156	-0.659544	1
10811	4	6	-0.535714	-0.614556	-0.397877	0.902479	-0.104286	-0.0941156	1.34046	1
10812	4		-0.535714	-0.614556	-0.397877	0.902479	-0.104286	-0.0941156	1.34046	1
11080	4	7	-0.535714	-0.614556	-0.397877	0.902479	-0.104286	-0.0941156	-0.659544	1
11091	4		-0.535714	-0.614556	-0.397877	0.902479	-0.104286	-0.0941156	-1.65954	0
11224	4	8	-0.535714	-0.614556	-0.397877	0.902479	-0.104286	-0.0941156	1.34046	0
11225	4	6	-0.535714	-0.614556	-0.397877	0.902479	-0.104286	-0.0941156	1.34046	1
11226	4	6	-0.535714	-0.614556	-0.397877	0.902479	-0.104286	-0.0941156	1.34046	0
11227	4	6	-0.535714	-0.614556	-0.397877	0.902479	-0.104286	-0.0941156	1.34046	1
11228	4		-0.535714	-0.614556	-0.397877	0.902479	-0.104286	-0.0941156	1.34046	0
11229	4		-0.535714	-0.614556	-0.397877	0.902479	-0.104286	-0.0941156	1.34046	0
11230	4	6	-0.535714	-0.614556	-0.397877	0.902479	-0.104286	-0.0941156	1.34046	0
11231	4		-0.535714	-0.614556	-0.397877	0.902479	-0.104286	-0.0941156	2.34046	0
11233	4	6	-0.535714	-0.614556	-0.397877	0.902479	-0.104286	-0.0941156	-0.659544	0
11234	4		-0.535714	-0.614556	-0.397877	0.902479	-0.104286	-0.0941156	1.34046	1
11235	4	11	-0.535714	-0.614556	-0.397877	0.902479	-0.104286	-0.0941156	-0.659544	1
11236	4	6	-0.535714	-0.614556	-0.397877	0.902479	-0.104286	-0.0941156	-0.659544	1
11237	4		-0.535714	-0.614556	-0.397877	0.902479	-0.104286	-0.0941156	-0.659544	1
11238	4	6	-0.535714	-0.614556	-0.397877	0.902479	-0.104286	-0.0941156	1.34046	1
11239	4		-0.535714	-0.614556	-0.397877	0.902479	-0.104286	-0.0941156	1.34046	1
11240	4		-0.535714	-0.614556	-0.397877	0.902479	-0.104286	-0.0941156	2.34046	1
11242	4	8	-0.535714	-0.614556	-0.397877	0.902479	-0.104286	-0.0941156	0.340456	0
11264	4	10	-0.535714	-0.614556	-0.397877	0.902479	-0.104286	-0.0941156	1.34046	1
11265	4	6	-0.535714	-0.614556	-0.397877	0.902479	-0.104286	-0.0941156	-0.659544	1
11266	4	11	-0.535714	-0.614556	-0.397877	0.902479	-0.104286	-0.0941156	-0.659544	1
11267	4		-0.535714	-0.614556	-0.397877	0.902479	-0.104286	-0.0941156	-1.65954	0
11268	4	11	-0.535714	-0.614556	-0.397877	0.902479	-0.104286	-0.0941156	-0.659544	1
11269	4	4	-0.535714	-0.614556	-0.397877	0.902479	-0.104286	-0.0941156	-0.659544	0
11270	4	7	-0.535714	-0.614556	-0.397877	0.902479	-0.104286	-0.0941156	-0.659544	1
11271	4		-0.535714	-0.614556	-0.397877	0.902479	-0.104286	-0.0941156	1.34046	1
11272	4	8	-0.535714	-0.614556	-0.397877	0.902479	-0.104286	-0.0941156	-0.659544	0
11273	4		-0.535714	-0.614556	-0.397877	0.902479	-0.104286	-0.0941156	-0.659544	0
11274	4	9	-0.535714	-0.614556	-0.397877	0.902479	-0.104286	-0.0941156	-0.659544	0
11275	4	7	-0.535714	-0.614556	-0.397877	0.902479	-0.104286	-0.0941156	-1.65954	0
11282	4	10	-0.535714	-0.614556	-0.397877	0.902479	-0.104286	-0.0941156	0.340456	0
11283	4		-0.535714	-0.614556	-0.397877	0.902479	-0.104286	-0.0941156	2.34046	0
11284	4	12	-0.535714	-0.614556	-0.397877	0.902479	-0.104286	-0.0941156	-0.659544	1
11285	4	9	-0.535714	-0.614556	-0.397877	0.902479	-0.104286	-0.0941156	-0.659544	0
11286	4		-0.535714	-0.614556	-0.397877	0.902479	-0.104286	-0.0941156	1.34046	1
11287	4		-0.535714	-0.614556	-0.397877	0.902479	-0.104286	-0.0941156	1.34046	1
11288	4	11	-0.535714	-0.614556	-0.397877	0.902479	-0.104286	-0.0941156	-0.659544	1
11289	4	7	-0.535714	-0.614556	-0.397877	0.902479	-0.104286	-0.0941156	-0.659544	1
11290	4		-0.535714	-0.614556	-0.397877	0.902479	-0.104286	-0.0941156	-1.65954	0
11291	4		-0.535714	-0.614556	-0.397877	0.902479	-0.104286	-0.0941156	1.34046	0
11292	4	8	-0.535714	-0.614556	-0.397877	0.902479	-0.104286	-0.0941156	0.340456	1
277	5	7	0.66125	0.724544	0.319203	-0.890938	0.08	-0.071275	-0.659544	1
278	5		0.66125	0.724544	0.319203	-0.890938	0.08	-0.071275	1.34046	0
279	5	6	0.66125	0.724544	0.319203	-0.890938	0.08	-0.071275	2.34046	1
280	5	8	0.66125	0.724544	0.319203	-0.890938	0.08	-0.071275	1.34046	1
281	5		0.66125	0.724544	0.319203	-0.890938	0.08	-0.071275	2.34046	1
282	5	6	0.66125	0.724544	0.319203	-0.890938	0.08	-0.071275	2.34046	0
283	5		0.66125	0.724544	0.319203	-0.890938	0.08	-0.071275	0.340456	1
284	5	10	0.66125	0.724544	0.319203	-0.890938	0.08	-0.071275	-0.659544	1
285	5	6	0.66125	0.724544	0.319203	-0.890938	0.08	-0.071275	1.34046	0
286	5	7	0.66125	0.724544	0.319203	-0.890938	0.08	-0.071275	0.340456	0
287	5	11	0.66125	0.724544	0.319203	-0.890938	0.08	-0.071275	1.34046	1
288	5	6	0.66125	0.724544	0.319203	-0.890938	0.08	-0.071275	-1.65954	0
289	5	9	0.66125	0.724544	0.319203	-0.890938	0.08	-0.071275	0.340456	1
290	5	11	0.66125	0.724544	0.319203	-0.890938	0.08	-0.071275	-1.65954	0
291	5		0.66125	0.724544	0.319203	-0.890938	0.08	-0.071275	0.340456	1
292	5	6	0.66125	0.724544	0.319203	-0.890938	0.08	-0.071275	2.34046	1
293	5		0.66125	0.724544	0.319203	-0.890938	0.08	-0.071275	-0.659544	0
294	5		0.66125	0.724544	0.319203	-0.890938	0.08	-0.071275	-0.659544	0
295	5		0.66125	0.724544	0.319203	-0.890938	0.08	-0.071275	2.34046	0
296	5	8	0.66125	0.724544	0.319203	-0.890938	0.08	-0.071275	-0.659544	0
297	5	6	0.66125	0.724544	0.319203	-0.890938	0.08	-0.071275	2.34046	0
298	5	12	0.66125	0.724544	0.319203	-0.890938	0.08	-0.071275	-0.659544	1
299	5	7	0.66125	0.724544	0.319203	-0.890938	0.08	-0.071275	-0.659544	1
300	5	9	0.66125	0.724544	0.319203	-0.890938	0.08	-0.071275	-0.659544	1
301	5		0.66125	0.724544	0.319203	-0.890938	0.08	-0.071275	-0.659544	1
302	5	7	0.66125	0.724544	0.319203	-0.890938	0.08	-0.071275	-0.659544	0
303	5	6	0.66125	0.724544	0.319203	-0.890938	0.08	-0.071275	-0.659544	1
304	5	6	0.66125	0.724544	0.319203	-0.890938	0.08	-0.071275	1.34046	0
305	5	6	0.66125	0.724544	0.319203	-0.890938	0.08	-0.071275	1.34046	0
306	5		0.66125	0.724544	0.319203	-0.890938	0.08	-0.071275	2.34046	0
307	5	5	0.66125	0.724544	0.319203	-0.890938	0.08	-0.071275	2.34046	0
308	5	12	0.66125	0.724544	0.319203	-0.890938	0.08	-0.071275	-1.65954	0
309	5	9	0.66125	0.724544	0.319203	-0.890938	0.08	-0.071275	-0.659544	0
310	5	6	0.66125	0.724544	0.319203	-0.890938	0.08	-0.071275	1.34046	1
311	5	6	0.66125	0.724544	0.319203	-0.890938	0.08	-0.071275	1.34046	0
312	5		0.66125	0.724544	0.319203	-0.890938	0.08	-0.071275	-1.65954	1
313	5	6	0.66125	0.724544	0.319203	-0.890938	0.08	-0.071275	2.34046	0
314	5	6	0.66125	0.724544	0.319203	-0.890938	0.08	-0.071275	2.34046	0
315	5	6	0.66125	0.724544	0.319203	-0.890938	0.08	-0.071275	2.34046	0
316	5	7	0.66125	0.724544	0.319203	-0.890938	0.08	-0.071275	2.34046	0
317	5	6	0.66125	0.724544	0.319203	-0.890938	0.08	-0.071275	1.34046	1
318	5		0.66125	0.724544	0.319203	-0.890938	0.08	-0.071275	-1.65954	1
319	5	7	0.66125	0.724544	0.319203	-0.890938	0.08	-0.071275	-0.659544	0
320	5		0.66125	0.724544	0.319203	-0.890938	0.08	-0.071275	-0.659544	1
321	5		0.66125	0.724544	0.319203	-0.890938	0.08	-0.071275	-0.659544	0
322	5	10	0.66125	0.724544	0.319203	-0.890938	0.08	-0.071275	0.340456	1
[truncated: 2,820 more rows]

## Sheet: Sheet1
id	region	speech.freedom	c.g.white	teen.birth.white	climate	wealth	climate.wealth	edu.cnt	maledummy
1	1	8	-0.701198	-1.05383	0.64522	0.766667	0.494669	1.34046	0
2	1	8	-0.701198	-1.05383	0.64522	0.766667	0.494669	-0.659544	0
4	1		-0.701198	-1.05383	0.64522	0.766667	0.494669	-0.659544	1
11	1	4	-0.701198	-1.05383	0.64522	0.766667	0.494669	-1.65954	0
13	1	6	-0.701198	-1.05383	0.64522	0.766667	0.494669	-0.659544	1
17	1		-0.701198	-1.05383	0.64522	0.766667	0.494669	-0.659544	0
114	1	6	-0.701198	-1.05383	0.64522	0.766667	0.494669	2.34046	0
115	1	9	-0.701198	-1.05383	0.64522	0.766667	0.494669	-0.659544	1
116	1		-0.701198	-1.05383	0.64522	0.766667	0.494669	-0.659544	0
117	1	7	-0.701198	-1.05383	0.64522	0.766667	0.494669	0.340456	1
118	1		-0.701198	-1.05383	0.64522	0.766667	0.494669	2.34046	1
119	1	4	-0.701198	-1.05383	0.64522	0.766667	0.494669	-0.659544	0
120	1	8	-0.701198	-1.05383	0.64522	0.766667	0.494669	0.340456	1
326	1	6	-0.701198	-1.05383	0.64522	0.766667	0.494669	-0.659544	1
328	1	6	-0.701198	-1.05383	0.64522	0.766667	0.494669	1.34046	0
329	1	9	-0.701198	-1.05383	0.64522	0.766667	0.494669	1.34046	1
330	1		-0.701198	-1.05383	0.64522	0.766667	0.494669	1.34046	0
331	1	6	-0.701198	-1.05383	0.64522	0.766667	0.494669	1.34046	1
332	1		-0.701198	-1.05383	0.64522	0.766667	0.494669	1.34046	0
333	1	8	-0.701198	-1.05383	0.64522	0.766667	0.494669	2.34046	1
334	1	7	-0.701198	-1.05383	0.64522	0.766667	0.494669	-1.65954	0
335	1	6	-0.701198	-1.05383	0.64522	0.766667	0.494669	1.34046	1
336	1	6	-0.701198	-1.05383	0.64522	0.766667	0.494669	-0.659544	1
337	1	6	-0.701198	-1.05383	0.64522	0.766667	0.494669	1.34046	0
338	1	6	-0.701198	-1.05383	0.64522	0.766667	0.494669	0.340456	0
339	1	8	-0.701198	-1.05383	0.64522	0.766667	0.494669	-1.65954	0
340	1		-0.701198	-1.05383	0.64522	0.766667	0.494669	1.34046	1
341	1	6	-0.701198	-1.05383	0.64522	0.766667	0.494669	2.34046	1
342	1	6	-0.701198	-1.05383	0.64522	0.766667	0.494669	1.34046	1
343	1	8	-0.701198	-1.05383	0.64522	0.766667	0.494669	2.34046	1
344	1		-0.701198	-1.05383	0.64522	0.766667	0.494669	-0.659544	1
345	1	6	-0.701198	-1.05383	0.64522	0.766667	0.494669	2.34046	1
346	1	10	-0.701198	-1.05383	0.64522	0.766667	0.494669	0.340456	0
347	1	6	-0.701198	-1.05383	0.64522	0.766667	0.494669	2.34046	1
348	1		-0.701198	-1.05383	0.64522	0.766667	0.494669	1.34046	0
349	1	7	-0.701198	-1.05383	0.64522	0.766667	0.494669	-0.659544	0
351	1	11	-0.701198	-1.05383	0.64522	0.766667	0.494669	-0.659544	1
352	1	6	-0.701198	-1.05383	0.64522	0.766667	0.494669	2.34046	1
353	1		-0.701198	-1.05383	0.64522	0.766667	0.494669	-1.65954	1
354	1	6	-0.701198	-1.05383	0.64522	0.766667	0.494669	1.34046	0
355	1	6	-0.701198	-1.05383	0.64522	0.766667	0.494669	-0.659544	0
356	1		-0.701198	-1.05383	0.64522	0.766667	0.494669	-0.659544	1
357	1	9	-0.701198	-1.05383	0.64522	0.766667	0.494669	2.34046	1
358	1	9	-0.701198	-1.05383	0.64522	0.766667	0.494669	1.34046	1
359	1	6	-0.701198	-1.05383	0.64522	0.766667	0.494669	1.34046	0
360	1	6	-0.701198	-1.05383	0.64522	0.766667	0.494669	1.34046	0
361	1	8	-0.701198	-1.05383	0.64522	0.766667	0.494669	-0.659544	1
362	1	6	-0.701198	-1.05383	0.64522	0.766667	0.494669	-0.659544	0
363	1	6	-0.701198	-1.05383	0.64522	0.766667	0.494669	-0.659544	1
365	1		-0.701198	-1.05383	0.64522	0.766667	0.494669	-1.65954	1
366	1	11	-0.701198	-1.05383	0.64522	0.766667	0.494669	-0.659544	0
367	1		-0.701198	-1.05383	0.64522	0.766667	0.494669	0.340456	1
368	1	9	-0.701198	-1.05383	0.64522	0.766667	0.494669	-1.65954	0
369	1		-0.701198	-1.05383	0.64522	0.766667	0.494669	-0.659544	1
370	1	6	-0.701198	-1.05383	0.64522	0.766667	0.494669	-0.659544	0
371	1	6	-0.701198	-1.05383	0.64522	0.766667	0.494669	-0.659544	1
372	1	6	-0.701198	-1.05383	0.64522	0.766667	0.494669	1.34046	1
373	1	11	-0.701198	-1.05383	0.64522	0.766667	0.494669	-0.659544	0
374	1		-0.701198	-1.05383	0.64522	0.766667	0.494669	-0.659544	0
375	1	8	-0.701198	-1.05383	0.64522	0.766667	0.494669	-0.659544	1
376	1	8	-0.701198	-1.05383	0.64522	0.766667	0.494669	-0.659544	1
1000	1	6	-0.701198	-1.05383	0.64522	0.766667	0.494669	0.340456	0
1001	1		-0.701198	-1.05383	0.64522	0.766667	0.494669	-0.659544	0
1004	1		-0.701198	-1.05383	0.64522	0.766667	0.494669	-0.659544	0
1006	1	7	-0.701198	-1.05383	0.64522	0.766667	0.494669	-0.659544	1
1007	1		-0.701198	-1.05383	0.64522	0.766667	0.494669	-0.659544	1
1008	1	8	-0.701198	-1.05383	0.64522	0.766667	0.494669	-0.659544	0
1009	1		-0.701198	-1.05383	0.64522	0.766667	0.494669	-0.659544	0
1010	1	6	-0.701198	-1.05383	0.64522	0.766667	0.494669	-0.659544	1
1011	1		-0.701198	-1.05383	0.64522	0.766667	0.494669	1.34046	0
1012	1	7	-0.701198	-1.05383	0.64522	0.766667	0.494669	-0.659544	1
1013	1	11	-0.701198	-1.05383	0.64522	0.766667	0.494669	-1.65954	1
1014	1		-0.701198	-1.05383	0.64522	0.766667	0.494669	-0.659544	1
1015	1	8	-0.701198	-1.05383	0.64522	0.766667	0.494669	1.34046	0
1016	1	7	-0.701198	-1.05383	0.64522	0.766667	0.494669	-0.659544	1
1017	1	7	-0.701198	-1.05383	0.64522	0.766667	0.494669	2.34046	1
1018	1		-0.701198	-1.05383	0.64522	0.766667	0.494669	1.34046	1
1019	1	7	-0.701198	-1.05383	0.64522	0.766667	0.494669	-1.65954	1
1020	1	7	-0.701198	-1.05383	0.64522	0.766667	0.494669	-1.65954	1
1021	1	10	-0.701198	-1.05383	0.64522	0.766667	0.494669	1.34046	1
1022	1		-0.701198	-1.05383	0.64522	0.766667	0.494669	-0.659544	1
1948	1	11	-0.701198	-1.05383	0.64522	0.766667	0.494669	-0.659544	0
1949	1		-0.701198	-1.05383	0.64522	0.766667	0.494669	-0.659544	0
1950	1	6	-0.701198	-1.05383	0.64522	0.766667	0.494669	1.34046	1
1951	1		-0.701198	-1.05383	0.64522	0.766667	0.494669	1.34046	0
1952	1	8	-0.701198	-1.05383	0.64522	0.766667	0.494669	1.34046	1
1953	1		-0.701198	-1.05383	0.64522	0.766667	0.494669	0.340456	1
1954	1	7	-0.701198	-1.05383	0.64522	0.766667	0.494669	0.340456	1
1955	1		-0.701198	-1.05383	0.64522	0.766667	0.494669	0.340456	0
1956	1	10	-0.701198	-1.05383	0.64522	0.766667	0.494669	-0.659544	0
1957	1		-0.701198	-1.05383	0.64522	0.766667	0.494669	1.34046	0
1958	1	6	-0.701198	-1.05383	0.64522	0.766667	0.494669	2.34046	1
1959	1	6	-0.701198	-1.05383	0.64522	0.766667	0.494669	2.34046	1
1960	1	7	-0.701198	-1.05383	0.64522	0.766667	0.494669	1.34046	0
1961	1	9	-0.701198	-1.05383	0.64522	0.766667	0.494669	-0.659544	1
1962	1		-0.701198	-1.05383	0.64522	0.766667	0.494669	-0.659544	0
1964	1	6	-0.701198	-1.05383	0.64522	0.766667	0.494669	-0.659544	1
1965	1		-0.701198	-1.05383	0.64522	0.766667	0.494669	2.34046	1
1966	1	8	-0.701198	-1.05383	0.64522	0.766667	0.494669	-1.65954	0
1967	1		-0.701198	-1.05383	0.64522	0.766667	0.494669	-1.65954	1
1968	1	10	-0.701198	-1.05383	0.64522	0.766667	0.494669	-1.65954	0
8029	1		-0.701198	-1.05383	0.64522	0.766667	0.494669	1.34046	1
8030	1		-0.701198	-1.05383	0.64522	0.766667	0.494669	-0.659544	1
8031	1	4	-0.701198	-1.05383	0.64522	0.766667	0.494669	0.340456	1
8032	1	5	-0.701198	-1.05383	0.64522	0.766667	0.494669	1.34046	0
8073	1	5	-0.701198	-1.05383	0.64522	0.766667	0.494669	2.34046	1
8318	1	7	-0.701198	-1.05383	0.64522	0.766667	0.494669	2.34046	1
8319	1	6	-0.701198	-1.05383	0.64522	0.766667	0.494669	-0.659544	1
8320	1	6	-0.701198	-1.05383	0.64522	0.766667	0.494669	2.34046	0
8321	1	7	-0.701198	-1.05383	0.64522	0.766667	0.494669	-0.659544	1
8322	1	5	-0.701198	-1.05383	0.64522	0.766667	0.494669	0.340456	0
8323	1		-0.701198	-1.05383	0.64522	0.766667	0.494669	-0.659544	0
8324	1	5	-0.701198	-1.05383	0.64522	0.766667	0.494669	2.34046	0
8325	1		-0.701198	-1.05383	0.64522	0.766667	0.494669	-0.659544	1
8326	1		-0.701198	-1.05383	0.64522	0.766667	0.494669	2.34046	1
8327	1	5	-0.701198	-1.05383	0.64522	0.766667	0.494669	1.34046	1
8328	1	5	-0.701198	-1.05383	0.64522	0.766667	0.494669	1.34046	1
8329	1		-0.701198	-1.05383	0.64522	0.766667	0.494669	2.34046	1
8330	1	5	-0.701198	-1.05383	0.64522	0.766667	0.494669	2.34046	0
8331	1	6	-0.701198	-1.05383	0.64522	0.766667	0.494669	-0.659544	1
8475	1	5	-0.701198	-1.05383	0.64522	0.766667	0.494669	2.34046	1
8478	1	5	-0.701198	-1.05383	0.64522	0.766667	0.494669	1.34046	0
8479	1	8	-0.701198	-1.05383	0.64522	0.766667	0.494669	-0.659544	0
8480	1	5	-0.701198	-1.05383	0.64522	0.766667	0.494669	-0.659544	1
8481	1	5	-0.701198	-1.05383	0.64522	0.766667	0.494669	1.34046	0
8483	1		-0.701198	-1.05383	0.64522	0.766667	0.494669	-0.659544	0
8484	1	5	-0.701198	-1.05383	0.64522	0.766667	0.494669	1.34046	0
8485	1	8	-0.701198	-1.05383	0.64522	0.766667	0.494669	0.340456	1
8486	1		-0.701198	-1.05383	0.64522	0.766667	0.494669	1.34046	1
8487	1	6	-0.701198	-1.05383	0.64522	0.766667	0.494669	-0.659544	0
8488	1		-0.701198	-1.05383	0.64522	0.766667	0.494669	-0.659544	1
8489	1		-0.701198	-1.05383	0.64522	0.766667	0.494669	-0.659544	1
8490	1	7	-0.701198	-1.05383	0.64522	0.766667	0.494669	-0.659544	1
8588	1	6	-0.701198	-1.05383	0.64522	0.766667	0.494669	1.34046	1
8747	1	5	-0.701198	-1.05383	0.64522	0.766667	0.494669	2.34046	1
8940	1		-0.701198	-1.05383	0.64522	0.766667	0.494669	1.34046	1
8941	1	5	-0.701198	-1.05383	0.64522	0.766667	0.494669	1.34046	0
8942	1		-0.701198	-1.05383	0.64522	0.766667	0.494669	2.34046	1
8943	1		-0.701198	-1.05383	0.64522	0.766667	0.494669	1.34046	1
8944	1		-0.701198	-1.05383	0.64522	0.766667	0.494669	1.34046	0
8945	1	5	-0.701198	-1.05383	0.64522	0.766667	0.494669	-0.659544	1
8946	1	6	-0.701198	-1.05383	0.64522	0.766667	0.494669	-0.659544	0
8947	1	6	-0.701198	-1.05383	0.64522	0.766667	0.494669	-0.659544	1
8948	1	5	-0.701198	-1.05383	0.64522	0.766667	0.494669	-0.659544	0
8949	1		-0.701198	-1.05383	0.64522	0.766667	0.494669	1.34046	1
8950	1	6	-0.701198	-1.05383	0.64522	0.766667	0.494669	1.34046	0
9271	1	6	-0.701198	-1.05383	0.64522	0.766667	0.494669	2.34046	1
10039	1		-0.701198	-1.05383	0.64522	0.766667	0.494669	-0.659544	0
10042	1		-0.701198	-1.05383	0.64522	0.766667	0.494669	1.34046	0
10043	1	6	-0.701198	-1.05383	0.64522	0.766667	0.494669	1.34046	1
10044	1		-0.701198	-1.05383	0.64522	0.766667	0.494669	2.34046	1
10361	1		-0.701198	-1.05383	0.64522	0.766667	0.494669	1.34046	0
10362	1		-0.701198	-1.05383	0.64522	0.766667	0.494669	-0.659544	0
10363	1	6	-0.701198	-1.05383	0.64522	0.766667	0.494669	2.34046	1
10365	1	7	-0.701198	-1.05383	0.64522	0.766667	0.494669	1.34046	1
10366	1		-0.701198	-1.05383	0.64522	0.766667	0.494669	0.340456	1
10367	1	11	-0.701198	-1.05383	0.64522	0.766667	0.494669	2.34046	0
10369	1	8	-0.701198	-1.05383	0.64522	0.766667	0.494669	-1.65954	1
10370	1		-0.701198	-1.05383	0.64522	0.766667	0.494669	-0.659544	1
10371	1	7	-0.701198	-1.05383	0.64522	0.766667	0.494669	-0.659544	1
10372	1		-0.701198	-1.05383	0.64522	0.766667	0.494669	-0.659544	0
10373	1	6	-0.701198	-1.05383	0.64522	0.766667	0.494669	2.34046	1
10374	1	6	-0.701198	-1.05383	0.64522	0.766667	0.494669	1.34046	0
10375	1	9	-0.701198	-1.05383	0.64522	0.766667	0.494669	1.34046	1
10376	1		-0.701198	-1.05383	0.64522	0.766667	0.494669	-0.659544	1
10377	1	4	-0.701198	-1.05383	0.64522	0.766667	0.494669	-1.65954	1
10378	1		-0.701198	-1.05383	0.64522	0.766667	0.494669	1.34046	0
10379	1	6	-0.701198	-1.05383	0.64522	0.766667	0.494669	0.340456	1
10380	1		-0.701198	-1.05383	0.64522	0.766667	0.494669	-1.65954	0
10381	1		-0.701198	-1.05383	0.64522	0.766667	0.494669	-0.659544	1
10382	1	6	-0.701198	-1.05383	0.64522	0.766667	0.494669	-0.659544	1
10383	1	6	-0.701198	-1.05383	0.64522	0.766667	0.494669	2.34046	0
10385	1		-0.701198	-1.05383	0.64522	0.766667	0.494669	2.34046	1
10580	1	9	-0.701198	-1.05383	0.64522	0.766667	0.494669	-0.659544	1
10581	1		-0.701198	-1.05383	0.64522	0.766667	0.494669	2.34046	1
10582	1	6	-0.701198	-1.05383	0.64522	0.766667	0.494669	1.34046	1
10583	1		-0.701198	-1.05383	0.64522	0.766667	0.494669	2.34046	0
10584	1	8	-0.701198	-1.05383	0.64522	0.766667	0.494669	1.34046	1
10585	1		-0.701198	-1.05383	0.64522	0.766667	0.494669	2.34046	1
10586	1		-0.701198	-1.05383	0.64522	0.766667	0.494669	1.34046	0
10587	1		-0.701198	-1.05383	0.64522	0.766667	0.494669	1.34046	1
10589	1	11	-0.701198	-1.05383	0.64522	0.766667	0.494669	-0.659544	0
10590	1	6	-0.701198	-1.05383	0.64522	0.766667	0.494669	1.34046	0
10591	1	6	-0.701198	-1.05383	0.64522	0.766667	0.494669	2.34046	0
10592	1	8	-0.701198	-1.05383	0.64522	0.766667	0.494669	2.34046	1
10593	1	8	-0.701198	-1.05383	0.64522	0.766667	0.494669	-0.659544	1
10594	1		-0.701198	-1.05383	0.64522	0.766667	0.494669	2.34046	0
11198	1		-0.701198	-1.05383	0.64522	0.766667	0.494669	-0.659544	1
11199	1	9	-0.701198	-1.05383	0.64522	0.766667	0.494669	-0.659544	0
11200	1	6	-0.701198	-1.05383	0.64522	0.766667	0.494669	-0.659544	0
11201	1	9	-0.701198	-1.05383	0.64522	0.766667	0.494669	1.34046	0
11202	1		-0.701198	-1.05383	0.64522	0.766667	0.494669	-0.659544	1
11203	1	6	-0.701198	-1.05383	0.64522	0.766667	0.494669	-1.65954	0
11204	1	6	-0.701198	-1.05383	0.64522	0.766667	0.494669	1.34046	0
11205	1	6	-0.701198	-1.05383	0.64522	0.766667	0.494669	-1.65954	0
11206	1	5	-0.701198	-1.05383	0.64522	0.766667	0.494669	-0.659544	1
11207	1		-0.701198	-1.05383	0.64522	0.766667	0.494669	2.34046	1
11208	1	8	-0.701198	-1.05383	0.64522	0.766667	0.494669	-0.659544	0
11209	1	7	-0.701198	-1.05383	0.64522	0.766667	0.494669	2.34046	0
11210	1		-0.701198	-1.05383	0.64522	0.766667	0.494669	-0.659544	0
11211	1	6	-0.701198	-1.05383	0.64522	0.766667	0.494669	1.34046	0
6	2	7	-2.15393	-1.37661	-0.352523	0.996667	-0.351348	1.34046	1
7	2		-2.15393	-1.37661	-0.352523	0.996667	-0.351348	0.340456	1
10	2	6	-2.15393	-1.37661	-0.352523	0.996667	-0.351348	1.34046	1
23	2		-2.15393	-1.37661	-0.352523	0.996667	-0.351348	0.340456	0
25	2		-2.15393	-1.37661	-0.352523	0.996667	-0.351348	-0.659544	0
26	2	10	-2.15393	-1.37661	-0.352523	0.996667	-0.351348	1.34046	1
27	2	10	-2.15393	-1.37661	-0.352523	0.996667	-0.351348	-0.659544	0
28	2	6	-2.15393	-1.37661	-0.352523	0.996667	-0.351348	-1.65954	0
30	2	8	-2.15393	-1.37661	-0.352523	0.996667	-0.351348	-0.659544	1
31	2	12	-2.15393	-1.37661	-0.352523	0.996667	-0.351348	1.34046	0
32	2		-2.15393	-1.37661	-0.352523	0.996667	-0.351348	0.340456	1
33	2		-2.15393	-1.37661	-0.352523	0.996667	-0.351348	2.34046	0
35	2		-2.15393	-1.37661	-0.352523	0.996667	-0.351348	-0.659544	1
36	2	6	-2.15393	-1.37661	-0.352523	0.996667	-0.351348	2.34046	0
37	2	6	-2.15393	-1.37661	-0.352523	0.996667	-0.351348	-0.659544	0
42	2		-2.15393	-1.37661	-0.352523	0.996667	-0.351348	-0.659544	1
43	2		-2.15393	-1.37661	-0.352523	0.996667	-0.351348	2.34046	1
44	2	7	-2.15393	-1.37661	-0.352523	0.996667	-0.351348	1.34046	1
45	2	9	-2.15393	-1.37661	-0.352523	0.996667	-0.351348	1.34046	0
46	2		-2.15393	-1.37661	-0.352523	0.996667	-0.351348	1.34046	1
47	2	8	-2.15393	-1.37661	-0.352523	0.996667	-0.351348	1.34046	1
48	2		-2.15393	-1.37661	-0.352523	0.996667	-0.351348	2.34046	0
49	2		-2.15393	-1.37661	-0.352523	0.996667	-0.351348	1.34046	1
50	2	8	-2.15393	-1.37661	-0.352523	0.996667	-0.351348	2.34046	0
51	2	8	-2.15393	-1.37661	-0.352523	0.996667	-0.351348	1.34046	0
53	2	6	-2.15393	-1.37661	-0.352523	0.996667	-0.351348	2.34046	1
55	2	6	-2.15393	-1.37661	-0.352523	0.996667	-0.351348	2.34046	0
60	2		-2.15393	-1.37661	-0.352523	0.996667	-0.351348	-1.65954	1
69	2		-2.15393	-1.37661	-0.352523	0.996667	-0.351348	1.34046	0
70	2	11	-2.15393	-1.37661	-0.352523	0.996667	-0.351348	-0.659544	1
72	2	10	-2.15393	-1.37661	-0.352523	0.996667	-0.351348	2.34046	1
73	2	7	-2.15393	-1.37661	-0.352523	0.996667	-0.351348	1.34046	0
74	2	12	-2.15393	-1.37661	-0.352523	0.996667	-0.351348	0.340456	0
75	2		-2.15393	-1.37661	-0.352523	0.996667	-0.351348	1.34046	0
76	2		-2.15393	-1.37661	-0.352523	0.996667	-0.351348	-0.659544	0
77	2	8	-2.15393	-1.37661	-0.352523	0.996667	-0.351348	1.34046	1
78	2		-2.15393	-1.37661	-0.352523	0.996667	-0.351348	-0.659544	1
81	2		-2.15393	-1.37661	-0.352523	0.996667	-0.351348	-0.659544	0
82	2		-2.15393	-1.37661	-0.352523	0.996667	-0.351348	2.34046	1
83	2	7	-2.15393	-1.37661	-0.352523	0.996667	-0.351348	2.34046	0
85	2		-2.15393	-1.37661	-0.352523	0.996667	-0.351348	-0.659544	1
86	2	10	-2.15393	-1.37661	-0.352523	0.996667	-0.351348	2.34046	1
89	2	7	-2.15393	-1.37661	-0.352523	0.996667	-0.351348	-0.659544	0
94	2	8	-2.15393	-1.37661	-0.352523	0.996667	-0.351348	-0.659544	1
97	2	6	-2.15393	-1.37661	-0.352523	0.996667	-0.351348	1.34046	0
100	2	9	-2.15393	-1.37661	-0.352523	0.996667	-0.351348	-0.659544	1
101	2		-2.15393	-1.37661	-0.352523	0.996667	-0.351348	-0.659544	0
102	2	6	-2.15393	-1.37661	-0.352523	0.996667	-0.351348	1.34046	1
103	2	11	-2.15393	-1.37661	-0.352523	0.996667	-0.351348	2.34046	1
105	2		-2.15393	-1.37661	-0.352523	0.996667	-0.351348	-0.659544	0
107	2	6	-2.15393	-1.37661	-0.352523	0.996667	-0.351348	2.34046	1
108	2	7	-2.15393	-1.37661	-0.352523	0.996667	-0.351348	-0.659544	1
110	2		-2.15393	-1.37661	-0.352523	0.996667	-0.351348	1.34046	0
460	2		-2.15393	-1.37661	-0.352523	0.996667	-0.351348	-0.659544	1
461	2	6	-2.15393	-1.37661	-0.352523	0.996667	-0.351348	1.34046	1
462	2		-2.15393	-1.37661	-0.352523	0.996667	-0.351348	1.34046	1
463	2	6	-2.15393	-1.37661	-0.352523	0.996667	-0.351348	2.34046	0
464	2		-2.15393	-1.37661	-0.352523	0.996667	-0.351348	2.34046	1
466	2	6	-2.15393	-1.37661	-0.352523	0.996667	-0.351348	1.34046	0
467	2	6	-2.15393	-1.37661	-0.352523	0.996667	-0.351348	1.34046	0
469	2	7	-2.15393	-1.37661	-0.352523	0.996667	-0.351348	-0.659544	0
471	2	7	-2.15393	-1.37661	-0.352523	0.996667	-0.351348	2.34046	0
477	2	6	-2.15393	-1.37661	-0.352523	0.996667	-0.351348	-0.659544	1
478	2	6	-2.15393	-1.37661	-0.352523	0.996667	-0.351348	0.340456	1
479	2	6	-2.15393	-1.37661	-0.352523	0.996667	-0.351348	-1.65954	0
480	2	7	-2.15393	-1.37661	-0.352523	0.996667	-0.351348	-0.659544	0
481	2	11	-2.15393	-1.37661	-0.352523	0.996667	-0.351348	-0.659544	1
482	2		-2.15393	-1.37661	-0.352523	0.996667	-0.351348	-0.659544	0
483	2	6	-2.15393	-1.37661	-0.352523	0.996667	-0.351348	0.340456	1
485	2		-2.15393	-1.37661	-0.352523	0.996667	-0.351348	-1.65954	0
803	2	10	-2.15393	-1.37661	-0.352523	0.996667	-0.351348	-0.659544	0
804	2	12	-2.15393	-1.37661	-0.352523	0.996667	-0.351348	-0.659544	0
806	2	8	-2.15393	-1.37661	-0.352523	0.996667	-0.351348	-0.659544	1
807	2		-2.15393	-1.37661	-0.352523	0.996667	-0.351348	-0.659544	1
813	2	9	-2.15393	-1.37661	-0.352523	0.996667	-0.351348	-1.65954	0
814	2		-2.15393	-1.37661	-0.352523	0.996667	-0.351348	-0.659544	0
815	2		-2.15393	-1.37661	-0.352523	0.996667	-0.351348	1.34046	1
816	2	8	-2.15393	-1.37661	-0.352523	0.996667	-0.351348	-0.659544	0
817	2		-2.15393	-1.37661	-0.352523	0.996667	-0.351348	1.34046	0
818	2	7	-2.15393	-1.37661	-0.352523	0.996667	-0.351348	-0.659544	0
819	2	6	-2.15393	-1.37661	-0.352523	0.996667	-0.351348	-0.659544	1
820	2	7	-2.15393	-1.37661	-0.352523	0.996667	-0.351348	-1.65954	1
821	2	6	-2.15393	-1.37661	-0.352523	0.996667	-0.351348	1.34046	0
822	2		-2.15393	-1.37661	-0.352523	0.996667	-0.351348	0.340456	1
824	2	6	-2.15393	-1.37661	-0.352523	0.996667	-0.351348	1.34046	0
1023	2		-2.15393	-1.37661	-0.352523	0.996667	-0.351348	-0.659544	0
1024	2	6	-2.15393	-1.37661	-0.352523	0.996667	-0.351348	2.34046	0
1026	2	6	-2.15393	-1.37661	-0.352523	0.996667	-0.351348	-0.659544	0
1027	2	6	-2.15393	-1.37661	-0.352523	0.996667	-0.351348	1.34046	0
1028	2		-2.15393	-1.37661	-0.352523	0.996667	-0.351348	1.34046	0
1029	2	8	-2.15393	-1.37661	-0.352523	0.996667	-0.351348	1.34046	0
1030	2	6	-2.15393	-1.37661	-0.352523	0.996667	-0.351348	1.34046	1
1032	2	6	-2.15393	-1.37661	-0.352523	0.996667	-0.351348	2.34046	1
1033	2		-2.15393	-1.37661	-0.352523	0.996667	-0.351348	1.34046	1
1034	2		-2.15393	-1.37661	-0.352523	0.996667	-0.351348	-0.659544	1
1035	2	7	-2.15393	-1.37661	-0.352523	0.996667	-0.351348	-1.65954	1
1036	2	7	-2.15393	-1.37661	-0.352523	0.996667	-0.351348	2.34046	1
1037	2		-2.15393	-1.37661	-0.352523	0.996667	-0.351348	1.34046	0
1038	2	7	-2.15393	-1.37661	-0.352523	0.996667	-0.351348	-0.659544	0
1039	2	6	-2.15393	-1.37661	-0.352523	0.996667	-0.351348	2.34046	0
1040	2		-2.15393	-1.37661	-0.352523	0.996667	-0.351348	1.34046	1
1041	2	6	-2.15393	-1.37661	-0.352523	0.996667	-0.351348	1.34046	1
1042	2		-2.15393	-1.37661	-0.352523	0.996667	-0.351348	1.34046	0
1043	2	7	-2.15393	-1.37661	-0.352523	0.996667	-0.351348	-1.65954	0
1044	2		-2.15393	-1.37661	-0.352523	0.996667	-0.351348	0.340456	0
1045	2	8	-2.15393	-1.37661	-0.352523	0.996667	-0.351348	-1.65954	0
1046	2		-2.15393	-1.37661	-0.352523	0.996667	-0.351348	-1.65954	1
1047	2	6	-2.15393	-1.37661	-0.352523	0.996667	-0.351348	0.340456	0
1051	2	6	-2.15393	-1.37661	-0.352523	0.996667	-0.351348	-0.659544	0
1052	2	11	-2.15393	-1.37661	-0.352523	0.996667	-0.351348	-1.65954	0
1053	2	6	-2.15393	-1.37661	-0.352523	0.996667	-0.351348	-0.659544	1
1054	2	8	-2.15393	-1.37661	-0.352523	0.996667	-0.351348	-0.659544	0
1055	2		-2.15393	-1.37661	-0.352523	0.996667	-0.351348	1.34046	0
1056	2	9	-2.15393	-1.37661	-0.352523	0.996667	-0.351348	-0.659544	1
1057	2	6	-2.15393	-1.37661	-0.352523	0.996667	-0.351348	1.34046	1
1058	2	10	-2.15393	-1.37661	-0.352523	0.996667	-0.351348	2.34046	1
1059	2	8	-2.15393	-1.37661	-0.352523	0.996667	-0.351348	0.340456	1
1060	2		-2.15393	-1.37661	-0.352523	0.996667	-0.351348	-1.65954	0
1061	2	8	-2.15393	-1.37661	-0.352523	0.996667	-0.351348	-0.659544	1
1062	2	6	-2.15393	-1.37661	-0.352523	0.996667	-0.351348	-0.659544	0
1063	2		-2.15393	-1.37661	-0.352523	0.996667	-0.351348	2.34046	0
1064	2	10	-2.15393	-1.37661	-0.352523	0.996667	-0.351348	0.340456	0
1065	2		-2.15393	-1.37661	-0.352523	0.996667	-0.351348	-0.659544	1
1066	2	6	-2.15393	-1.37661	-0.352523	0.996667	-0.351348	-0.659544	0
1072	2	9	-2.15393	-1.37661	-0.352523	0.996667	-0.351348	-0.659544	1
1073	2		-2.15393	-1.37661	-0.352523	0.996667	-0.351348	-0.659544	0
1075	2	6	-2.15393	-1.37661	-0.352523	0.996667	-0.351348	-0.659544	1
1076	2	6	-2.15393	-1.37661	-0.352523	0.996667	-0.351348	2.34046	0
1077	2	6	-2.15393	-1.37661	-0.352523	0.996667	-0.351348	1.34046	1
1078	2	8	-2.15393	-1.37661	-0.352523	0.996667	-0.351348	2.34046	1
1079	2	6	-2.15393	-1.37661	-0.352523	0.996667	-0.351348	-0.659544	1
1080	2	6	-2.15393	-1.37661	-0.352523	0.996667	-0.351348	0.340456	0
1081	2		-2.15393	-1.37661	-0.352523	0.996667	-0.351348	-0.659544	1
1082	2	6	-2.15393	-1.37661	-0.352523	0.996667	-0.351348	-0.659544	0
1083	2		-2.15393	-1.37661	-0.352523	0.996667	-0.351348	1.34046	1
1084	2	7	-2.15393	-1.37661	-0.352523	0.996667	-0.351348	-0.659544	1
1085	2		-2.15393	-1.37661	-0.352523	0.996667	-0.351348	-0.659544	1
1086	2	6	-2.15393	-1.37661	-0.352523	0.996667	-0.351348	-0.659544	0
1087	2	6	-2.15393	-1.37661	-0.352523	0.996667	-0.351348	-0.659544	1
1088	2	7	-2.15393	-1.37661	-0.352523	0.996667	-0.351348	-0.659544	1
1356	2	6	-2.15393	-1.37661	-0.352523	0.996667	-0.351348	2.34046	0
1357	2		-2.15393	-1.37661	-0.352523	0.996667	-0.351348	1.34046	0
1358	2		-2.15393	-1.37661	-0.352523	0.996667	-0.351348	-1.65954	1
1359	2	8	-2.15393	-1.37661	-0.352523	0.996667	-0.351348	-0.659544	0
1360	2		-2.15393	-1.37661	-0.352523	0.996667	-0.351348	1.34046	0
8009	2	7	-2.15393	-1.37661	-0.352523	0.996667	-0.351348	-0.659544	0
8011	2	5	-2.15393	-1.37661	-0.352523	0.996667	-0.351348	-0.659544	1
8012	2	6	-2.15393	-1.37661	-0.352523	0.996667	-0.351348	-1.65954	1
8016	2	5	-2.15393	-1.37661	-0.352523	0.996667	-0.351348	2.34046	0
8018	2	9	-2.15393	-1.37661	-0.352523	0.996667	-0.351348	-1.65954	1
8019	2	5	-2.15393	-1.37661	-0.352523	0.996667	-0.351348	-0.659544	0
8020	2		-2.15393	-1.37661	-0.352523	0.996667	-0.351348	1.34046	1
8024	2	6	-2.15393	-1.37661	-0.352523	0.996667	-0.351348	-0.659544	1
8025	2	7	-2.15393	-1.37661	-0.352523	0.996667	-0.351348	-0.659544	1
8026	2	5	-2.15393	-1.37661	-0.352523	0.996667	-0.351348	1.34046	1
8033	2		-2.15393	-1.37661	-0.352523	0.996667	-0.351348	2.34046	1
8039	2	5	-2.15393	-1.37661	-0.352523	0.996667	-0.351348	2.34046	0
8041	2		-2.15393	-1.37661	-0.352523	0.996667	-0.351348	2.34046	1
8043	2		-2.15393	-1.37661	-0.352523	0.996667	-0.351348	-0.659544	1
8044	2	7	-2.15393	-1.37661	-0.352523	0.996667	-0.351348	1.34046	0
8045	2	5	-2.15393	-1.37661	-0.352523	0.996667	-0.351348	-0.659544	0
8046	2		-2.15393	-1.37661	-0.352523	0.996667	-0.351348	-0.659544	0
8047	2	5	-2.15393	-1.37661	-0.352523	0.996667	-0.351348	-0.659544	1
8048	2	5	-2.15393	-1.37661	-0.352523	0.996667	-0.351348	-0.659544	0
8049	2	5	-2.15393	-1.37661	-0.352523	0.996667	-0.351348	-0.659544	1
8051	2		-2.15393	-1.37661	-0.352523	0.996667	-0.351348	0.340456	0
8052	2	5	-2.15393	-1.37661	-0.352523	0.996667	-0.351348	-0.659544	0
8053	2	9	-2.15393	-1.37661	-0.352523	0.996667	-0.351348	-0.659544	1
8054	2	4	-2.15393	-1.37661	-0.352523	0.996667	-0.351348	-0.659544	1
8055	2	5	-2.15393	-1.37661	-0.352523	0.996667	-0.351348	-0.659544	0
8056	2	8	-2.15393	-1.37661	-0.352523	0.996667	-0.351348	1.34046	0
8057	2		-2.15393	-1.37661	-0.352523	0.996667	-0.351348	2.34046	1
8058	2	6	-2.15393	-1.37661	-0.352523	0.996667	-0.351348	-0.659544	0
8059	2	9	-2.15393	-1.37661	-0.352523	0.996667	-0.351348	-0.659544	1
8060	2	8	-2.15393	-1.37661	-0.352523	0.996667	-0.351348	-0.659544	1
8061	2	8	-2.15393	-1.37661	-0.352523	0.996667	-0.351348	-0.659544	1
8062	2		-2.15393	-1.37661	-0.352523	0.996667	-0.351348	-0.659544	0
8063	2		-2.15393	-1.37661	-0.352523	0.996667	-0.351348	0.340456	1
8064	2	8	-2.15393	-1.37661	-0.352523	0.996667	-0.351348	-0.659544	0
8065	2	7	-2.15393	-1.37661	-0.352523	0.996667	-0.351348	0.340456	1
8066	2	7	-2.15393	-1.37661	-0.352523	0.996667	-0.351348	2.34046	1
8067	2	8	-2.15393	-1.37661	-0.352523	0.996667	-0.351348	1.34046	1
8068	2	5	-2.15393	-1.37661	-0.352523	0.996667	-0.351348	1.34046	0
8069	2		-2.15393	-1.37661	-0.352523	0.996667	-0.351348	-0.659544	0
8070	2		-2.15393	-1.37661	-0.352523	0.996667	-0.351348	1.34046	1
8071	2	5	-2.15393	-1.37661	-0.352523	0.996667	-0.351348	1.34046	0
8072	2	5	-2.15393	-1.37661	-0.352523	0.996667	-0.351348	2.34046	0
8074	2	5	-2.15393	-1.37661	-0.352523	0.996667	-0.351348	1.34046	1
8075	2	5	-2.15393	-1.37661	-0.352523	0.996667	-0.351348	2.34046	1
8077	2	5	-2.15393	-1.37661	-0.352523	0.996667	-0.351348	2.34046	0
8213	2		-2.15393	-1.37661	-0.352523	0.996667	-0.351348	1.34046	0
8217	2		-2.15393	-1.37661	-0.352523	0.996667	-0.351348	-0.659544	1
8218	2	5	-2.15393	-1.37661	-0.352523	0.996667	-0.351348	2.34046	1
8220	2	6	-2.15393	-1.37661	-0.352523	0.996667	-0.351348	1.34046	1
8317	2		-2.15393	-1.37661	-0.352523	0.996667	-0.351348	2.34046	1
8356	2		-2.15393	-1.37661	-0.352523	0.996667	-0.351348	1.34046	1
8448	2		-2.15393	-1.37661	-0.352523	0.996667	-0.351348	1.34046	1
8449	2	7	-2.15393	-1.37661	-0.352523	0.996667	-0.351348	-0.659544	1
8450	2		-2.15393	-1.37661	-0.352523	0.996667	-0.351348	-0.659544	1
8451	2	7	-2.15393	-1.37661	-0.352523	0.996667	-0.351348	-0.659544	1
8452	2	5	-2.15393	-1.37661	-0.352523	0.996667	-0.351348	-0.659544	0
8453	2		-2.15393	-1.37661	-0.352523	0.996667	-0.351348	1.34046	0
8454	2		-2.15393	-1.37661	-0.352523	0.996667	-0.351348	-0.659544	0
8455	2		-2.15393	-1.37661	-0.352523	0.996667	-0.351348	-0.659544	0
8456	2	8	-2.15393	-1.37661	-0.352523	0.996667	-0.351348	-0.659544	1
8457	2	8	-2.15393	-1.37661	-0.352523	0.996667	-0.351348	-0.659544	0
8458	2	9	-2.15393	-1.37661	-0.352523	0.996667	-0.351348	1.34046	0
8491	2		-2.15393	-1.37661	-0.352523	0.996667	-0.351348	-0.659544	1
8492	2	5	-2.15393	-1.37661	-0.352523	0.996667	-0.351348	2.34046	1
8493	2		-2.15393	-1.37661	-0.352523	0.996667	-0.351348	-1.65954	0
8494	2	5	-2.15393	-1.37661	-0.352523	0.996667	-0.351348	1.34046	0
8495	2		-2.15393	-1.37661	-0.352523	0.996667	-0.351348	1.34046	1
8496	2	5	-2.15393	-1.37661	-0.352523	0.996667	-0.351348	2.34046	1
8497	2	6	-2.15393	-1.37661	-0.352523	0.996667	-0.351348	2.34046	1
8498	2	5	-2.15393	-1.37661	-0.352523	0.996667	-0.351348	-0.659544	0
8499	2	5	-2.15393	-1.37661	-0.352523	0.996667	-0.351348	0.340456	0
8500	2		-2.15393	-1.37661	-0.352523	0.996667	-0.351348	-0.659544	1
8501	2	5	-2.15393	-1.37661	-0.352523	0.996667	-0.351348	-0.659544	0
8502	2	5	-2.15393	-1.37661	-0.352523	0.996667	-0.351348	2.34046	1
8503	2	6	-2.15393	-1.37661	-0.352523	0.996667	-0.351348	0.340456	1
8504	2	9	-2.15393	-1.37661	-0.352523	0.996667	-0.351348	-0.659544	1
8505	2		-2.15393	-1.37661	-0.352523	0.996667	-0.351348	-0.659544	0
8506	2	6	-2.15393	-1.37661	-0.352523	0.996667	-0.351348	1.34046	1
8507	2		-2.15393	-1.37661	-0.352523	0.996667	-0.351348	1.34046	0
8508	2		-2.15393	-1.37661	-0.352523	0.996667	-0.351348	-0.659544	1
8509	2	5	-2.15393	-1.37661	-0.352523	0.996667	-0.351348	-0.659544	1
8510	2	5	-2.15393	-1.37661	-0.352523	0.996667	-0.351348	1.34046	1
8511	2	5	-2.15393	-1.37661	-0.352523	0.996667	-0.351348	-0.659544	0
8512	2	5	-2.15393	-1.37661	-0.352523	0.996667	-0.351348	-0.659544	1
8513	2		-2.15393	-1.37661	-0.352523	0.996667	-0.351348	1.34046	1
8514	2		-2.15393	-1.37661	-0.352523	0.996667	-0.351348	-0.659544	0
8517	2	6	-2.15393	-1.37661	-0.352523	0.996667	-0.351348	1.34046	1
8518	2	6	-2.15393	-1.37661	-0.352523	0.996667	-0.351348	-0.659544	1
8520	2	5	-2.15393	-1.37661	-0.352523	0.996667	-0.351348	-0.659544	1
8523	2	5	-2.15393	-1.37661	-0.352523	0.996667	-0.351348	0.340456	0
8524	2	8	-2.15393	-1.37661	-0.352523	0.996667	-0.351348	-0.659544	1
8526	2	8	-2.15393	-1.37661	-0.352523	0.996667	-0.351348	2.34046	1
8527	2	5	-2.15393	-1.37661	-0.352523	0.996667	-0.351348	-0.659544	0
8528	2		-2.15393	-1.37661	-0.352523	0.996667	-0.351348	0.340456	1
8529	2	5	-2.15393	-1.37661	-0.352523	0.996667	-0.351348	-0.659544	1
8532	2	8	-2.15393	-1.37661	-0.352523	0.996667	-0.351348	-0.659544	1
8533	2	5	-2.15393	-1.37661	-0.352523	0.996667	-0.351348	-0.659544	1
8534	2	5	-2.15393	-1.37661	-0.352523	0.996667	-0.351348	-0.659544	0
8535	2	5	-2.15393	-1.37661	-0.352523	0.996667	-0.351348	-0.659544	0
8536	2		-2.15393	-1.37661	-0.352523	0.996667	-0.351348	-0.659544	1
8537	2		-2.15393	-1.37661	-0.352523	0.996667	-0.351348	1.34046	1
8538	2		-2.15393	-1.37661	-0.352523	0.996667	-0.351348	-0.659544	1
8539	2	5	-2.15393	-1.37661	-0.352523	0.996667	-0.351348	-0.659544	0
8540	2		-2.15393	-1.37661	-0.352523	0.996667	-0.351348	1.34046	1
8541	2	5	-2.15393	-1.37661	-0.352523	0.996667	-0.351348	-1.65954	0
8602	2	5	-2.15393	-1.37661	-0.352523	0.996667	-0.351348	1.34046	0
8604	2	7	-2.15393	-1.37661	-0.352523	0.996667	-0.351348	1.34046	1
8930	2	5	-2.15393	-1.37661	-0.352523	0.996667	-0.351348	2.34046	1
8931	2	5	-2.15393	-1.37661	-0.352523	0.996667	-0.351348	-0.659544	1
8932	2	5	-2.15393	-1.37661	-0.352523	0.996667	-0.351348	0.340456	1
8933	2	7	-2.15393	-1.37661	-0.352523	0.996667	-0.351348	1.34046	1
8934	2	5	-2.15393	-1.37661	-0.352523	0.996667	-0.351348	0.340456	1
8935	2	6	-2.15393	-1.37661	-0.352523	0.996667	-0.351348	1.34046	1
8936	2	5	-2.15393	-1.37661	-0.352523	0.996667	-0.351348	2.34046	1
8937	2		-2.15393	-1.37661	-0.352523	0.996667	-0.351348	1.34046	1
8938	2		-2.15393	-1.37661	-0.352523	0.996667	-0.351348	0.340456	1
8939	2	3	-2.15393	-1.37661	-0.352523	0.996667	-0.351348	-0.659544	1
8951	2	9	-2.15393	-1.37661	-0.352523	0.996667	-0.351348	-0.659544	0
8952	2	6	-2.15393	-1.37661	-0.352523	0.996667	-0.351348	-0.659544	0
8953	2	6	-2.15393	-1.37661	-0.352523	0.996667	-0.351348	-0.659544	1
8954	2	5	-2.15393	-1.37661	-0.352523	0.996667	-0.351348	-0.659544	1
8955	2	6	-2.15393	-1.37661	-0.352523	0.996667	-0.351348	-0.659544	1
8956	2	6	-2.15393	-1.37661	-0.352523	0.996667	-0.351348	-0.659544	1
8957	2		-2.15393	-1.37661	-0.352523	0.996667	-0.351348	2.34046	1
8962	2	6	-2.15393	-1.37661	-0.352523	0.996667	-0.351348	1.34046	1
9109	2		-2.15393	-1.37661	-0.352523	0.996667	-0.351348	2.34046	0
9258	2		-2.15393	-1.37661	-0.352523	0.996667	-0.351348	-0.659544	0
9259	2	5	-2.15393	-1.37661	-0.352523	0.996667	-0.351348	-0.659544	1
9278	2	8	-2.15393	-1.37661	-0.352523	0.996667	-0.351348	-0.659544	1
9279	2		-2.15393	-1.37661	-0.352523	0.996667	-0.351348	-0.659544	1
10002	2		-2.15393	-1.37661	-0.352523	0.996667	-0.351348	1.34046	1
10004	2		-2.15393	-1.37661	-0.352523	0.996667	-0.351348	-1.65954	1
10013	2	10	-2.15393	-1.37661	-0.352523	0.996667	-0.351348	-1.65954	1
10014	2	12	-2.15393	-1.37661	-0.352523	0.996667	-0.351348	-0.659544	1
10015	2		-2.15393	-1.37661	-0.352523	0.996667	-0.351348	-1.65954	1
10017	2		-2.15393	-1.37661	-0.352523	0.996667	-0.351348	1.34046	0
10018	2	6	-2.15393	-1.37661	-0.352523	0.996667	-0.351348	-0.659544	0
10021	2	7	-2.15393	-1.37661	-0.352523	0.996667	-0.351348	1.34046	1
10022	2	9	-2.15393	-1.37661	-0.352523	0.996667	-0.351348	1.34046	1
10023	2		-2.15393	-1.37661	-0.352523	0.996667	-0.351348	1.34046	0
10024	2	7	-2.15393	-1.37661	-0.352523	0.996667	-0.351348	2.34046	0
10025	2	8	-2.15393	-1.37661	-0.352523	0.996667	-0.351348	1.34046	1
10026	2	6	-2.15393	-1.37661	-0.352523	0.996667	-0.351348	-0.659544	0
10027	2		-2.15393	-1.37661	-0.352523	0.996667	-0.351348	2.34046	0
10028	2	6	-2.15393	-1.37661	-0.352523	0.996667	-0.351348	2.34046	1
10029	2	6	-2.15393	-1.37661	-0.352523	0.996667	-0.351348	2.34046	0
10030	2		-2.15393	-1.37661	-0.352523	0.996667	-0.351348	-0.659544	1
10031	2	6	-2.15393	-1.37661	-0.352523	0.996667	-0.351348	2.34046	0
10032	2	6	-2.15393	-1.37661	-0.352523	0.996667	-0.351348	1.34046	0
10034	2	7	-2.15393	-1.37661	-0.352523	0.996667	-0.351348	-0.659544	0
10035	2		-2.15393	-1.37661	-0.352523	0.996667	-0.351348	2.34046	1
10045	2		-2.15393	-1.37661	-0.352523	0.996667	-0.351348	1.34046	0
10051	2	6	-2.15393	-1.37661	-0.352523	0.996667	-0.351348	1.34046	0
10052	2	11	-2.15393	-1.37661	-0.352523	0.996667	-0.351348	1.34046	1
10053	2		-2.15393	-1.37661	-0.352523	0.996667	-0.351348	-0.659544	0
10054	2		-2.15393	-1.37661	-0.352523	0.996667	-0.351348	-0.659544	0
10055	2		-2.15393	-1.37661	-0.352523	0.996667	-0.351348	-0.659544	0
10056	2		-2.15393	-1.37661	-0.352523	0.996667	-0.351348	-0.659544	1
10057	2	6	-2.15393	-1.37661	-0.352523	0.996667	-0.351348	-0.659544	0
10058	2	7	-2.15393	-1.37661	-0.352523	0.996667	-0.351348	2.34046	1
10060	2		-2.15393	-1.37661	-0.352523	0.996667	-0.351348	0.340456	1
10061	2	6	-2.15393	-1.37661	-0.352523	0.996667	-0.351348	-0.659544	0
10062	2		-2.15393	-1.37661	-0.352523	0.996667	-0.351348	0.340456	0
10063	2	7	-2.15393	-1.37661	-0.352523	0.996667	-0.351348	-0.659544	1
10064	2	8	-2.15393	-1.37661	-0.352523	0.996667	-0.351348	1.34046	1
10065	2		-2.15393	-1.37661	-0.352523	0.996667	-0.351348	-0.659544	0
10066	2	10	-2.15393	-1.37661	-0.352523	0.996667	-0.351348	-0.659544	0
10068	2	7	-2.15393	-1.37661	-0.352523	0.996667	-0.351348	2.34046	0
10069	2	6	-2.15393	-1.37661	-0.352523	0.996667	-0.351348	0.340456	1
10071	2		-2.15393	-1.37661	-0.352523	0.996667	-0.351348	-1.65954	1
10077	2	7	-2.15393	-1.37661	-0.352523	0.996667	-0.351348	-0.659544	1
10078	2	10	-2.15393	-1.37661	-0.352523	0.996667	-0.351348	-0.659544	0
10079	2		-2.15393	-1.37661	-0.352523	0.996667	-0.351348	2.34046	1
10080	2		-2.15393	-1.37661	-0.352523	0.996667	-0.351348	1.34046	1
10081	2	6	-2.15393	-1.37661	-0.352523	0.996667	-0.351348	-0.659544	1
10082	2		-2.15393	-1.37661	-0.352523	0.996667	-0.351348	1.34046	0
10083	2	6	-2.15393	-1.37661	-0.352523	0.996667	-0.351348	2.34046	0
10084	2	8	-2.15393	-1.37661	-0.352523	0.996667	-0.351348	1.34046	1
10085	2	10	-2.15393	-1.37661	-0.352523	0.996667	-0.351348	1.34046	1
10086	2	6	-2.15393	-1.37661	-0.352523	0.996667	-0.351348	2.34046	0
10087	2	6	-2.15393	-1.37661	-0.352523	0.996667	-0.351348	1.34046	0
10088	2		-2.15393	-1.37661	-0.352523	0.996667	-0.351348	1.34046	0
10089	2	6	-2.15393	-1.37661	-0.352523	0.996667	-0.351348	-0.659544	1
10185	2		-2.15393	-1.37661	-0.352523	0.996667	-0.351348	1.34046	0
10211	2	7	-2.15393	-1.37661	-0.352523	0.996667	-0.351348	2.34046	0
10231	2	11	-2.15393	-1.37661	-0.352523	0.996667	-0.351348	2.34046	0
10233	2	6	-2.15393	-1.37661	-0.352523	0.996667	-0.351348	-0.659544	1
10234	2	6	-2.15393	-1.37661	-0.352523	0.996667	-0.351348	2.34046	0
10235	2		-2.15393	-1.37661	-0.352523	0.996667	-0.351348	-0.659544	0
10246	2	10	-2.15393	-1.37661	-0.352523	0.996667	-0.351348	-0.659544	0
10249	2		-2.15393	-1.37661	-0.352523	0.996667	-0.351348	-0.659544	1
10250	2	9	-2.15393	-1.37661	-0.352523	0.996667	-0.351348	-0.659544	0
10251	2		-2.15393	-1.37661	-0.352523	0.996667	-0.351348	2.34046	1
10252	2		-2.15393	-1.37661	-0.352523	0.996667	-0.351348	2.34046	0
10253	2		-2.15393	-1.37661	-0.352523	0.996667	-0.351348	0.340456	1
10254	2		-2.15393	-1.37661	-0.352523	0.996667	-0.351348	1.34046	0
10257	2		-2.15393	-1.37661	-0.352523	0.996667	-0.351348	-0.659544	0
10258	2		-2.15393	-1.37661	-0.352523	0.996667	-0.351348	-0.659544	1
10454	2	8	-2.15393	-1.37661	-0.352523	0.996667	-0.351348	2.34046	1
10542	2	6	-2.15393	-1.37661	-0.352523	0.996667	-0.351348	-0.659544	1
10543	2		-2.15393	-1.37661	-0.352523	0.996667	-0.351348	2.34046	1
10544	2		-2.15393	-1.37661	-0.352523	0.996667	-0.351348	-1.65954	1
10545	2	9	-2.15393	-1.37661	-0.352523	0.996667	-0.351348	-0.659544	0
10546	2	6	-2.15393	-1.37661	-0.352523	0.996667	-0.351348	0.340456	0
10547	2		-2.15393	-1.37661	-0.352523	0.996667	-0.351348	-0.659544	0
10548	2		-2.15393	-1.37661	-0.352523	0.996667	-0.351348	-0.659544	1
10549	2	12	-2.15393	-1.37661	-0.352523	0.996667	-0.351348	-0.659544	1
10550	2	8	-2.15393	-1.37661	-0.352523	0.996667	-0.351348	-0.659544	0
10551	2	8	-2.15393	-1.37661	-0.352523	0.996667	-0.351348	-0.659544	1
10595	2		-2.15393	-1.37661	-0.352523	0.996667	-0.351348	2.34046	1
10596	2	6	-2.15393	-1.37661	-0.352523	0.996667	-0.351348	2.34046	0
10597	2	8	-2.15393	-1.37661	-0.352523	0.996667	-0.351348	1.34046	0
10598	2		-2.15393	-1.37661	-0.352523	0.996667	-0.351348	-0.659544	0
10599	2		-2.15393	-1.37661	-0.352523	0.996667	-0.351348	-0.659544	0
10600	2		-2.15393	-1.37661	-0.352523	0.996667	-0.351348	1.34046	0
10601	2	5	-2.15393	-1.37661	-0.352523	0.996667	-0.351348	2.34046	0
10604	2		-2.15393	-1.37661	-0.352523	0.996667	-0.351348	-0.659544	0
10605	2		-2.15393	-1.37661	-0.352523	0.996667	-0.351348	2.34046	0
10606	2	6	-2.15393	-1.37661	-0.352523	0.996667	-0.351348	-0.659544	0
10607	2	8	-2.15393	-1.37661	-0.352523	0.996667	-0.351348	-1.65954	1
10608	2		-2.15393	-1.37661	-0.352523	0.996667	-0.351348	-0.659544	1
10609	2	6	-2.15393	-1.37661	-0.352523	0.996667	-0.351348	-0.659544	0
10611	2	6	-2.15393	-1.37661	-0.352523	0.996667	-0.351348	2.34046	0
10612	2	6	-2.15393	-1.37661	-0.352523	0.996667	-0.351348	1.34046	0
10613	2	6	-2.15393	-1.37661	-0.352523	0.996667	-0.351348	-0.659544	1
10614	2		-2.15393	-1.37661	-0.352523	0.996667	-0.351348	0.340456	0
10615	2	10	-2.15393	-1.37661	-0.352523	0.996667	-0.351348	1.34046	0
10616	2		-2.15393	-1.37661	-0.352523	0.996667	-0.351348	0.340456	1
10617	2	11	-2.15393	-1.37661	-0.352523	0.996667	-0.351348	-0.659544	1
10618	2		-2.15393	-1.37661	-0.352523	0.996667	-0.351348	1.34046	1
10619	2		-2.15393	-1.37661	-0.352523	0.996667	-0.351348	-0.659544	0
10620	2	8	-2.15393	-1.37661	-0.352523	0.996667	-0.351348	-0.659544	1
10621	2	6	-2.15393	-1.37661	-0.352523	0.996667	-0.351348	2.34046	1
10622	2		-2.15393	-1.37661	-0.352523	0.996667	-0.351348	-0.659544	1
10623	2		-2.15393	-1.37661	-0.352523	0.996667	-0.351348	0.340456	1
10624	2	12	-2.15393	-1.37661	-0.352523	0.996667	-0.351348	-1.65954	0
10625	2	6	-2.15393	-1.37661	-0.352523	0.996667	-0.351348	1.34046	0
10626	2		-2.15393	-1.37661	-0.352523	0.996667	-0.351348	-1.65954	0
10627	2	9	-2.15393	-1.37661	-0.352523	0.996667	-0.351348	2.34046	1
10628	2	10	-2.15393	-1.37661	-0.352523	0.996667	-0.351348	-0.659544	1
10631	2		-2.15393	-1.37661	-0.352523	0.996667	-0.351348	-0.659544	1
10632	2		-2.15393	-1.37661	-0.352523	0.996667	-0.351348	2.34046	0
10633	2	7	-2.15393	-1.37661	-0.352523	0.996667	-0.351348	-0.659544	0
10634	2	9	-2.15393	-1.37661	-0.352523	0.996667	-0.351348	-0.659544	1
10635	2		-2.15393	-1.37661	-0.352523	0.996667	-0.351348	-0.659544	1
10636	2		-2.15393	-1.37661	-0.352523	0.996667	-0.351348	-0.659544	1
10637	2	9	-2.15393	-1.37661	-0.352523	0.996667	-0.351348	1.34046	0
10638	2		-2.15393	-1.37661	-0.352523	0.996667	-0.351348	-0.659544	0
10639	2	6	-2.15393	-1.37661	-0.352523	0.996667	-0.351348	-0.659544	0
10640	2	10	-2.15393	-1.37661	-0.352523	0.996667	-0.351348	-0.659544	1
10641	2	9	-2.15393	-1.37661	-0.352523	0.996667	-0.351348	-0.659544	1
10642	2	7	-2.15393	-1.37661	-0.352523	0.996667	-0.351348	-0.659544	1
10643	2		-2.15393	-1.37661	-0.352523	0.996667	-0.351348	-0.659544	1
10862	2		-2.15393	-1.37661	-0.352523	0.996667	-0.351348	1.34046	1
11181	2	6	-2.15393	-1.37661	-0.352523	0.996667	-0.351348	2.34046	0
11182	2		-2.15393	-1.37661	-0.352523	0.996667	-0.351348	0.340456	0
11183	2	8	-2.15393	-1.37661	-0.352523	0.996667	-0.351348	-0.659544	1
11184	2		-2.15393	-1.37661	-0.352523	0.996667	-0.351348	-0.659544	1
11185	2	6	-2.15393	-1.37661	-0.352523	0.996667	-0.351348	2.34046	1
11186	2		-2.15393	-1.37661	-0.352523	0.996667	-0.351348	-0.659544	0
11187	2	10	-2.15393	-1.37661	-0.352523	0.996667	-0.351348	2.34046	0
11188	2	6	-2.15393	-1.37661	-0.352523	0.996667	-0.351348	-0.659544	0
11189	2		-2.15393	-1.37661	-0.352523	0.996667	-0.351348	-0.659544	1
11190	2	6	-2.15393	-1.37661	-0.352523	0.996667	-0.351348	-0.659544	0
11191	2		-2.15393	-1.37661	-0.352523	0.996667	-0.351348	-0.659544	1
11192	2	6	-2.15393	-1.37661	-0.352523	0.996667	-0.351348	2.34046	0
11193	2	6	-2.15393	-1.37661	-0.352523	0.996667	-0.351348	-0.659544	1
11194	2		-2.15393	-1.37661	-0.352523	0.996667	-0.351348	2.34046	1
11195	2	8	-2.15393	-1.37661	-0.352523	0.996667	-0.351348	-0.659544	1
11196	2		-2.15393	-1.37661	-0.352523	0.996667	-0.351348	2.34046	1
11197	2	6	-2.15393	-1.37661	-0.352523	0.996667	-0.351348	1.34046	0
11212	2	9	-2.15393	-1.37661	-0.352523	0.996667	-0.351348	-0.659544	0
11213	2		-2.15393	-1.37661	-0.352523	0.996667	-0.351348	-0.659544	1
11214	2	6	-2.15393	-1.37661	-0.352523	0.996667	-0.351348	-0.659544	1
11215	2		-2.15393	-1.37661	-0.352523	0.996667	-0.351348	-0.659544	1
11216	2	6	-2.15393	-1.37661	-0.352523	0.996667	-0.351348	-0.659544	1
11217	2		-2.15393	-1.37661	-0.352523	0.996667	-0.351348	2.34046	1
11218	2	6	-2.15393	-1.37661	-0.352523	0.996667	-0.351348	-0.659544	0
11219	2	8	-2.15393	-1.37661	-0.352523	0.996667	-0.351348	-0.659544	1
11220	2	6	-2.15393	-1.37661	-0.352523	0.996667	-0.351348	-0.659544	0
11221	2	6	-2.15393	-1.37661	-0.352523	0.996667	-0.351348	-0.659544	0
11222	2		-2.15393	-1.37661	-0.352523	0.996667	-0.351348	-0.659544	1
11223	2	11	-2.15393	-1.37661	-0.352523	0.996667	-0.351348	-1.65954	0
224	3	9	-0.146358	-0.173845	0.473252	-0.13	-0.0615228	-0.659544	1
225	3	7	-0.146358	-0.173845	0.473252	-0.13	-0.0615228	-0.659544	1
226	3		-0.146358	-0.173845	0.473252	-0.13	-0.0615228	-0.659544	0
228	3	6	-0.146358	-0.173845	0.473252	-0.13	-0.0615228	2.34046	1
229	3		-0.146358	-0.173845	0.473252	-0.13	-0.0615228	-0.659544	1
230	3	7	-0.146358	-0.173845	0.473252	-0.13	-0.0615228	-1.65954	1
231	3	6	-0.146358	-0.173845	0.473252	-0.13	-0.0615228	-0.659544	0
236	3	9	-0.146358	-0.173845	0.473252	-0.13	-0.0615228	-1.65954	1
238	3	9	-0.146358	-0.173845	0.473252	-0.13	-0.0615228	-0.659544	0
241	3		-0.146358	-0.173845	0.473252	-0.13	-0.0615228	-0.659544	0
242	3	6	-0.146358	-0.173845	0.473252	-0.13	-0.0615228	1.34046	0
243	3		-0.146358	-0.173845	0.473252	-0.13	-0.0615228	2.34046	0
244	3	6	-0.146358	-0.173845	0.473252	-0.13	-0.0615228	2.34046	0
245	3	7	-0.146358	-0.173845	0.473252	-0.13	-0.0615228	-0.659544	0
246	3	7	-0.146358	-0.173845	0.473252	-0.13	-0.0615228	-0.659544	0
247	3	6	-0.146358	-0.173845	0.473252	-0.13	-0.0615228	-0.659544	1
248	3		-0.146358	-0.173845	0.473252	-0.13	-0.0615228	-1.65954	1
249	3	6	-0.146358	-0.173845	0.473252	-0.13	-0.0615228	0.340456	0
250	3		-0.146358	-0.173845	0.473252	-0.13	-0.0615228	1.34046	1
251	3	6	-0.146358	-0.173845	0.473252	-0.13	-0.0615228	0.340456	1
252	3	9	-0.146358	-0.173845	0.473252	-0.13	-0.0615228	1.34046	1
258	3	10	-0.146358	-0.173845	0.473252	-0.13	-0.0615228	-0.659544	1
259	3		-0.146358	-0.173845	0.473252	-0.13	-0.0615228	1.34046	1
260	3	8	-0.146358	-0.173845	0.473252	-0.13	-0.0615228	1.34046	1
261	3		-0.146358	-0.173845	0.473252	-0.13	-0.0615228	-0.659544	1
262	3	7	-0.146358	-0.173845	0.473252	-0.13	-0.0615228	1.34046	0
263	3	9	-0.146358	-0.173845	0.473252	-0.13	-0.0615228	-0.659544	1
264	3	6	-0.146358	-0.173845	0.473252	-0.13	-0.0615228	1.34046	0
265	3		-0.146358	-0.173845	0.473252	-0.13	-0.0615228	1.34046	1
266	3	8	-0.146358	-0.173845	0.473252	-0.13	-0.0615228	1.34046	0
267	3	7	-0.146358	-0.173845	0.473252	-0.13	-0.0615228	1.34046	1
268	3		-0.146358	-0.173845	0.473252	-0.13	-0.0615228	2.34046	1
269	3	8	-0.146358	-0.173845	0.473252	-0.13	-0.0615228	-0.659544	1
270	3		-0.146358	-0.173845	0.473252	-0.13	-0.0615228	1.34046	0
271	3	11	-0.146358	-0.173845	0.473252	-0.13	-0.0615228	-0.659544	1
272	3	8	-0.146358	-0.173845	0.473252	-0.13	-0.0615228	-0.659544	1
273	3	6	-0.146358	-0.173845	0.473252	-0.13	-0.0615228	-1.65954	0
274	3		-0.146358	-0.173845	0.473252	-0.13	-0.0615228	0.340456	0
275	3	4	-0.146358	-0.173845	0.473252	-0.13	-0.0615228	1.34046	1
276	3		-0.146358	-0.173845	0.473252	-0.13	-0.0615228	0.340456	0
582	3		-0.146358	-0.173845	0.473252	-0.13	-0.0615228	1.34046	0
584	3		-0.146358	-0.173845	0.473252	-0.13	-0.0615228	2.34046	0
587	3		-0.146358	-0.173845	0.473252	-0.13	-0.0615228	2.34046	1
593	3	7	-0.146358	-0.173845	0.473252	-0.13	-0.0615228	0.340456	0
594	3	5	-0.146358	-0.173845	0.473252	-0.13	-0.0615228	-0.659544	1
595	3	12	-0.146358	-0.173845	0.473252	-0.13	-0.0615228	0.340456	0
597	3		-0.146358	-0.173845	0.473252	-0.13	-0.0615228	1.34046	0
598	3	6	-0.146358	-0.173845	0.473252	-0.13	-0.0615228	2.34046	1
599	3		-0.146358	-0.173845	0.473252	-0.13	-0.0615228	1.34046	1
600	3	6	-0.146358	-0.173845	0.473252	-0.13	-0.0615228	2.34046	1
601	3	6	-0.146358	-0.173845	0.473252	-0.13	-0.0615228	1.34046	1
602	3		-0.146358	-0.173845	0.473252	-0.13	-0.0615228	2.34046	0
603	3	9	-0.146358	-0.173845	0.473252	-0.13	-0.0615228	-0.659544	1
605	3		-0.146358	-0.173845	0.473252	-0.13	-0.0615228	-0.659544	0
606	3	11	-0.146358	-0.173845	0.473252	-0.13	-0.0615228	-0.659544	0
607	3		-0.146358	-0.173845	0.473252	-0.13	-0.0615228	-0.659544	1
608	3	9	-0.146358	-0.173845	0.473252	-0.13	-0.0615228	0.340456	1
609	3		-0.146358	-0.173845	0.473252	-0.13	-0.0615228	-0.659544	1
610	3	6	-0.146358	-0.173845	0.473252	-0.13	-0.0615228	1.34046	1
611	3		-0.146358	-0.173845	0.473252	-0.13	-0.0615228	2.34046	1
612	3	12	-0.146358	-0.173845	0.473252	-0.13	-0.0615228	-0.659544	1
613	3	6	-0.146358	-0.173845	0.473252	-0.13	-0.0615228	2.34046	1
614	3		-0.146358	-0.173845	0.473252	-0.13	-0.0615228	0.340456	0
675	3		-0.146358	-0.173845	0.473252	-0.13	-0.0615228	-0.659544	0
676	3	9	-0.146358	-0.173845	0.473252	-0.13	-0.0615228	-0.659544	0
677	3	6	-0.146358	-0.173845	0.473252	-0.13	-0.0615228	-0.659544	1
678	3	9	-0.146358	-0.173845	0.473252	-0.13	-0.0615228	-0.659544	1
707	3	7	-0.146358	-0.173845	0.473252	-0.13	-0.0615228	-0.659544	1
708	3	7	-0.146358	-0.173845	0.473252	-0.13	-0.0615228	-0.659544	0
709	3		-0.146358	-0.173845	0.473252	-0.13	-0.0615228	-0.659544	0
710	3		-0.146358	-0.173845	0.473252	-0.13	-0.0615228	1.34046	0
711	3		-0.146358	-0.173845	0.473252	-0.13	-0.0615228	-1.65954	0
712	3	9	-0.146358	-0.173845	0.473252	-0.13	-0.0615228	-0.659544	1
713	3	8	-0.146358	-0.173845	0.473252	-0.13	-0.0615228	-0.659544	1
714	3	9	-0.146358	-0.173845	0.473252	-0.13	-0.0615228	-0.659544	1
715	3		-0.146358	-0.173845	0.473252	-0.13	-0.0615228	-0.659544	0
716	3	10	-0.146358	-0.173845	0.473252	-0.13	-0.0615228	-0.659544	1
717	3		-0.146358	-0.173845	0.473252	-0.13	-0.0615228	-0.659544	0
718	3	6	-0.146358	-0.173845	0.473252	-0.13	-0.0615228	2.34046	1
719	3	6	-0.146358	-0.173845	0.473252	-0.13	-0.0615228	-0.659544	1
721	3	11	-0.146358	-0.173845	0.473252	-0.13	-0.0615228	-1.65954	1
723	3		-0.146358	-0.173845	0.473252	-0.13	-0.0615228	-0.659544	1
724	3	6	-0.146358	-0.173845	0.473252	-0.13	-0.0615228	1.34046	0
725	3	6	-0.146358	-0.173845	0.473252	-0.13	-0.0615228	-0.659544	0
726	3	6	-0.146358	-0.173845	0.473252	-0.13	-0.0615228	-0.659544	1
727	3	9	-0.146358	-0.173845	0.473252	-0.13	-0.0615228	-0.659544	0
728	3		-0.146358	-0.173845	0.473252	-0.13	-0.0615228	-0.659544	0
729	3	6	-0.146358	-0.173845	0.473252	-0.13	-0.0615228	-0.659544	0
730	3		-0.146358	-0.173845	0.473252	-0.13	-0.0615228	-0.659544	1
856	3	11	-0.146358	-0.173845	0.473252	-0.13	-0.0615228	-1.65954	0
857	3		-0.146358	-0.173845	0.473252	-0.13	-0.0615228	-1.65954	0
858	3	8	-0.146358	-0.173845	0.473252	-0.13	-0.0615228	-0.659544	0
859	3	6	-0.146358	-0.173845	0.473252	-0.13	-0.0615228	-1.65954	0
860	3	6	-0.146358	-0.173845	0.473252	-0.13	-0.0615228	-0.659544	1
861	3	7	-0.146358	-0.173845	0.473252	-0.13	-0.0615228	-0.659544	1
862	3		-0.146358	-0.173845	0.473252	-0.13	-0.0615228	-1.65954	0
886	3		-0.146358	-0.173845	0.473252	-0.13	-0.0615228	-0.659544	0
887	3	6	-0.146358	-0.173845	0.473252	-0.13	-0.0615228	-0.659544	0
888	3	9	-0.146358	-0.173845	0.473252	-0.13	-0.0615228	-0.659544	0
889	3	6	-0.146358	-0.173845	0.473252	-0.13	-0.0615228	1.34046	0
890	3	7	-0.146358	-0.173845	0.473252	-0.13	-0.0615228	-0.659544	0
891	3	8	-0.146358	-0.173845	0.473252	-0.13	-0.0615228	2.34046	1
893	3		-0.146358	-0.173845	0.473252	-0.13	-0.0615228	1.34046	1
894	3	12	-0.146358	-0.173845	0.473252	-0.13	-0.0615228	-0.659544	1
895	3	6	-0.146358	-0.173845	0.473252	-0.13	-0.0615228	2.34046	0
897	3		-0.146358	-0.173845	0.473252	-0.13	-0.0615228	-0.659544	0
898	3	8	-0.146358	-0.173845	0.473252	-0.13	-0.0615228	-0.659544	1
900	3		-0.146358	-0.173845	0.473252	-0.13	-0.0615228	-0.659544	0
901	3	6	-0.146358	-0.173845	0.473252	-0.13	-0.0615228	1.34046	0
902	3	7	-0.146358	-0.173845	0.473252	-0.13	-0.0615228	-0.659544	0
903	3	7	-0.146358	-0.173845	0.473252	-0.13	-0.0615228	-0.659544	1
904	3	8	-0.146358	-0.173845	0.473252	-0.13	-0.0615228	0.340456	1
905	3		-0.146358	-0.173845	0.473252	-0.13	-0.0615228	-0.659544	0
906	3	6	-0.146358	-0.173845	0.473252	-0.13	-0.0615228	-0.659544	0
907	3	6	-0.146358	-0.173845	0.473252	-0.13	-0.0615228	2.34046	1
908	3	7	-0.146358	-0.173845	0.473252	-0.13	-0.0615228	-0.659544	0
909	3		-0.146358	-0.173845	0.473252	-0.13	-0.0615228	-0.659544	1
910	3	9	-0.146358	-0.173845	0.473252	-0.13	-0.0615228	-0.659544	1
915	3	6	-0.146358	-0.173845	0.473252	-0.13	-0.0615228	1.34046	1
916	3		-0.146358	-0.173845	0.473252	-0.13	-0.0615228	-0.659544	1
917	3	7	-0.146358	-0.173845	0.473252	-0.13	-0.0615228	-0.659544	1
918	3		-0.146358	-0.173845	0.473252	-0.13	-0.0615228	-0.659544	0
919	3		-0.146358	-0.173845	0.473252	-0.13	-0.0615228	-0.659544	0
920	3	6	-0.146358	-0.173845	0.473252	-0.13	-0.0615228	0.340456	1
921	3		-0.146358	-0.173845	0.473252	-0.13	-0.0615228	-0.659544	0
922	3	11	-0.146358	-0.173845	0.473252	-0.13	-0.0615228	-0.659544	1
944	3	11	-0.146358	-0.173845	0.473252	-0.13	-0.0615228	-0.659544	0
945	3		-0.146358	-0.173845	0.473252	-0.13	-0.0615228	-0.659544	1
946	3	7	-0.146358	-0.173845	0.473252	-0.13	-0.0615228	1.34046	1
948	3	5	-0.146358	-0.173845	0.473252	-0.13	-0.0615228	-0.659544	0
949	3	6	-0.146358	-0.173845	0.473252	-0.13	-0.0615228	-0.659544	1
950	3	10	-0.146358	-0.173845	0.473252	-0.13	-0.0615228	-0.659544	1
951	3	6	-0.146358	-0.173845	0.473252	-0.13	-0.0615228	-0.659544	0
952	3	6	-0.146358	-0.173845	0.473252	-0.13	-0.0615228	-0.659544	1
953	3	6	-0.146358	-0.173845	0.473252	-0.13	-0.0615228	2.34046	1
955	3	8	-0.146358	-0.173845	0.473252	-0.13	-0.0615228	2.34046	1
956	3	9	-0.146358	-0.173845	0.473252	-0.13	-0.0615228	-0.659544	1
957	3		-0.146358	-0.173845	0.473252	-0.13	-0.0615228	-0.659544	1
958	3	9	-0.146358	-0.173845	0.473252	-0.13	-0.0615228	-0.659544	0
959	3		-0.146358	-0.173845	0.473252	-0.13	-0.0615228	1.34046	1
960	3	6	-0.146358	-0.173845	0.473252	-0.13	-0.0615228	0.340456	1
961	3		-0.146358	-0.173845	0.473252	-0.13	-0.0615228	1.34046	0
962	3	6	-0.146358	-0.173845	0.473252	-0.13	-0.0615228	0.340456	1
963	3	7	-0.146358	-0.173845	0.473252	-0.13	-0.0615228	-0.659544	1
964	3	6	-0.146358	-0.173845	0.473252	-0.13	-0.0615228	2.34046	0
965	3	6	-0.146358	-0.173845	0.473252	-0.13	-0.0615228	1.34046	1
1321	3	7	-0.146358	-0.173845	0.473252	-0.13	-0.0615228	-0.659544	1
1322	3		-0.146358	-0.173845	0.473252	-0.13	-0.0615228	-1.65954	1
1323	3	9	-0.146358	-0.173845	0.473252	-0.13	-0.0615228	-0.659544	0
1324	3		-0.146358	-0.173845	0.473252	-0.13	-0.0615228	-0.659544	0
1325	3	10	-0.146358	-0.173845	0.473252	-0.13	-0.0615228	-0.659544	1
1326	3	6	-0.146358	-0.173845	0.473252	-0.13	-0.0615228	-0.659544	1
1361	3	7	-0.146358	-0.173845	0.473252	-0.13	-0.0615228	-0.659544	1
1362	3		-0.146358	-0.173845	0.473252	-0.13	-0.0615228	1.34046	0
1364	3	11	-0.146358	-0.173845	0.473252	-0.13	-0.0615228	-0.659544	1
1365	3	6	-0.146358	-0.173845	0.473252	-0.13	-0.0615228	-0.659544	0
1366	3	8	-0.146358	-0.173845	0.473252	-0.13	-0.0615228	2.34046	1
1367	3		-0.146358	-0.173845	0.473252	-0.13	-0.0615228	2.34046	0
1368	3	8	-0.146358	-0.173845	0.473252	-0.13	-0.0615228	0.340456	1
1369	3	7	-0.146358	-0.173845	0.473252	-0.13	-0.0615228	-1.65954	0
1370	3		-0.146358	-0.173845	0.473252	-0.13	-0.0615228	-1.65954	1
1371	3	7	-0.146358	-0.173845	0.473252	-0.13	-0.0615228	-0.659544	0
1372	3	11	-0.146358	-0.173845	0.473252	-0.13	-0.0615228	-0.659544	1
1375	3	8	-0.146358	-0.173845	0.473252	-0.13	-0.0615228	-1.65954	0
1376	3	6	-0.146358	-0.173845	0.473252	-0.13	-0.0615228	-0.659544	0
1377	3		-0.146358	-0.173845	0.473252	-0.13	-0.0615228	-0.659544	1
1379	3	11	-0.146358	-0.173845	0.473252	-0.13	-0.0615228	-1.65954	1
1380	3	9	-0.146358	-0.173845	0.473252	-0.13	-0.0615228	-0.659544	1
1381	3	6	-0.146358	-0.173845	0.473252	-0.13	-0.0615228	-0.659544	1
1382	3		-0.146358	-0.173845	0.473252	-0.13	-0.0615228	-0.659544	1
1384	3	6	-0.146358	-0.173845	0.473252	-0.13	-0.0615228	-0.659544	1
1385	3	6	-0.146358	-0.173845	0.473252	-0.13	-0.0615228	-0.659544	1
1387	3	6	-0.146358	-0.173845	0.473252	-0.13	-0.0615228	2.34046	1
1389	3		-0.146358	-0.173845	0.473252	-0.13	-0.0615228	-0.659544	1
1390	3	6	-0.146358	-0.173845	0.473252	-0.13	-0.0615228	-0.659544	1
1391	3		-0.146358	-0.173845	0.473252	-0.13	-0.0615228	-0.659544	0
1392	3		-0.146358	-0.173845	0.473252	-0.13	-0.0615228	-0.659544	0
1394	3		-0.146358	-0.173845	0.473252	-0.13	-0.0615228	2.34046	1
1395	3	6	-0.146358	-0.173845	0.473252	-0.13	-0.0615228	1.34046	0
1396	3		-0.146358	-0.173845	0.473252	-0.13	-0.0615228	-1.65954	1
1397	3	7	-0.146358	-0.173845	0.473252	-0.13	-0.0615228	-0.659544	0
1398	3	7	-0.146358	-0.173845	0.473252	-0.13	-0.0615228	-0.659544	1
1399	3		-0.146358	-0.173845	0.473252	-0.13	-0.0615228	2.34046	1
1400	3	8	-0.146358	-0.173845	0.473252	-0.13	-0.0615228	-0.659544	0
1401	3		-0.146358	-0.173845	0.473252	-0.13	-0.0615228	2.34046	1
1402	3	6	-0.146358	-0.173845	0.473252	-0.13	-0.0615228	2.34046	1
1403	3		-0.146358	-0.173845	0.473252	-0.13	-0.0615228	-1.65954	0
1404	3	7	-0.146358	-0.173845	0.473252	-0.13	-0.0615228	-0.659544	0
1405	3		-0.146358	-0.173845	0.473252	-0.13	-0.0615228	0.340456	0
1406	3	7	-0.146358	-0.173845	0.473252	-0.13	-0.0615228	-0.659544	1
1407	3		-0.146358	-0.173845	0.473252	-0.13	-0.0615228	-1.65954	0
1408	3	6	-0.146358	-0.173845	0.473252	-0.13	-0.0615228	-1.65954	1
1409	3	6	-0.146358	-0.173845	0.473252	-0.13	-0.0615228	-0.659544	0
1410	3		-0.146358	-0.173845	0.473252	-0.13	-0.0615228	0.340456	1
1411	3	8	-0.146358	-0.173845	0.473252	-0.13	-0.0615228	-1.65954	1
1412	3		-0.146358	-0.173845	0.473252	-0.13	-0.0615228	-0.659544	1
1413	3	6	-0.146358	-0.173845	0.473252	-0.13	-0.0615228	1.34046	1
1414	3		-0.146358	-0.173845	0.473252	-0.13	-0.0615228	0.340456	0
1415	3	11	-0.146358	-0.173845	0.473252	-0.13	-0.0615228	-0.659544	0
1416	3		-0.146358	-0.173845	0.473252	-0.13	-0.0615228	2.34046	1
1417	3	6	-0.146358	-0.173845	0.473252	-0.13	-0.0615228	-0.659544	0
1419	3		-0.146358	-0.173845	0.473252	-0.13	-0.0615228	-0.659544	0
1420	3	11	-0.146358	-0.173845	0.473252	-0.13	-0.0615228	-0.659544	0
1421	3	6	-0.146358	-0.173845	0.473252	-0.13	-0.0615228	1.34046	1
1422	3	9	-0.146358	-0.173845	0.473252	-0.13	-0.0615228	2.34046	1
1423	3	4	-0.146358	-0.173845	0.473252	-0.13	-0.0615228	-0.659544	0
1424	3		-0.146358	-0.173845	0.473252	-0.13	-0.0615228	-0.659544	1
1425	3	8	-0.146358	-0.173845	0.473252	-0.13	-0.0615228	-0.659544	0
1426	3		-0.146358	-0.173845	0.473252	-0.13	-0.0615228	-0.659544	0
1427	3	7	-0.146358	-0.173845	0.473252	-0.13	-0.0615228	-0.659544	1
1428	3		-0.146358	-0.173845	0.473252	-0.13	-0.0615228	2.34046	1
1429	3	11	-0.146358	-0.173845	0.473252	-0.13	-0.0615228	-1.65954	1
1430	3		-0.146358	-0.173845	0.473252	-0.13	-0.0615228	-0.659544	0
1431	3	11	-0.146358	-0.173845	0.473252	-0.13	-0.0615228	-0.659544	1
1432	3	6	-0.146358	-0.173845	0.473252	-0.13	-0.0615228	0.340456	0
1433	3		-0.146358	-0.173845	0.473252	-0.13	-0.0615228	-1.65954	0
1434	3	6	-0.146358	-0.173845	0.473252	-0.13	-0.0615228	1.34046	0
1435	3	6	-0.146358	-0.173845	0.473252	-0.13	-0.0615228	0.340456	0
1436	3	6	-0.146358	-0.173845	0.473252	-0.13	-0.0615228	-0.659544	0
1437	3		-0.146358	-0.173845	0.473252	-0.13	-0.0615228	-0.659544	0
1438	3	7	-0.146358	-0.173845	0.473252	-0.13	-0.0615228	-0.659544	1
1439	3	6	-0.146358	-0.173845	0.473252	-0.13	-0.0615228	-1.65954	1
1440	3	9	-0.146358	-0.173845	0.473252	-0.13	-0.0615228	-0.659544	1
1441	3		-0.146358	-0.173845	0.473252	-0.13	-0.0615228	-0.659544	0
1442	3	9	-0.146358	-0.173845	0.473252	-0.13	-0.0615228	-0.659544	0
1443	3	9	-0.146358	-0.173845	0.473252	-0.13	-0.0615228	-1.65954	0
1445	3	8	-0.146358	-0.173845	0.473252	-0.13	-0.0615228	-0.659544	0
1446	3		-0.146358	-0.173845	0.473252	-0.13	-0.0615228	-0.659544	0
1447	3	11	-0.146358	-0.173845	0.473252	-0.13	-0.0615228	-0.659544	0
1448	3		-0.146358	-0.173845	0.473252	-0.13	-0.0615228	-0.659544	1
1449	3	11	-0.146358	-0.173845	0.473252	-0.13	-0.0615228	1.34046	0
1450	3	6	-0.146358	-0.173845	0.473252	-0.13	-0.0615228	1.34046	1
1451	3	11	-0.146358	-0.173845	0.473252	-0.13	-0.0615228	-1.65954	1
1825	3	6	-0.146358	-0.173845	0.473252	-0.13	-0.0615228	1.34046	1
1826	3	6	-0.146358	-0.173845	0.473252	-0.13	-0.0615228	-0.659544	1
1827	3	6	-0.146358	-0.173845	0.473252	-0.13	-0.0615228	-0.659544	0
1828	3	6	-0.146358	-0.173845	0.473252	-0.13	-0.0615228	2.34046	0
1829	3	9	-0.146358	-0.173845	0.473252	-0.13	-0.0615228	-0.659544	1
1830	3		-0.146358	-0.173845	0.473252	-0.13	-0.0615228	-0.659544	1
1831	3	6	-0.146358	-0.173845	0.473252	-0.13	-0.0615228	-0.659544	1
1832	3	8	-0.146358	-0.173845	0.473252	-0.13	-0.0615228	1.34046	1
1833	3		-0.146358	-0.173845	0.473252	-0.13	-0.0615228	2.34046	0
1834	3	8	-0.146358	-0.173845	0.473252	-0.13	-0.0615228	-0.659544	1
1835	3	7	-0.146358	-0.173845	0.473252	-0.13	-0.0615228	-0.659544	1
1836	3	6	-0.146358	-0.173845	0.473252	-0.13	-0.0615228	-0.659544	0
1837	3	6	-0.146358	-0.173845	0.473252	-0.13	-0.0615228	0.340456	0
1838	3	7	-0.146358	-0.173845	0.473252	-0.13	-0.0615228	-0.659544	1
1839	3		-0.146358	-0.173845	0.473252	-0.13	-0.0615228	-0.659544	1
1840	3	9	-0.146358	-0.173845	0.473252	-0.13	-0.0615228	-0.659544	1
1841	3		-0.146358	-0.173845	0.473252	-0.13	-0.0615228	1.34046	0
1842	3	6	-0.146358	-0.173845	0.473252	-0.13	-0.0615228	1.34046	0
1843	3		-0.146358	-0.173845	0.473252	-0.13	-0.0615228	-0.659544	1
1844	3	7	-0.146358	-0.173845	0.473252	-0.13	-0.0615228	-0.659544	1
1845	3	4	-0.146358	-0.173845	0.473252	-0.13	-0.0615228	2.34046	1
1846	3		-0.146358	-0.173845	0.473252	-0.13	-0.0615228	-0.659544	1
1847	3	6	-0.146358	-0.173845	0.473252	-0.13	-0.0615228	1.34046	0
1848	3	9	-0.146358	-0.173845	0.473252	-0.13	-0.0615228	-0.659544	0
1849	3	9	-0.146358	-0.173845	0.473252	-0.13	-0.0615228	-0.659544	1
1850	3		-0.146358	-0.173845	0.473252	-0.13	-0.0615228	1.34046	1
1851	3	10	-0.146358	-0.173845	0.473252	-0.13	-0.0615228	-0.659544	1
1852	3		-0.146358	-0.173845	0.473252	-0.13	-0.0615228	0.340456	1
1853	3	7	-0.146358	-0.173845	0.473252	-0.13	-0.0615228	-0.659544	0
1854	3	12	-0.146358	-0.173845	0.473252	-0.13	-0.0615228	1.34046	1
1855	3		-0.146358	-0.173845	0.473252	-0.13	-0.0615228	-0.659544	0
1856	3	6	-0.146358	-0.173845	0.473252	-0.13	-0.0615228	-0.659544	0
1857	3	11	-0.146358	-0.173845	0.473252	-0.13	-0.0615228	-0.659544	0
1858	3		-0.146358	-0.173845	0.473252	-0.13	-0.0615228	1.34046	0
1859	3	7	-0.146358	-0.173845	0.473252	-0.13	-0.0615228	2.34046	1
1860	3		-0.146358	-0.173845	0.473252	-0.13	-0.0615228	-0.659544	0
1861	3	6	-0.146358	-0.173845	0.473252	-0.13	-0.0615228	0.340456	1
1871	3		-0.146358	-0.173845	0.473252	-0.13	-0.0615228	0.340456	1
1872	3	9	-0.146358	-0.173845	0.473252	-0.13	-0.0615228	-1.65954	0
1873	3		-0.146358	-0.173845	0.473252	-0.13	-0.0615228	-0.659544	0
1874	3	7	-0.146358	-0.173845	0.473252	-0.13	-0.0615228	-0.659544	0
1875	3		-0.146358	-0.173845	0.473252	-0.13	-0.0615228	0.340456	1
1876	3		-0.146358	-0.173845	0.473252	-0.13	-0.0615228	-0.659544	0
1877	3	9	-0.146358	-0.173845	0.473252	-0.13	-0.0615228	-0.659544	1
1878	3	6	-0.146358	-0.173845	0.473252	-0.13	-0.0615228	2.34046	1
1879	3	7	-0.146358	-0.173845	0.473252	-0.13	-0.0615228	-0.659544	1
1880	3	7	-0.146358	-0.173845	0.473252	-0.13	-0.0615228	-0.659544	0
1881	3		-0.146358	-0.173845	0.473252	-0.13	-0.0615228	1.34046	1
8123	3	5	-0.146358	-0.173845	0.473252	-0.13	-0.0615228	1.34046	0
8124	3	7	-0.146358	-0.173845	0.473252	-0.13	-0.0615228	-0.659544	1
8130	3	10	-0.146358	-0.173845	0.473252	-0.13	-0.0615228	-1.65954	1
8132	3	7	-0.146358	-0.173845	0.473252	-0.13	-0.0615228	1.34046	1
8136	3	9	-0.146358	-0.173845	0.473252	-0.13	-0.0615228	2.34046	1
8137	3	5	-0.146358	-0.173845	0.473252	-0.13	-0.0615228	1.34046	1
8138	3	6	-0.146358	-0.173845	0.473252	-0.13	-0.0615228	2.34046	0
8139	3		-0.146358	-0.173845	0.473252	-0.13	-0.0615228	-0.659544	1
8140	3		-0.146358	-0.173845	0.473252	-0.13	-0.0615228	-0.659544	1
8141	3		-0.146358	-0.173845	0.473252	-0.13	-0.0615228	-0.659544	0
8142	3	5	-0.146358	-0.173845	0.473252	-0.13	-0.0615228	-0.659544	0
8143	3	5	-0.146358	-0.173845	0.473252	-0.13	-0.0615228	2.34046	0
8144	3		-0.146358	-0.173845	0.473252	-0.13	-0.0615228	-0.659544	0
8146	3	5	-0.146358	-0.173845	0.473252	-0.13	-0.0615228	-0.659544	0
8147	3	5	-0.146358	-0.173845	0.473252	-0.13	-0.0615228	2.34046	1
8148	3		-0.146358	-0.173845	0.473252	-0.13	-0.0615228	0.340456	1
8150	3	5	-0.146358	-0.173845	0.473252	-0.13	-0.0615228	-0.659544	0
8151	3	5	-0.146358	-0.173845	0.473252	-0.13	-0.0615228	-0.659544	1
8152	3	5	-0.146358	-0.173845	0.473252	-0.13	-0.0615228	1.34046	0
8154	3	5	-0.146358	-0.173845	0.473252	-0.13	-0.0615228	-0.659544	0
8155	3	5	-0.146358	-0.173845	0.473252	-0.13	-0.0615228	-0.659544	0
8158	3	5	-0.146358	-0.173845	0.473252	-0.13	-0.0615228	1.34046	0
8159	3	5	-0.146358	-0.173845	0.473252	-0.13	-0.0615228	-0.659544	1
8160	3	6	-0.146358	-0.173845	0.473252	-0.13	-0.0615228	-0.659544	1
8161	3	5	-0.146358	-0.173845	0.473252	-0.13	-0.0615228	-0.659544	0
8162	3	5	-0.146358	-0.173845	0.473252	-0.13	-0.0615228	-1.65954	0
8242	3	5	-0.146358	-0.173845	0.473252	-0.13	-0.0615228	-0.659544	0
8245	3		-0.146358	-0.173845	0.473252	-0.13	-0.0615228	1.34046	0
8250	3		-0.146358	-0.173845	0.473252	-0.13	-0.0615228	1.34046	0
8251	3		-0.146358	-0.173845	0.473252	-0.13	-0.0615228	-1.65954	0
8253	3	10	-0.146358	-0.173845	0.473252	-0.13	-0.0615228	-0.659544	0
8254	3	5	-0.146358	-0.173845	0.473252	-0.13	-0.0615228	1.34046	1
8255	3	5	-0.146358	-0.173845	0.473252	-0.13	-0.0615228	-0.659544	0
8257	3	9	-0.146358	-0.173845	0.473252	-0.13	-0.0615228	-0.659544	1
8258	3	5	-0.146358	-0.173845	0.473252	-0.13	-0.0615228	2.34046	0
8259	3		-0.146358	-0.173845	0.473252	-0.13	-0.0615228	0.340456	1
8260	3	7	-0.146358	-0.173845	0.473252	-0.13	-0.0615228	-0.659544	1
8348	3	5	-0.146358	-0.173845	0.473252	-0.13	-0.0615228	1.34046	0
8401	3	9	-0.146358	-0.173845	0.473252	-0.13	-0.0615228	-0.659544	1
8402	3	5	-0.146358	-0.173845	0.473252	-0.13	-0.0615228	0.340456	0
8403	3		-0.146358	-0.173845	0.473252	-0.13	-0.0615228	2.34046	1
8470	3		-0.146358	-0.173845	0.473252	-0.13	-0.0615228	1.34046	0
8471	3	5	-0.146358	-0.173845	0.473252	-0.13	-0.0615228	-1.65954	0
8472	3	8	-0.146358	-0.173845	0.473252	-0.13	-0.0615228	1.34046	0
8473	3	5	-0.146358	-0.173845	0.473252	-0.13	-0.0615228	1.34046	1
8542	3		-0.146358	-0.173845	0.473252	-0.13	-0.0615228	-0.659544	1
8543	3		-0.146358	-0.173845	0.473252	-0.13	-0.0615228	-0.659544	0
8544	3	5	-0.146358	-0.173845	0.473252	-0.13	-0.0615228	-0.659544	0
8546	3	6	-0.146358	-0.173845	0.473252	-0.13	-0.0615228	-0.659544	1
8547	3		-0.146358	-0.173845	0.473252	-0.13	-0.0615228	-0.659544	0
8548	3	8	-0.146358	-0.173845	0.473252	-0.13	-0.0615228	-0.659544	0
8549	3		-0.146358	-0.173845	0.473252	-0.13	-0.0615228	1.34046	1
8550	3	5	-0.146358	-0.173845	0.473252	-0.13	-0.0615228	0.340456	1
8551	3	9	-0.146358	-0.173845	0.473252	-0.13	-0.0615228	-0.659544	1
8552	3	6	-0.146358	-0.173845	0.473252	-0.13	-0.0615228	-0.659544	1
8553	3		-0.146358	-0.173845	0.473252	-0.13	-0.0615228	-0.659544	0
8554	3	6	-0.146358	-0.173845	0.473252	-0.13	-0.0615228	-0.659544	0
8556	3		-0.146358	-0.173845	0.473252	-0.13	-0.0615228	0.340456	1
8557	3	10	-0.146358	-0.173845	0.473252	-0.13	-0.0615228	-0.659544	0
8558	3	5	-0.146358	-0.173845	0.473252	-0.13	-0.0615228	1.34046	0
8559	3	9	-0.146358	-0.173845	0.473252	-0.13	-0.0615228	1.34046	1
8560	3	7	-0.146358	-0.173845	0.473252	-0.13	-0.0615228	-0.659544	0
8562	3	5	-0.146358	-0.173845	0.473252	-0.13	-0.0615228	-0.659544	1
8563	3	5	-0.146358	-0.173845	0.473252	-0.13	-0.0615228	-0.659544	1
8564	3	6	-0.146358	-0.173845	0.473252	-0.13	-0.0615228	-1.65954	1
8565	3	7	-0.146358	-0.173845	0.473252	-0.13	-0.0615228	-0.659544	0
8566	3	7	-0.146358	-0.173845	0.473252	-0.13	-0.0615228	-0.659544	1
8567	3		-0.146358	-0.173845	0.473252	-0.13	-0.0615228	-1.65954	1
8568	3	8	-0.146358	-0.173845	0.473252	-0.13	-0.0615228	-1.65954	0
8569	3	8	-0.146358	-0.173845	0.473252	-0.13	-0.0615228	0.340456	1
8570	3		-0.146358	-0.173845	0.473252	-0.13	-0.0615228	-0.659544	0
8571	3		-0.146358	-0.173845	0.473252	-0.13	-0.0615228	-0.659544	0
8572	3	8	-0.146358	-0.173845	0.473252	-0.13	-0.0615228	2.34046	1
8573	3		-0.146358	-0.173845	0.473252	-0.13	-0.0615228	-0.659544	1
8574	3		-0.146358	-0.173845	0.473252	-0.13	-0.0615228	-0.659544	0
8575	3	5	-0.146358	-0.173845	0.473252	-0.13	-0.0615228	-0.659544	0
8576	3	3	-0.146358	-0.173845	0.473252	-0.13	-0.0615228	-0.659544	1
8577	3	7	-0.146358	-0.173845	0.473252	-0.13	-0.0615228	-0.659544	1
8578	3	5	-0.146358	-0.173845	0.473252	-0.13	-0.0615228	1.34046	1
8579	3	8	-0.146358	-0.173845	0.473252	-0.13	-0.0615228	-0.659544	1
8580	3		-0.146358	-0.173845	0.473252	-0.13	-0.0615228	-0.659544	0
8581	3	5	-0.146358	-0.173845	0.473252	-0.13	-0.0615228	-0.659544	0
8582	3	5	-0.146358	-0.173845	0.473252	-0.13	-0.0615228	0.340456	0
8583	3	5	-0.146358	-0.173845	0.473252	-0.13	-0.0615228	1.34046	1
8584	3	5	-0.146358	-0.173845	0.473252	-0.13	-0.0615228	1.34046	0
8585	3		-0.146358	-0.173845	0.473252	-0.13	-0.0615228	-0.659544	1
8586	3	5	-0.146358	-0.173845	0.473252	-0.13	-0.0615228	2.34046	0
8589	3	5	-0.146358	-0.173845	0.473252	-0.13	-0.0615228	2.34046	1
8590	3	5	-0.146358	-0.173845	0.473252	-0.13	-0.0615228	2.34046	0
8591	3		-0.146358	-0.173845	0.473252	-0.13	-0.0615228	-1.65954	0
8592	3		-0.146358	-0.173845	0.473252	-0.13	-0.0615228	-0.659544	1
8593	3	5	-0.146358	-0.173845	0.473252	-0.13	-0.0615228	0.340456	0
8595	3	5	-0.146358	-0.173845	0.473252	-0.13	-0.0615228	-0.659544	1
8596	3	6	-0.146358	-0.173845	0.473252	-0.13	-0.0615228	1.34046	1
8597	3	7	-0.146358	-0.173845	0.473252	-0.13	-0.0615228	-0.659544	1
8598	3	5	-0.146358	-0.173845	0.473252	-0.13	-0.0615228	2.34046	1
8599	3	5	-0.146358	-0.173845	0.473252	-0.13	-0.0615228	1.34046	0
8600	3		-0.146358	-0.173845	0.473252	-0.13	-0.0615228	2.34046	0
8603	3	5	-0.146358	-0.173845	0.473252	-0.13	-0.0615228	1.34046	1
8605	3	5	-0.146358	-0.173845	0.473252	-0.13	-0.0615228	2.34046	0
8606	3	5	-0.146358	-0.173845	0.473252	-0.13	-0.0615228	-0.659544	1
8607	3	5	-0.146358	-0.173845	0.473252	-0.13	-0.0615228	1.34046	0
8608	3		-0.146358	-0.173845	0.473252	-0.13	-0.0615228	1.34046	0
8609	3	5	-0.146358	-0.173845	0.473252	-0.13	-0.0615228	-0.659544	0
8611	3	9	-0.146358	-0.173845	0.473252	-0.13	-0.0615228	0.340456	1
8613	3	7	-0.146358	-0.173845	0.473252	-0.13	-0.0615228	0.340456	0
8614	3		-0.146358	-0.173845	0.473252	-0.13	-0.0615228	-0.659544	0
8615	3		-0.146358	-0.173845	0.473252	-0.13	-0.0615228	-0.659544	1
8616	3		-0.146358	-0.173845	0.473252	-0.13	-0.0615228	-0.659544	0
8617	3		-0.146358	-0.173845	0.473252	-0.13	-0.0615228	2.34046	0
8618	3	5	-0.146358	-0.173845	0.473252	-0.13	-0.0615228	1.34046	0
8619	3	6	-0.146358	-0.173845	0.473252	-0.13	-0.0615228	-0.659544	0
8620	3	5	-0.146358	-0.173845	0.473252	-0.13	-0.0615228	1.34046	0
8621	3	6	-0.146358	-0.173845	0.473252	-0.13	-0.0615228	-0.659544	1
8623	3		-0.146358	-0.173845	0.473252	-0.13	-0.0615228	2.34046	0
8624	3	5	-0.146358	-0.173845	0.473252	-0.13	-0.0615228	2.34046	0
8625	3	5	-0.146358	-0.173845	0.473252	-0.13	-0.0615228	1.34046	0
8626	3	5	-0.146358	-0.173845	0.473252	-0.13	-0.0615228	2.34046	0
8629	3		-0.146358	-0.173845	0.473252	-0.13	-0.0615228	2.34046	1
8630	3	5	-0.146358	-0.173845	0.473252	-0.13	-0.0615228	2.34046	0
8631	3		-0.146358	-0.173845	0.473252	-0.13	-0.0615228	-0.659544	0
8632	3	5	-0.146358	-0.173845	0.473252	-0.13	-0.0615228	1.34046	1
8633	3		-0.146358	-0.173845	0.473252	-0.13	-0.0615228	-0.659544	1
8634	3	8	-0.146358	-0.173845	0.473252	-0.13	-0.0615228	-0.659544	1
8635	3	5	-0.146358	-0.173845	0.473252	-0.13	-0.0615228	1.34046	1
8636	3		-0.146358	-0.173845	0.473252	-0.13	-0.0615228	1.34046	1
8638	3	5	-0.146358	-0.173845	0.473252	-0.13	-0.0615228	-0.659544	1
8639	3	5	-0.146358	-0.173845	0.473252	-0.13	-0.0615228	-0.659544	1
8650	3	5	-0.146358	-0.173845	0.473252	-0.13	-0.0615228	-0.659544	1
8651	3		-0.146358	-0.173845	0.473252	-0.13	-0.0615228	1.34046	1
8652	3	6	-0.146358	-0.173845	0.473252	-0.13	-0.0615228	1.34046	0
8654	3	4	-0.146358	-0.173845	0.473252	-0.13	-0.0615228	-0.659544	1
8655	3	5	-0.146358	-0.173845	0.473252	-0.13	-0.0615228	2.34046	0
8656	3	5	-0.146358	-0.173845	0.473252	-0.13	-0.0615228	-0.659544	1
8657	3	10	-0.146358	-0.173845	0.473252	-0.13	-0.0615228	-0.659544	1
8658	3	5	-0.146358	-0.173845	0.473252	-0.13	-0.0615228	-1.65954	0
8660	3	6	-0.146358	-0.173845	0.473252	-0.13	-0.0615228	-0.659544	1
8661	3		-0.146358	-0.173845	0.473252	-0.13	-0.0615228	-0.659544	1
8662	3		-0.146358	-0.173845	0.473252	-0.13	-0.0615228	-0.659544	0
9007	3		-0.146358	-0.173845	0.473252	-0.13	-0.0615228	-0.659544	0
9008	3	5	-0.146358	-0.173845	0.473252	-0.13	-0.0615228	0.340456	0
9009	3		-0.146358	-0.173845	0.473252	-0.13	-0.0615228	-0.659544	1
9010	3	6	-0.146358	-0.173845	0.473252	-0.13	-0.0615228	0.340456	1
9011	3		-0.146358	-0.173845	0.473252	-0.13	-0.0615228	-1.65954	0
9012	3	7	-0.146358	-0.173845	0.473252	-0.13	-0.0615228	-1.65954	1
9013	3	6	-0.146358	-0.173845	0.473252	-0.13	-0.0615228	-1.65954	1
9014	3	7	-0.146358	-0.173845	0.473252	-0.13	-0.0615228	-0.659544	0
9031	3	7	-0.146358	-0.173845	0.473252	-0.13	-0.0615228	-0.659544	0
9032	3	10	-0.146358	-0.173845	0.473252	-0.13	-0.0615228	-1.65954	1
9033	3	6	-0.146358	-0.173845	0.473252	-0.13	-0.0615228	-0.659544	0
9034	3		-0.146358	-0.173845	0.473252	-0.13	-0.0615228	-0.659544	0
9035	3	5	-0.146358	-0.173845	0.473252	-0.13	-0.0615228	-0.659544	0
9036	3		-0.146358	-0.173845	0.473252	-0.13	-0.0615228	-0.659544	0
9037	3	5	-0.146358	-0.173845	0.473252	-0.13	-0.0615228	0.340456	0
9038	3	5	-0.146358	-0.173845	0.473252	-0.13	-0.0615228	2.34046	1
9039	3		-0.146358	-0.173845	0.473252	-0.13	-0.0615228	-0.659544	1
9040	3		-0.146358	-0.173845	0.473252	-0.13	-0.0615228	-0.659544	1
9041	3		-0.146358	-0.173845	0.473252	-0.13	-0.0615228	0.340456	1
9042	3		-0.146358	-0.173845	0.473252	-0.13	-0.0615228	-0.659544	1
9043	3	5	-0.146358	-0.173845	0.473252	-0.13	-0.0615228	-0.659544	1
9044	3	9	-0.146358	-0.173845	0.473252	-0.13	-0.0615228	-1.65954	1
9045	3	5	-0.146358	-0.173845	0.473252	-0.13	-0.0615228	0.340456	1
9046	3		-0.146358	-0.173845	0.473252	-0.13	-0.0615228	-0.659544	1
9047	3		-0.146358	-0.173845	0.473252	-0.13	-0.0615228	-0.659544	1
9048	3	5	-0.146358	-0.173845	0.473252	-0.13	-0.0615228	-0.659544	0
9049	3		-0.146358	-0.173845	0.473252	-0.13	-0.0615228	-1.65954	0
9050	3	9	-0.146358	-0.173845	0.473252	-0.13	-0.0615228	-1.65954	0
9051	3	8	-0.146358	-0.173845	0.473252	-0.13	-0.0615228	-1.65954	0
9052	3		-0.146358	-0.173845	0.473252	-0.13	-0.0615228	-0.659544	0
9053	3	5	-0.146358	-0.173845	0.473252	-0.13	-0.0615228	-0.659544	0
9054	3		-0.146358	-0.173845	0.473252	-0.13	-0.0615228	-0.659544	0
9055	3	5	-0.146358	-0.173845	0.473252	-0.13	-0.0615228	-0.659544	0
9056	3	5	-0.146358	-0.173845	0.473252	-0.13	-0.0615228	-0.659544	0
9057	3	5	-0.146358	-0.173845	0.473252	-0.13	-0.0615228	-0.659544	1
9058	3	5	-0.146358	-0.173845	0.473252	-0.13	-0.0615228	-0.659544	1
9059	3	7	-0.146358	-0.173845	0.473252	-0.13	-0.0615228	-1.65954	0
9060	3		-0.146358	-0.173845	0.473252	-0.13	-0.0615228	1.34046	0
9061	3	7	-0.146358	-0.173845	0.473252	-0.13	-0.0615228	-0.659544	0
9062	3	5	-0.146358	-0.173845	0.473252	-0.13	-0.0615228	-0.659544	1
9063	3	5	-0.146358	-0.173845	0.473252	-0.13	-0.0615228	-0.659544	1
9280	3	5	-0.146358	-0.173845	0.473252	-0.13	-0.0615228	-0.659544	1
9281	3		-0.146358	-0.173845	0.473252	-0.13	-0.0615228	-0.659544	0
9290	3		-0.146358	-0.173845	0.473252	-0.13	-0.0615228	1.34046	1
10145	3	6	-0.146358	-0.173845	0.473252	-0.13	-0.0615228	1.34046	0
10146	3	6	-0.146358	-0.173845	0.473252	-0.13	-0.0615228	1.34046	1
10148	3	9	-0.146358	-0.173845	0.473252	-0.13	-0.0615228	-1.65954	1
10152	3		-0.146358	-0.173845	0.473252	-0.13	-0.0615228	2.34046	0
10153	3	6	-0.146358	-0.173845	0.473252	-0.13	-0.0615228	-0.659544	1
10157	3	6	-0.146358	-0.173845	0.473252	-0.13	-0.0615228	1.34046	0
10158	3	9	-0.146358	-0.173845	0.473252	-0.13	-0.0615228	-1.65954	0
10159	3	7	-0.146358	-0.173845	0.473252	-0.13	-0.0615228	-0.659544	0
10160	3	6	-0.146358	-0.173845	0.473252	-0.13	-0.0615228	1.34046	1
10161	3		-0.146358	-0.173845	0.473252	-0.13	-0.0615228	1.34046	1
10162	3	6	-0.146358	-0.173845	0.473252	-0.13	-0.0615228	2.34046	0
10164	3	6	-0.146358	-0.173845	0.473252	-0.13	-0.0615228	-0.659544	0
10165	3	6	-0.146358	-0.173845	0.473252	-0.13	-0.0615228	-0.659544	1
10166	3		-0.146358	-0.173845	0.473252	-0.13	-0.0615228	-0.659544	0
10167	3		-0.146358	-0.173845	0.473252	-0.13	-0.0615228	1.34046	1
10168	3	6	-0.146358	-0.173845	0.473252	-0.13	-0.0615228	-0.659544	1
10169	3	6	-0.146358	-0.173845	0.473252	-0.13	-0.0615228	-0.659544	0
10170	3	8	-0.146358	-0.173845	0.473252	-0.13	-0.0615228	-0.659544	0
10171	3	8	-0.146358	-0.173845	0.473252	-0.13	-0.0615228	1.34046	1
10172	3		-0.146358	-0.173845	0.473252	-0.13	-0.0615228	1.34046	1
10174	3	7	-0.146358	-0.173845	0.473252	-0.13	-0.0615228	-0.659544	1
10175	3		-0.146358	-0.173845	0.473252	-0.13	-0.0615228	1.34046	1
10176	3	6	-0.146358	-0.173845	0.473252	-0.13	-0.0615228	1.34046	0
10177	3		-0.146358	-0.173845	0.473252	-0.13	-0.0615228	-0.659544	1
10178	3		-0.146358	-0.173845	0.473252	-0.13	-0.0615228	2.34046	1
10273	3	6	-0.146358	-0.173845	0.473252	-0.13	-0.0615228	-0.659544	1
10274	3		-0.146358	-0.173845	0.473252	-0.13	-0.0615228	-0.659544	0
10275	3	6	-0.146358	-0.173845	0.473252	-0.13	-0.0615228	-0.659544	1
10276	3		-0.146358	-0.173845	0.473252	-0.13	-0.0615228	2.34046	0
10277	3	10	-0.146358	-0.173845	0.473252	-0.13	-0.0615228	-0.659544	1
10281	3	11	-0.146358	-0.173845	0.473252	-0.13	-0.0615228	1.34046	0
10282	3	7	-0.146358	-0.173845	0.473252	-0.13	-0.0615228	-0.659544	1
10283	3	9	-0.146358	-0.173845	0.473252	-0.13	-0.0615228	-0.659544	1
10290	3	11	-0.146358	-0.173845	0.473252	-0.13	-0.0615228	-0.659544	1
10291	3		-0.146358	-0.173845	0.473252	-0.13	-0.0615228	-0.659544	0
10292	3		-0.146358	-0.173845	0.473252	-0.13	-0.0615228	-1.65954	1
10293	3		-0.146358	-0.173845	0.473252	-0.13	-0.0615228	-0.659544	0
10304	3	6	-0.146358	-0.173845	0.473252	-0.13	-0.0615228	0.340456	0
10320	3	6	-0.146358	-0.173845	0.473252	-0.13	-0.0615228	1.34046	0
10481	3		-0.146358	-0.173845	0.473252	-0.13	-0.0615228	-0.659544	1
10482	3	6	-0.146358	-0.173845	0.473252	-0.13	-0.0615228	1.34046	0
10483	3	9	-0.146358	-0.173845	0.473252	-0.13	-0.0615228	1.34046	0
10484	3		-0.146358	-0.173845	0.473252	-0.13	-0.0615228	-0.659544	0
10485	3	12	-0.146358	-0.173845	0.473252	-0.13	-0.0615228	-0.659544	1
10568	3		-0.146358	-0.173845	0.473252	-0.13	-0.0615228	-0.659544	0
10569	3		-0.146358	-0.173845	0.473252	-0.13	-0.0615228	-0.659544	1
10572	3	6	-0.146358	-0.173845	0.473252	-0.13	-0.0615228	-0.659544	1
10574	3	10	-0.146358	-0.173845	0.473252	-0.13	-0.0615228	-1.65954	1
10575	3	6	-0.146358	-0.173845	0.473252	-0.13	-0.0615228	-0.659544	1
10576	3		-0.146358	-0.173845	0.473252	-0.13	-0.0615228	1.34046	0
10577	3	6	-0.146358	-0.173845	0.473252	-0.13	-0.0615228	2.34046	0
10578	3	6	-0.146358	-0.173845	0.473252	-0.13	-0.0615228	2.34046	1
10644	3	7	-0.146358	-0.173845	0.473252	-0.13	-0.0615228	-0.659544	1
10645	3	6	-0.146358	-0.173845	0.473252	-0.13	-0.0615228	-0.659544	0
10647	3		-0.146358	-0.173845	0.473252	-0.13	-0.0615228	0.340456	0
10648	3	6	-0.146358	-0.173845	0.473252	-0.13	-0.0615228	-0.659544	0
10649	3		-0.146358	-0.173845	0.473252	-0.13	-0.0615228	-0.659544	1
10650	3		-0.146358	-0.173845	0.473252	-0.13	-0.0615228	0.340456	1
10651	3		-0.146358	-0.173845	0.473252	-0.13	-0.0615228	-0.659544	1
10652	3		-0.146358	-0.173845	0.473252	-0.13	-0.0615228	-0.659544	0
10653	3		-0.146358	-0.173845	0.473252	-0.13	-0.0615228	-1.65954	1
10654	3		-0.146358	-0.173845	0.473252	-0.13	-0.0615228	-0.659544	1
10655	3		-0.146358	-0.173845	0.473252	-0.13	-0.0615228	-1.65954	1
10657	3	9	-0.146358	-0.173845	0.473252	-0.13	-0.0615228	-0.659544	1
10658	3	11	-0.146358	-0.173845	0.473252	-0.13	-0.0615228	-0.659544	1
10659	3	8	-0.146358	-0.173845	0.473252	-0.13	-0.0615228	-0.659544	1
10660	3		-0.146358	-0.173845	0.473252	-0.13	-0.0615228	1.34046	1
10661	3	8	-0.146358	-0.173845	0.473252	-0.13	-0.0615228	1.34046	1
10664	3	6	-0.146358	-0.173845	0.473252	-0.13	-0.0615228	2.34046	0
10665	3	6	-0.146358	-0.173845	0.473252	-0.13	-0.0615228	2.34046	0
10666	3		-0.146358	-0.173845	0.473252	-0.13	-0.0615228	2.34046	1
10667	3	7	-0.146358	-0.173845	0.473252	-0.13	-0.0615228	-0.659544	1
10669	3		-0.146358	-0.173845	0.473252	-0.13	-0.0615228	-0.659544	1
10670	3	6	-0.146358	-0.173845	0.473252	-0.13	-0.0615228	-0.659544	0
10671	3		-0.146358	-0.173845	0.473252	-0.13	-0.0615228	-0.659544	0
10672	3	7	-0.146358	-0.173845	0.473252	-0.13	-0.0615228	-0.659544	1
10673	3		-0.146358	-0.173845	0.473252	-0.13	-0.0615228	-0.659544	0
10674	3	7	-0.146358	-0.173845	0.473252	-0.13	-0.0615228	-0.659544	1
10675	3		-0.146358	-0.173845	0.473252	-0.13	-0.0615228	-0.659544	0
10676	3	7	-0.146358	-0.173845	0.473252	-0.13	-0.0615228	-0.659544	0
10677	3	6	-0.146358	-0.173845	0.473252	-0.13	-0.0615228	1.34046	1
10678	3	6	-0.146358	-0.173845	0.473252	-0.13	-0.0615228	-0.659544	1
10679	3	8	-0.146358	-0.173845	0.473252	-0.13	-0.0615228	-0.659544	1
10680	3	6	-0.146358	-0.173845	0.473252	-0.13	-0.0615228	2.34046	0
10681	3		-0.146358	-0.173845	0.473252	-0.13	-0.0615228	-0.659544	1
10682	3	6	-0.146358	-0.173845	0.473252	-0.13	-0.0615228	0.340456	0
10683	3	6	-0.146358	-0.173845	0.473252	-0.13	-0.0615228	-0.659544	1
10684	3		-0.146358	-0.173845	0.473252	-0.13	-0.0615228	1.34046	1
10685	3	6	-0.146358	-0.173845	0.473252	-0.13	-0.0615228	1.34046	1
10686	3	6	-0.146358	-0.173845	0.473252	-0.13	-0.0615228	1.34046	0
10687	3	6	-0.146358	-0.173845	0.473252	-0.13	-0.0615228	-0.659544	0
10688	3		-0.146358	-0.173845	0.473252	-0.13	-0.0615228	-0.659544	0
10689	3	8	-0.146358	-0.173845	0.473252	-0.13	-0.0615228	-0.659544	0
10690	3		-0.146358	-0.173845	0.473252	-0.13	-0.0615228	-1.65954	0
10691	3	7	-0.146358	-0.173845	0.473252	-0.13	-0.0615228	-0.659544	0
10692	3	9	-0.146358	-0.173845	0.473252	-0.13	-0.0615228	2.34046	1
10693	3	6	-0.146358	-0.173845	0.473252	-0.13	-0.0615228	0.340456	0
10694	3		-0.146358	-0.173845	0.473252	-0.13	-0.0615228	-0.659544	0
10695	3	8	-0.146358	-0.173845	0.473252	-0.13	-0.0615228	-0.659544	1
10696	3	7	-0.146358	-0.173845	0.473252	-0.13	-0.0615228	-0.659544	0
10697	3	8	-0.146358	-0.173845	0.473252	-0.13	-0.0615228	-0.659544	0
10698	3		-0.146358	-0.173845	0.473252	-0.13	-0.0615228	-0.659544	1
10699	3	9	-0.146358	-0.173845	0.473252	-0.13	-0.0615228	-0.659544	1
10701	3	7	-0.146358	-0.173845	0.473252	-0.13	-0.0615228	-0.659544	1
10702	3		-0.146358	-0.173845	0.473252	-0.13	-0.0615228	-1.65954	1
10704	3		-0.146358	-0.173845	0.473252	-0.13	-0.0615228	1.34046	1
10705	3	6	-0.146358	-0.173845	0.473252	-0.13	-0.0615228	-1.65954	0
10706	3	6	-0.146358	-0.173845	0.473252	-0.13	-0.0615228	1.34046	1
10707	3		-0.146358	-0.173845	0.473252	-0.13	-0.0615228	-0.659544	1
10709	3		-0.146358	-0.173845	0.473252	-0.13	-0.0615228	1.34046	0
10710	3	6	-0.146358	-0.173845	0.473252	-0.13	-0.0615228	-0.659544	0
10711	3	6	-0.146358	-0.173845	0.473252	-0.13	-0.0615228	2.34046	1
10712	3		-0.146358	-0.173845	0.473252	-0.13	-0.0615228	2.34046	1
10713	3	8	-0.146358	-0.173845	0.473252	-0.13	-0.0615228	0.340456	1
10714	3		-0.146358	-0.173845	0.473252	-0.13	-0.0615228	1.34046	1
10715	3	6	-0.146358	-0.173845	0.473252	-0.13	-0.0615228	0.340456	0
10716	3	8	-0.146358	-0.173845	0.473252	-0.13	-0.0615228	-0.659544	0
10717	3		-0.146358	-0.173845	0.473252	-0.13	-0.0615228	-0.659544	1
10718	3	9	-0.146358	-0.173845	0.473252	-0.13	-0.0615228	-0.659544	1
10719	3	7	-0.146358	-0.173845	0.473252	-0.13	-0.0615228	-0.659544	1
10720	3		-0.146358	-0.173845	0.473252	-0.13	-0.0615228	-0.659544	1
10721	3	6	-0.146358	-0.173845	0.473252	-0.13	-0.0615228	-0.659544	1
10723	3	12	-0.146358	-0.173845	0.473252	-0.13	-0.0615228	-0.659544	1
10724	3		-0.146358	-0.173845	0.473252	-0.13	-0.0615228	-0.659544	1
10725	3	6	-0.146358	-0.173845	0.473252	-0.13	-0.0615228	-0.659544	1
10726	3		-0.146358	-0.173845	0.473252	-0.13	-0.0615228	2.34046	0
10727	3	6	-0.146358	-0.173845	0.473252	-0.13	-0.0615228	-0.659544	0
10729	3	7	-0.146358	-0.173845	0.473252	-0.13	-0.0615228	2.34046	1
10730	3	11	-0.146358	-0.173845	0.473252	-0.13	-0.0615228	-0.659544	0
10731	3	10	-0.146358	-0.173845	0.473252	-0.13	-0.0615228	-1.65954	0
10732	3	6	-0.146358	-0.173845	0.473252	-0.13	-0.0615228	2.34046	1
10733	3	10	-0.146358	-0.173845	0.473252	-0.13	-0.0615228	-0.659544	1
10734	3	6	-0.146358	-0.173845	0.473252	-0.13	-0.0615228	-0.659544	1
10735	3	6	-0.146358	-0.173845	0.473252	-0.13	-0.0615228	2.34046	1
10736	3		-0.146358	-0.173845	0.473252	-0.13	-0.0615228	2.34046	0
10737	3	6	-0.146358	-0.173845	0.473252	-0.13	-0.0615228	2.34046	0
10738	3		-0.146358	-0.173845	0.473252	-0.13	-0.0615228	-0.659544	1
10739	3	6	-0.146358	-0.173845	0.473252	-0.13	-0.0615228	2.34046	1
10740	3	6	-0.146358	-0.173845	0.473252	-0.13	-0.0615228	0.340456	1
10741	3		-0.146358	-0.173845	0.473252	-0.13	-0.0615228	-1.65954	1
10742	3	7	-0.146358	-0.173845	0.473252	-0.13	-0.0615228	-0.659544	1
10744	3		-0.146358	-0.173845	0.473252	-0.13	-0.0615228	-0.659544	1
10745	3	8	-0.146358	-0.173845	0.473252	-0.13	-0.0615228	-0.659544	0
10746	3		-0.146358	-0.173845	0.473252	-0.13	-0.0615228	-0.659544	1
10747	3	6	-0.146358	-0.173845	0.473252	-0.13	-0.0615228	-0.659544	1
10748	3	7	-0.146358	-0.173845	0.473252	-0.13	-0.0615228	-0.659544	0
10749	3	6	-0.146358	-0.173845	0.473252	-0.13	-0.0615228	0.340456	1
10750	3		-0.146358	-0.173845	0.473252	-0.13	-0.0615228	1.34046	0
10751	3	11	-0.146358	-0.173845	0.473252	-0.13	-0.0615228	1.34046	1
10752	3	7	-0.146358	-0.173845	0.473252	-0.13	-0.0615228	-0.659544	0
10753	3		-0.146358	-0.173845	0.473252	-0.13	-0.0615228	2.34046	0
10754	3	10	-0.146358	-0.173845	0.473252	-0.13	-0.0615228	-0.659544	0
10755	3	6	-0.146358	-0.173845	0.473252	-0.13	-0.0615228	-0.659544	0
10756	3		-0.146358	-0.173845	0.473252	-0.13	-0.0615228	-0.659544	1
10757	3		-0.146358	-0.173845	0.473252	-0.13	-0.0615228	1.34046	0
10758	3	6	-0.146358	-0.173845	0.473252	-0.13	-0.0615228	-0.659544	0
10759	3	6	-0.146358	-0.173845	0.473252	-0.13	-0.0615228	-0.659544	0
10761	3	9	-0.146358	-0.173845	0.473252	-0.13	-0.0615228	1.34046	1
10762	3		-0.146358	-0.173845	0.473252	-0.13	-0.0615228	0.340456	0
10764	3	6	-0.146358	-0.173845	0.473252	-0.13	-0.0615228	2.34046	0
10765	3	6	-0.146358	-0.173845	0.473252	-0.13	-0.0615228	2.34046	1
10766	3		-0.146358	-0.173845	0.473252	-0.13	-0.0615228	-0.659544	1
10767	3	7	-0.146358	-0.173845	0.473252	-0.13	-0.0615228	-0.659544	1
10768	3		-0.146358	-0.173845	0.473252	-0.13	-0.0615228	-1.65954	1
10769	3	10	-0.146358	-0.173845	0.473252	-0.13	-0.0615228	-0.659544	1
10770	3		-0.146358	-0.173845	0.473252	-0.13	-0.0615228	2.34046	1
10773	3	7	-0.146358	-0.173845	0.473252	-0.13	-0.0615228	-0.659544	1
10775	3		-0.146358	-0.173845	0.473252	-0.13	-0.0615228	1.34046	1
10777	3	8	-0.146358	-0.173845	0.473252	-0.13	-0.0615228	1.34046	1
10778	3		-0.146358	-0.173845	0.473252	-0.13	-0.0615228	-0.659544	1
10779	3	6	-0.146358	-0.173845	0.473252	-0.13	-0.0615228	1.34046	0
10780	3	9	-0.146358	-0.173845	0.473252	-0.13	-0.0615228	1.34046	1
10781	3	6	-0.146358	-0.173845	0.473252	-0.13	-0.0615228	2.34046	1
10782	3	6	-0.146358	-0.173845	0.473252	-0.13	-0.0615228	1.34046	0
10783	3		-0.146358	-0.173845	0.473252	-0.13	-0.0615228	-0.659544	1
10792	3	4	-0.146358	-0.173845	0.473252	-0.13	-0.0615228	1.34046	1
10793	3		-0.146358	-0.173845	0.473252	-0.13	-0.0615228	-0.659544	0
10794	3	9	-0.146358	-0.173845	0.473252	-0.13	-0.0615228	1.34046	0
10795	3	6	-0.146358	-0.173845	0.473252	-0.13	-0.0615228	1.34046	0
10796	3	6	-0.146358	-0.173845	0.473252	-0.13	-0.0615228	-0.659544	1
10797	3	6	-0.146358	-0.173845	0.473252	-0.13	-0.0615228	-0.659544	1
10798	3		-0.146358	-0.173845	0.473252	-0.13	-0.0615228	-0.659544	0
10813	3	6	-0.146358	-0.173845	0.473252	-0.13	-0.0615228	1.34046	1
10814	3	9	-0.146358	-0.173845	0.473252	-0.13	-0.0615228	-0.659544	1
10815	3	6	-0.146358	-0.173845	0.473252	-0.13	-0.0615228	0.340456	0
10817	3		-0.146358	-0.173845	0.473252	-0.13	-0.0615228	-1.65954	0
10818	3		-0.146358	-0.173845	0.473252	-0.13	-0.0615228	-1.65954	0
10819	3	6	-0.146358	-0.173845	0.473252	-0.13	-0.0615228	-0.659544	0
10821	3	6	-0.146358	-0.173845	0.473252	-0.13	-0.0615228	-0.659544	1
10822	3		-0.146358	-0.173845	0.473252	-0.13	-0.0615228	-0.659544	1
10823	3	6	-0.146358	-0.173845	0.473252	-0.13	-0.0615228	0.340456	0
10824	3	9	-0.146358	-0.173845	0.473252	-0.13	-0.0615228	-1.65954	1
10825	3	6	-0.146358	-0.173845	0.473252	-0.13	-0.0615228	-0.659544	0
10826	3		-0.146358	-0.173845	0.473252	-0.13	-0.0615228	-0.659544	0
10827	3		-0.146358	-0.173845	0.473252	-0.13	-0.0615228	-0.659544	1
10828	3		-0.146358	-0.173845	0.473252	-0.13	-0.0615228	-0.659544	0
10829	3	6	-0.146358	-0.173845	0.473252	-0.13	-0.0615228	-0.659544	0
10830	3		-0.146358	-0.173845	0.473252	-0.13	-0.0615228	-0.659544	0
11276	3	9	-0.146358	-0.173845	0.473252	-0.13	-0.0615228	0.340456	1
11277	3		-0.146358	-0.173845	0.473252	-0.13	-0.0615228	-0.659544	0
11278	3	9	-0.146358	-0.173845	0.473252	-0.13	-0.0615228	-0.659544	0
11279	3	8	-0.146358	-0.173845	0.473252	-0.13	-0.0615228	-0.659544	1
11280	3	9	-0.146358	-0.173845	0.473252	-0.13	-0.0615228	-1.65954	1
11281	3	7	-0.146358	-0.173845	0.473252	-0.13	-0.0615228	-0.659544	1
11293	3	10	-0.146358	-0.173845	0.473252	-0.13	-0.0615228	-0.659544	1
11294	3	9	-0.146358	-0.173845	0.473252	-0.13	-0.0615228	-0.659544	1
11295	3	7	-0.146358	-0.173845	0.473252	-0.13	-0.0615228	-1.65954	1
11296	3		-0.146358	-0.173845	0.473252	-0.13	-0.0615228	-1.65954	1
11297	3		-0.146358	-0.173845	0.473252	-0.13	-0.0615228	-1.65954	1
11298	3	6	-0.146358	-0.173845	0.473252	-0.13	-0.0615228	-1.65954	1
11299	3	9	-0.146358	-0.173845	0.473252	-0.13	-0.0615228	-0.659544	1
11300	3		-0.146358	-0.173845	0.473252	-0.13	-0.0615228	-0.659544	1
11301	3		-0.146358	-0.173845	0.473252	-0.13	-0.0615228	-0.659544	1
11302	3	8	-0.146358	-0.173845	0.473252	-0.13	-0.0615228	1.34046	0
11303	3		-0.146358	-0.173845	0.473252	-0.13	-0.0615228	-0.659544	0
11304	3	6	-0.146358	-0.173845	0.473252	-0.13	-0.0615228	-0.659544	0
11305	3		-0.146358	-0.173845	0.473252	-0.13	-0.0615228	-1.65954	0
11306	3	6	-0.146358	-0.173845	0.473252	-0.13	-0.0615228	-0.659544	0
11307	3		-0.146358	-0.173845	0.473252	-0.13	-0.0615228	-1.65954	1
11308	3	6	-0.146358	-0.173845	0.473252	-0.13	-0.0615228	-0.659544	0
11309	3	6	-0.146358	-0.173845	0.473252	-0.13	-0.0615228	1.34046	1
11310	3	6	-0.146358	-0.173845	0.473252	-0.13	-0.0615228	-0.659544	0
11311	3	6	-0.146358	-0.173845	0.473252	-0.13	-0.0615228	-1.65954	0
11312	3	7	-0.146358	-0.173845	0.473252	-0.13	-0.0615228	-0.659544	1
11313	3	9	-0.146358	-0.173845	0.473252	-0.13	-0.0615228	-0.659544	0
11314	3		-0.146358	-0.173845	0.473252	-0.13	-0.0615228	-1.65954	1
11315	3	6	-0.146358	-0.173845	0.473252	-0.13	-0.0615228	-0.659544	0
11316	3		-0.146358	-0.173845	0.473252	-0.13	-0.0615228	-0.659544	1
11317	3		-0.146358	-0.173845	0.473252	-0.13	-0.0615228	-0.659544	1
11318	3		-0.146358	-0.173845	0.473252	-0.13	-0.0615228	2.34046	0
11319	3	6	-0.146358	-0.173845	0.473252	-0.13	-0.0615228	2.34046	0
11320	3	12	-0.146358	-0.173845	0.473252	-0.13	-0.0615228	-1.65954	0
11321	3		-0.146358	-0.173845	0.473252	-0.13	-0.0615228	2.34046	0
11322	3	6	-0.146358	-0.173845	0.473252	-0.13	-0.0615228	1.34046	0
11323	3	11	-0.146358	-0.173845	0.473252	-0.13	-0.0615228	-0.659544	0
11324	3	6	-0.146358	-0.173845	0.473252	-0.13	-0.0615228	-1.65954	0
11325	3		-0.146358	-0.173845	0.473252	-0.13	-0.0615228	-0.659544	0
11341	3	6	-0.146358	-0.173845	0.473252	-0.13	-0.0615228	-0.659544	0
669	4	6	0.585499	-0.15346	0.902479	-0.104286	-0.0941156	1.34046	0
670	4		0.585499	-0.15346	0.902479	-0.104286	-0.0941156	-0.659544	1
672	4	6	0.585499	-0.15346	0.902479	-0.104286	-0.0941156	2.34046	1
673	4	6	0.585499	-0.15346	0.902479	-0.104286	-0.0941156	1.34046	1
674	4		0.585499	-0.15346	0.902479	-0.104286	-0.0941156	0.340456	1
734	4		0.585499	-0.15346	0.902479	-0.104286	-0.0941156	2.34046	1
735	4	8	0.585499	-0.15346	0.902479	-0.104286	-0.0941156	-0.659544	1
736	4		0.585499	-0.15346	0.902479	-0.104286	-0.0941156	-1.65954	0
737	4	9	0.585499	-0.15346	0.902479	-0.104286	-0.0941156	-0.659544	1
738	4		0.585499	-0.15346	0.902479	-0.104286	-0.0941156	-0.659544	1
739	4	8	0.585499	-0.15346	0.902479	-0.104286	-0.0941156	-0.659544	0
740	4		0.585499	-0.15346	0.902479	-0.104286	-0.0941156	-0.659544	0
741	4	9	0.585499	-0.15346	0.902479	-0.104286	-0.0941156	1.34046	1
743	4		0.585499	-0.15346	0.902479	-0.104286	-0.0941156	-0.659544	0
744	4	11	0.585499	-0.15346	0.902479	-0.104286	-0.0941156	-0.659544	0
745	4		0.585499	-0.15346	0.902479	-0.104286	-0.0941156	1.34046	1
746	4	6	0.585499	-0.15346	0.902479	-0.104286	-0.0941156	1.34046	1
747	4	7	0.585499	-0.15346	0.902479	-0.104286	-0.0941156	-0.659544	0
748	4		0.585499	-0.15346	0.902479	-0.104286	-0.0941156	-0.659544	0
749	4		0.585499	-0.15346	0.902479	-0.104286	-0.0941156	-1.65954	1
750	4	6	0.585499	-0.15346	0.902479	-0.104286	-0.0941156	1.34046	1
1452	4	6	0.585499	-0.15346	0.902479	-0.104286	-0.0941156	-0.659544	1
1453	4	9	0.585499	-0.15346	0.902479	-0.104286	-0.0941156	1.34046	1
1454	4		0.585499	-0.15346	0.902479	-0.104286	-0.0941156	1.34046	0
1455	4	6	0.585499	-0.15346	0.902479	-0.104286	-0.0941156	-0.659544	1
1456	4		0.585499	-0.15346	0.902479	-0.104286	-0.0941156	1.34046	0
1457	4	7	0.585499	-0.15346	0.902479	-0.104286	-0.0941156	-0.659544	0
1458	4	6	0.585499	-0.15346	0.902479	-0.104286	-0.0941156	1.34046	0
1459	4	10	0.585499	-0.15346	0.902479	-0.104286	-0.0941156	-0.659544	1
1460	4	6	0.585499	-0.15346	0.902479	-0.104286	-0.0941156	-0.659544	1
1461	4		0.585499	-0.15346	0.902479	-0.104286	-0.0941156	1.34046	0
1462	4	6	0.585499	-0.15346	0.902479	-0.104286	-0.0941156	-0.659544	0
1463	4	9	0.585499	-0.15346	0.902479	-0.104286	-0.0941156	-0.659544	0
1464	4		0.585499	-0.15346	0.902479	-0.104286	-0.0941156	-0.659544	1
1465	4	6	0.585499	-0.15346	0.902479	-0.104286	-0.0941156	-0.659544	0
1466	4	7	0.585499	-0.15346	0.902479	-0.104286	-0.0941156	-0.659544	1
1467	4		0.585499	-0.15346	0.902479	-0.104286	-0.0941156	-0.659544	1
1468	4	8	0.585499	-0.15346	0.902479	-0.104286	-0.0941156	-0.659544	1
1469	4		0.585499	-0.15346	0.902479	-0.104286	-0.0941156	1.34046	1
1470	4	6	0.585499	-0.15346	0.902479	-0.104286	-0.0941156	-0.659544	0
1471	4		0.585499	-0.15346	0.902479	-0.104286	-0.0941156	1.34046	0
1474	4	6	0.585499	-0.15346	0.902479	-0.104286	-0.0941156	-0.659544	1
1475	4	6	0.585499	-0.15346	0.902479	-0.104286	-0.0941156	-0.659544	0
1476	4		0.585499	-0.15346	0.902479	-0.104286	-0.0941156	-0.659544	0
1477	4	6	0.585499	-0.15346	0.902479	-0.104286	-0.0941156	-0.659544	1
1478	4		0.585499	-0.15346	0.902479	-0.104286	-0.0941156	1.34046	0
1479	4	6	0.585499	-0.15346	0.902479	-0.104286	-0.0941156	1.34046	0
1480	4	6	0.585499	-0.15346	0.902479	-0.104286	-0.0941156	2.34046	0
1481	4	8	0.585499	-0.15346	0.902479	-0.104286	-0.0941156	1.34046	1
1482	4		0.585499	-0.15346	0.902479	-0.104286	-0.0941156	1.34046	0
1483	4	6	0.585499	-0.15346	0.902479	-0.104286	-0.0941156	2.34046	0
1484	4		0.585499	-0.15346	0.902479	-0.104286	-0.0941156	1.34046	1
1485	4	10	0.585499	-0.15346	0.902479	-0.104286	-0.0941156	1.34046	1
1486	4	7	0.585499	-0.15346	0.902479	-0.104286	-0.0941156	1.34046	1
1487	4	10	0.585499	-0.15346	0.902479	-0.104286	-0.0941156	-0.659544	0
1488	4		0.585499	-0.15346	0.902479	-0.104286	-0.0941156	1.34046	0
1489	4	6	0.585499	-0.15346	0.902479	-0.104286	-0.0941156	-0.659544	1
1490	4	6	0.585499	-0.15346	0.902479	-0.104286	-0.0941156	-0.659544	0
1491	4	6	0.585499	-0.15346	0.902479	-0.104286	-0.0941156	1.34046	1
1492	4		0.585499	-0.15346	0.902479	-0.104286	-0.0941156	1.34046	0
1495	4		0.585499	-0.15346	0.902479	-0.104286	-0.0941156	-0.659544	0
1496	4	6	0.585499	-0.15346	0.902479	-0.104286	-0.0941156	1.34046	0
1498	4		0.585499	-0.15346	0.902479	-0.104286	-0.0941156	-1.65954	0
1499	4	6	0.585499	-0.15346	0.902479	-0.104286	-0.0941156	-1.65954	0
1500	4		0.585499	-0.15346	0.902479	-0.104286	-0.0941156	-0.659544	1
1501	4	10	0.585499	-0.15346	0.902479	-0.104286	-0.0941156	-0.659544	0
1502	4	6	0.585499	-0.15346	0.902479	-0.104286	-0.0941156	-0.659544	0
1782	4	8	0.585499	-0.15346	0.902479	-0.104286	-0.0941156	-0.659544	0
1783	4	6	0.585499	-0.15346	0.902479	-0.104286	-0.0941156	1.34046	0
1784	4	6	0.585499	-0.15346	0.902479	-0.104286	-0.0941156	-0.659544	1
1785	4	6	0.585499	-0.15346	0.902479	-0.104286	-0.0941156	-0.659544	0
1786	4		0.585499	-0.15346	0.902479	-0.104286	-0.0941156	1.34046	0
1788	4	6	0.585499	-0.15346	0.902479	-0.104286	-0.0941156	1.34046	0
1789	4	6	0.585499	-0.15346	0.902479	-0.104286	-0.0941156	-0.659544	0
1791	4	6	0.585499	-0.15346	0.902479	-0.104286	-0.0941156	1.34046	0
1792	4		0.585499	-0.15346	0.902479	-0.104286	-0.0941156	-1.65954	0
1793	4	6	0.585499	-0.15346	0.902479	-0.104286	-0.0941156	1.34046	1
1795	4	8	0.585499	-0.15346	0.902479	-0.104286	-0.0941156	-0.659544	0
1796	4	9	0.585499	-0.15346	0.902479	-0.104286	-0.0941156	-1.65954	1
1797	4		0.585499	-0.15346	0.902479	-0.104286	-0.0941156	-0.659544	1
1798	4	10	0.585499	-0.15346	0.902479	-0.104286	-0.0941156	-0.659544	0
1799	4		0.585499	-0.15346	0.902479	-0.104286	-0.0941156	2.34046	0
1800	4	6	0.585499	-0.15346	0.902479	-0.104286	-0.0941156	1.34046	1
1802	4	11	0.585499	-0.15346	0.902479	-0.104286	-0.0941156	-0.659544	1
1803	4	9	0.585499	-0.15346	0.902479	-0.104286	-0.0941156	1.34046	1
1804	4		0.585499	-0.15346	0.902479	-0.104286	-0.0941156	-0.659544	0
1805	4	11	0.585499	-0.15346	0.902479	-0.104286	-0.0941156	-1.65954	0
1806	4		0.585499	-0.15346	0.902479	-0.104286	-0.0941156	-0.659544	1
1808	4		0.585499	-0.15346	0.902479	-0.104286	-0.0941156	-1.65954	0
1810	4		0.585499	-0.15346	0.902479	-0.104286	-0.0941156	-0.659544	1
1813	4	9	0.585499	-0.15346	0.902479	-0.104286	-0.0941156	-0.659544	0
1815	4		0.585499	-0.15346	0.902479	-0.104286	-0.0941156	-0.659544	0
1816	4	9	0.585499	-0.15346	0.902479	-0.104286	-0.0941156	-1.65954	1
1817	4	12	0.585499	-0.15346	0.902479	-0.104286	-0.0941156	-0.659544	1
1818	4		0.585499	-0.15346	0.902479	-0.104286	-0.0941156	-1.65954	0
1819	4	10	0.585499	-0.15346	0.902479	-0.104286	-0.0941156	-0.659544	1
1820	4	6	0.585499	-0.15346	0.902479	-0.104286	-0.0941156	-0.659544	0
1821	4		0.585499	-0.15346	0.902479	-0.104286	-0.0941156	-0.659544	1
1822	4	8	0.585499	-0.15346	0.902479	-0.104286	-0.0941156	-0.659544	1
1823	4	9	0.585499	-0.15346	0.902479	-0.104286	-0.0941156	-0.659544	1
1824	4	10	0.585499	-0.15346	0.902479	-0.104286	-0.0941156	-0.659544	0
8363	4	5	0.585499	-0.15346	0.902479	-0.104286	-0.0941156	1.34046	0
8364	4	5	0.585499	-0.15346	0.902479	-0.104286	-0.0941156	-0.659544	0
8365	4	5	0.585499	-0.15346	0.902479	-0.104286	-0.0941156	1.34046	0
8366	4	5	0.585499	-0.15346	0.902479	-0.104286	-0.0941156	2.34046	1
8367	4	5	0.585499	-0.15346	0.902479	-0.104286	-0.0941156	-0.659544	1
8368	4		0.585499	-0.15346	0.902479	-0.104286	-0.0941156	-0.659544	1
8369	4		0.585499	-0.15346	0.902479	-0.104286	-0.0941156	-0.659544	0
8370	4	5	0.585499	-0.15346	0.902479	-0.104286	-0.0941156	0.340456	0
8371	4	5	0.585499	-0.15346	0.902479	-0.104286	-0.0941156	-0.659544	1
8372	4	5	0.585499	-0.15346	0.902479	-0.104286	-0.0941156	1.34046	1
8373	4	5	0.585499	-0.15346	0.902479	-0.104286	-0.0941156	2.34046	0
8374	4		0.585499	-0.15346	0.902479	-0.104286	-0.0941156	-0.659544	1
8375	4	6	0.585499	-0.15346	0.902479	-0.104286	-0.0941156	-0.659544	0
8376	4	5	0.585499	-0.15346	0.902479	-0.104286	-0.0941156	1.34046	0
8377	4		0.585499	-0.15346	0.902479	-0.104286	-0.0941156	0.340456	0
8399	4	5	0.585499	-0.15346	0.902479	-0.104286	-0.0941156	-0.659544	1
8400	4	5	0.585499	-0.15346	0.902479	-0.104286	-0.0941156	1.34046	1
8404	4	7	0.585499	-0.15346	0.902479	-0.104286	-0.0941156	-0.659544	1
8405	4	5	0.585499	-0.15346	0.902479	-0.104286	-0.0941156	2.34046	1
8406	4		0.585499	-0.15346	0.902479	-0.104286	-0.0941156	-1.65954	1
8407	4	5	0.585499	-0.15346	0.902479	-0.104286	-0.0941156	0.340456	1
8640	4		0.585499	-0.15346	0.902479	-0.104286	-0.0941156	-0.659544	0
8641	4	5	0.585499	-0.15346	0.902479	-0.104286	-0.0941156	-0.659544	1
8642	4	5	0.585499	-0.15346	0.902479	-0.104286	-0.0941156	-0.659544	0
8643	4		0.585499	-0.15346	0.902479	-0.104286	-0.0941156	1.34046	0
8644	4	6	0.585499	-0.15346	0.902479	-0.104286	-0.0941156	1.34046	0
8645	4	5	0.585499	-0.15346	0.902479	-0.104286	-0.0941156	-0.659544	1
8646	4		0.585499	-0.15346	0.902479	-0.104286	-0.0941156	1.34046	1
8648	4		0.585499	-0.15346	0.902479	-0.104286	-0.0941156	-0.659544	0
8649	4		0.585499	-0.15346	0.902479	-0.104286	-0.0941156	-0.659544	1
8929	4		0.585499	-0.15346	0.902479	-0.104286	-0.0941156	2.34046	1
8958	4	5	0.585499	-0.15346	0.902479	-0.104286	-0.0941156	1.34046	1
8960	4		0.585499	-0.15346	0.902479	-0.104286	-0.0941156	2.34046	1
8963	4	5	0.585499	-0.15346	0.902479	-0.104286	-0.0941156	1.34046	1
8964	4	5	0.585499	-0.15346	0.902479	-0.104286	-0.0941156	1.34046	0
8965	4	5	0.585499	-0.15346	0.902479	-0.104286	-0.0941156	1.34046	1
8966	4		0.585499	-0.15346	0.902479	-0.104286	-0.0941156	1.34046	0
8967	4	10	0.585499	-0.15346	0.902479	-0.104286	-0.0941156	-0.659544	1
8968	4	5	0.585499	-0.15346	0.902479	-0.104286	-0.0941156	2.34046	1
8969	4		0.585499	-0.15346	0.902479	-0.104286	-0.0941156	0.340456	0
8970	4	4	0.585499	-0.15346	0.902479	-0.104286	-0.0941156	-0.659544	1
8971	4	5	0.585499	-0.15346	0.902479	-0.104286	-0.0941156	1.34046	0
8991	4		0.585499	-0.15346	0.902479	-0.104286	-0.0941156	-0.659544	1
8992	4		0.585499	-0.15346	0.902479	-0.104286	-0.0941156	0.340456	1
8993	4	6	0.585499	-0.15346	0.902479	-0.104286	-0.0941156	1.34046	0
8994	4	8	0.585499	-0.15346	0.902479	-0.104286	-0.0941156	-0.659544	1
8995	4		0.585499	-0.15346	0.902479	-0.104286	-0.0941156	0.340456	1
8996	4		0.585499	-0.15346	0.902479	-0.104286	-0.0941156	-0.659544	1
8997	4		0.585499	-0.15346	0.902479	-0.104286	-0.0941156	-0.659544	1
8998	4	7	0.585499	-0.15346	0.902479	-0.104286	-0.0941156	-1.65954	1
8999	4	6	0.585499	-0.15346	0.902479	-0.104286	-0.0941156	-0.659544	1
9001	4		0.585499	-0.15346	0.902479	-0.104286	-0.0941156	-0.659544	1
9002	4		0.585499	-0.15346	0.902479	-0.104286	-0.0941156	-1.65954	0
9003	4		0.585499	-0.15346	0.902479	-0.104286	-0.0941156	-0.659544	0
9004	4		0.585499	-0.15346	0.902479	-0.104286	-0.0941156	-1.65954	0
9005	4		0.585499	-0.15346	0.902479	-0.104286	-0.0941156	-0.659544	1
9006	4	9	0.585499	-0.15346	0.902479	-0.104286	-0.0941156	0.340456	0
9015	4	8	0.585499	-0.15346	0.902479	-0.104286	-0.0941156	-0.659544	1
9016	4	5	0.585499	-0.15346	0.902479	-0.104286	-0.0941156	-0.659544	1
9017	4		0.585499	-0.15346	0.902479	-0.104286	-0.0941156	-0.659544	1
9018	4	5	0.585499	-0.15346	0.902479	-0.104286	-0.0941156	-1.65954	1
9019	4	6	0.585499	-0.15346	0.902479	-0.104286	-0.0941156	-0.659544	0
9020	4	7	0.585499	-0.15346	0.902479	-0.104286	-0.0941156	-0.659544	1
9021	4		0.585499	-0.15346	0.902479	-0.104286	-0.0941156	-0.659544	0
9022	4	5	0.585499	-0.15346	0.902479	-0.104286	-0.0941156	-1.65954	0
9023	4	10	0.585499	-0.15346	0.902479	-0.104286	-0.0941156	-0.659544	1
9024	4	5	0.585499	-0.15346	0.902479	-0.104286	-0.0941156	1.34046	0
9025	4	5	0.585499	-0.15346	0.902479	-0.104286	-0.0941156	-0.659544	1
9026	4	7	0.585499	-0.15346	0.902479	-0.104286	-0.0941156	-0.659544	0
9027	4	5	0.585499	-0.15346	0.902479	-0.104286	-0.0941156	-0.659544	0
9028	4	7	0.585499	-0.15346	0.902479	-0.104286	-0.0941156	-0.659544	1
9029	4		0.585499	-0.15346	0.902479	-0.104286	-0.0941156	-0.659544	0
9030	4		0.585499	-0.15346	0.902479	-0.104286	-0.0941156	-0.659544	0
9274	4		0.585499	-0.15346	0.902479	-0.104286	-0.0941156	-0.659544	1
9282	4	5	0.585499	-0.15346	0.902479	-0.104286	-0.0941156	1.34046	1
9289	4	7	0.585499	-0.15346	0.902479	-0.104286	-0.0941156	-0.659544	1
10255	4	7	0.585499	-0.15346	0.902479	-0.104286	-0.0941156	2.34046	1
10305	4		0.585499	-0.15346	0.902479	-0.104286	-0.0941156	-0.659544	0
10306	4	11	0.585499	-0.15346	0.902479	-0.104286	-0.0941156	1.34046	1
10430	4	6	0.585499	-0.15346	0.902479	-0.104286	-0.0941156	-0.659544	0
10431	4		0.585499	-0.15346	0.902479	-0.104286	-0.0941156	1.34046	1
10432	4	6	0.585499	-0.15346	0.902479	-0.104286	-0.0941156	-0.659544	1
10433	4	6	0.585499	-0.15346	0.902479	-0.104286	-0.0941156	2.34046	1
10434	4	8	0.585499	-0.15346	0.902479	-0.104286	-0.0941156	-0.659544	0
10435	4		0.585499	-0.15346	0.902479	-0.104286	-0.0941156	-0.659544	0
10436	4	6	0.585499	-0.15346	0.902479	-0.104286	-0.0941156	1.34046	0
10437	4	10	0.585499	-0.15346	0.902479	-0.104286	-0.0941156	-0.659544	1
10438	4	6	0.585499	-0.15346	0.902479	-0.104286	-0.0941156	1.34046	1
10439	4		0.585499	-0.15346	0.902479	-0.104286	-0.0941156	1.34046	1
10440	4		0.585499	-0.15346	0.902479	-0.104286	-0.0941156	2.34046	1
10441	4	6	0.585499	-0.15346	0.902479	-0.104286	-0.0941156	1.34046	0
10442	4		0.585499	-0.15346	0.902479	-0.104286	-0.0941156	-0.659544	0
10444	4		0.585499	-0.15346	0.902479	-0.104286	-0.0941156	2.34046	0
10445	4		0.585499	-0.15346	0.902479	-0.104286	-0.0941156	1.34046	0
10446	4	8	0.585499	-0.15346	0.902479	-0.104286	-0.0941156	-0.659544	0
10447	4	9	0.585499	-0.15346	0.902479	-0.104286	-0.0941156	-0.659544	0
10448	4	6	0.585499	-0.15346	0.902479	-0.104286	-0.0941156	-0.659544	0
10476	4	6	0.585499	-0.15346	0.902479	-0.104286	-0.0941156	1.34046	1
10477	4		0.585499	-0.15346	0.902479	-0.104286	-0.0941156	-0.659544	1
10478	4	8	0.585499	-0.15346	0.902479	-0.104286	-0.0941156	-0.659544	1
10479	4		0.585499	-0.15346	0.902479	-0.104286	-0.0941156	-0.659544	1
10480	4	6	0.585499	-0.15346	0.902479	-0.104286	-0.0941156	0.340456	1
10486	4		0.585499	-0.15346	0.902479	-0.104286	-0.0941156	-1.65954	1
10487	4	6	0.585499	-0.15346	0.902479	-0.104286	-0.0941156	-0.659544	1
10488	4	9	0.585499	-0.15346	0.902479	-0.104286	-0.0941156	-0.659544	1
10489	4		0.585499	-0.15346	0.902479	-0.104286	-0.0941156	-0.659544	1
10490	4		0.585499	-0.15346	0.902479	-0.104286	-0.0941156	1.34046	1
10491	4	7	0.585499	-0.15346	0.902479	-0.104286	-0.0941156	-0.659544	1
10492	4	6	0.585499	-0.15346	0.902479	-0.104286	-0.0941156	-0.659544	1
10493	4	9	0.585499	-0.15346	0.902479	-0.104286	-0.0941156	-0.659544	1
10799	4	10	0.585499	-0.15346	0.902479	-0.104286	-0.0941156	-0.659544	1
10800	4	6	0.585499	-0.15346	0.902479	-0.104286	-0.0941156	-0.659544	0
10801	4		0.585499	-0.15346	0.902479	-0.104286	-0.0941156	1.34046	1
10802	4	6	0.585499	-0.15346	0.902479	-0.104286	-0.0941156	2.34046	0
10803	4	6	0.585499	-0.15346	0.902479	-0.104286	-0.0941156	2.34046	0
10804	4		0.585499	-0.15346	0.902479	-0.104286	-0.0941156	2.34046	1
10806	4	6	0.585499	-0.15346	0.902479	-0.104286	-0.0941156	1.34046	0
10807	4		0.585499	-0.15346	0.902479	-0.104286	-0.0941156	-0.659544	1
10808	4	6	0.585499	-0.15346	0.902479	-0.104286	-0.0941156	1.34046	0
10809	4		0.585499	-0.15346	0.902479	-0.104286	-0.0941156	2.34046	0
10810	4	9	0.585499	-0.15346	0.902479	-0.104286	-0.0941156	-0.659544	1
10811	4	6	0.585499	-0.15346	0.902479	-0.104286	-0.0941156	1.34046	1
10812	4		0.585499	-0.15346	0.902479	-0.104286	-0.0941156	1.34046	1
11080	4	7	0.585499	-0.15346	0.902479	-0.104286	-0.0941156	-0.659544	1
11091	4		0.585499	-0.15346	0.902479	-0.104286	-0.0941156	-1.65954	0
11224	4	8	0.585499	-0.15346	0.902479	-0.104286	-0.0941156	1.34046	0
11225	4	6	0.585499	-0.15346	0.902479	-0.104286	-0.0941156	1.34046	1
11226	4	6	0.585499	-0.15346	0.902479	-0.104286	-0.0941156	1.34046	0
11227	4	6	0.585499	-0.15346	0.902479	-0.104286	-0.0941156	1.34046	1
11228	4		0.585499	-0.15346	0.902479	-0.104286	-0.0941156	1.34046	0
11229	4		0.585499	-0.15346	0.902479	-0.104286	-0.0941156	1.34046	0
11230	4	6	0.585499	-0.15346	0.902479	-0.104286	-0.0941156	1.34046	0
11233	4	6	0.585499	-0.15346	0.902479	-0.104286	-0.0941156	-0.659544	0
11234	4		0.585499	-0.15346	0.902479	-0.104286	-0.0941156	1.34046	1
11235	4	11	0.585499	-0.15346	0.902479	-0.104286	-0.0941156	-0.659544	1
11236	4	6	0.585499	-0.15346	0.902479	-0.104286	-0.0941156	-0.659544	1
11237	4		0.585499	-0.15346	0.902479	-0.104286	-0.0941156	-0.659544	1
11238	4	6	0.585499	-0.15346	0.902479	-0.104286	-0.0941156	1.34046	1
11239	4		0.585499	-0.15346	0.902479	-0.104286	-0.0941156	1.34046	1
11240	4		0.585499	-0.15346	0.902479	-0.104286	-0.0941156	2.34046	1
11242	4	8	0.585499	-0.15346	0.902479	-0.104286	-0.0941156	0.340456	0
11264	4	10	0.585499	-0.15346	0.902479	-0.104286	-0.0941156	1.34046	1
11265	4	6	0.585499	-0.15346	0.902479	-0.104286	-0.0941156	-0.659544	1
11266	4	11	0.585499	-0.15346	0.902479	-0.104286	-0.0941156	-0.659544	1
11267	4		0.585499	-0.15346	0.902479	-0.104286	-0.0941156	-1.65954	0
11268	4	11	0.585499	-0.15346	0.902479	-0.104286	-0.0941156	-0.659544	1
11269	4	4	0.585499	-0.15346	0.902479	-0.104286	-0.0941156	-0.659544	0
11270	4	7	0.585499	-0.15346	0.902479	-0.104286	-0.0941156	-0.659544	1
11271	4		0.585499	-0.15346	0.902479	-0.104286	-0.0941156	1.34046	1
11272	4	8	0.585499	-0.15346	0.902479	-0.104286	-0.0941156	-0.659544	0
11273	4		0.585499	-0.15346	0.902479	-0.104286	-0.0941156	-0.659544	0
11274	4	9	0.585499	-0.15346	0.902479	-0.104286	-0.0941156	-0.659544	0
11275	4	7	0.585499	-0.15346	0.902479	-0.104286	-0.0941156	-1.65954	0
11282	4	10	0.585499	-0.15346	0.902479	-0.104286	-0.0941156	0.340456	0
11283	4		0.585499	-0.15346	0.902479	-0.104286	-0.0941156	2.34046	0
11284	4	12	0.585499	-0.15346	0.902479	-0.104286	-0.0941156	-0.659544	1
11285	4	9	0.585499	-0.15346	0.902479	-0.104286	-0.0941156	-0.659544	0
11286	4		0.585499	-0.15346	0.902479	-0.104286	-0.0941156	1.34046	1
11287	4		0.585499	-0.15346	0.902479	-0.104286	-0.0941156	1.34046	1
11288	4	11	0.585499	-0.15346	0.902479	-0.104286	-0.0941156	-0.659544	1
11289	4	7	0.585499	-0.15346	0.902479	-0.104286	-0.0941156	-0.659544	1
11290	4		0.585499	-0.15346	0.902479	-0.104286	-0.0941156	-1.65954	0
11291	4		0.585499	-0.15346	0.902479	-0.104286	-0.0941156	1.34046	0
11292	4	8	0.585499	-0.15346	0.902479	-0.104286	-0.0941156	0.340456	1
277	5	7	-0.155455	0.356185	-0.890938	0.08	-0.071275	-0.659544	1
278	5		-0.155455	0.356185	-0.890938	0.08	-0.071275	1.34046	0
279	5	6	-0.155455	0.356185	-0.890938	0.08	-0.071275	2.34046	1
280	5	8	-0.155455	0.356185	-0.890938	0.08	-0.071275	1.34046	1
281	5		-0.155455	0.356185	-0.890938	0.08	-0.071275	2.34046	1
282	5	6	-0.155455	0.356185	-0.890938	0.08	-0.071275	2.34046	0
283	5		-0.155455	0.356185	-0.890938	0.08	-0.071275	0.340456	1
284	5	10	-0.155455	0.356185	-0.890938	0.08	-0.071275	-0.659544	1
285	5	6	-0.155455	0.356185	-0.890938	0.08	-0.071275	1.34046	0
286	5	7	-0.155455	0.356185	-0.890938	0.08	-0.071275	0.340456	0
287	5	11	-0.155455	0.356185	-0.890938	0.08	-0.071275	1.34046	1
293	5		-0.155455	0.356185	-0.890938	0.08	-0.071275	-0.659544	0
295	5		-0.155455	0.356185	-0.890938	0.08	-0.071275	2.34046	0
297	5	6	-0.155455	0.356185	-0.890938	0.08	-0.071275	2.34046	0
298	5	12	-0.155455	0.356185	-0.890938	0.08	-0.071275	-0.659544	1
299	5	7	-0.155455	0.356185	-0.890938	0.08	-0.071275	-0.659544	1
300	5	9	-0.155455	0.356185	-0.890938	0.08	-0.071275	-0.659544	1
301	5		-0.155455	0.356185	-0.890938	0.08	-0.071275	-0.659544	1
302	5	7	-0.155455	0.356185	-0.890938	0.08	-0.071275	-0.659544	0
303	5	6	-0.155455	0.356185	-0.890938	0.08	-0.071275	-0.659544	1
304	5	6	-0.155455	0.356185	-0.890938	0.08	-0.071275	1.34046	0
305	5	6	-0.155455	0.356185	-0.890938	0.08	-0.071275	1.34046	0
307	5	5	-0.155455	0.356185	-0.890938	0.08	-0.071275	2.34046	0
311	5	6	-0.155455	0.356185	-0.890938	0.08	-0.071275	1.34046	0
313	5	6	-0.155455	0.356185	-0.890938	0.08	-0.071275	2.34046	0
314	5	6	-0.155455	0.356185	-0.890938	0.08	-0.071275	2.34046	0
315	5	6	-0.155455	0.356185	-0.890938	0.08	-0.071275	2.34046	0
316	5	7	-0.155455	0.356185	-0.890938	0.08	-0.071275	2.34046	0
318	5		-0.155455	0.356185	-0.890938	0.08	-0.071275	-1.65954	1
321	5		-0.155455	0.356185	-0.890938	0.08	-0.071275	-0.659544	0
323	5	6	-0.155455	0.356185	-0.890938	0.08	-0.071275	1.34046	1
325	5	8	-0.155455	0.356185	-0.890938	0.08	-0.071275	-0.659544	0
451	5		-0.155455	0.356185	-0.890938	0.08	-0.071275	2.34046	0
453	5	6	-0.155455	0.356185	-0.890938	0.08	-0.071275	1.34046	0
454	5		-0.155455	0.356185	-0.890938	0.08	-0.071275	2.34046	0
455	5	7	-0.155455	0.356185	-0.890938	0.08	-0.071275	1.34046	1
456	5	10	-0.155455	0.356185	-0.890938	0.08	-0.071275	-0.659544	1
457	5	6	-0.155455	0.356185	-0.890938	0.08	-0.071275	-0.659544	1
458	5		-0.155455	0.356185	-0.890938	0.08	-0.071275	-0.659544	0
513	5	6	-0.155455	0.356185	-0.890938	0.08	-0.071275	-0.659544	0
514	5	6	-0.155455	0.356185	-0.890938	0.08	-0.071275	1.34046	0
515	5	6	-0.155455	0.356185	-0.890938	0.08	-0.071275	-0.659544	1
516	5	6	-0.155455	0.356185	-0.890938	0.08	-0.071275	1.34046	1
517	5		-0.155455	0.356185	-0.890938	0.08	-0.071275	-1.65954	1
518	5	11	-0.155455	0.356185	-0.890938	0.08	-0.071275	-1.65954	0
520	5	8	-0.155455	0.356185	-0.890938	0.08	-0.071275	-1.65954	1
525	5	7	-0.155455	0.356185	-0.890938	0.08	-0.071275	-0.659544	0
533	5	7	-0.155455	0.356185	-0.890938	0.08	-0.071275	-0.659544	0
534	5		-0.155455	0.356185	-0.890938	0.08	-0.071275	-0.659544	1
535	5	9	-0.155455	0.356185	-0.890938	0.08	-0.071275	-0.659544	1
536	5	11	-0.155455	0.356185	-0.890938	0.08	-0.071275	0.340456	1
537	5		-0.155455	0.356185	-0.890938	0.08	-0.071275	-0.659544	0
538	5	6	-0.155455	0.356185	-0.890938	0.08	-0.071275	-0.659544	1
539	5	6	-0.155455	0.356185	-0.890938	0.08	-0.071275	0.340456	1
540	5	6	-0.155455	0.356185	-0.890938	0.08	-0.071275	2.34046	1
549	5		-0.155455	0.356185	-0.890938	0.08	-0.071275	-1.65954	0
550	5	7	-0.155455	0.356185	-0.890938	0.08	-0.071275	-1.65954	1
551	5		-0.155455	0.356185	-0.890938	0.08	-0.071275	-0.659544	0
553	5	6	-0.155455	0.356185	-0.890938	0.08	-0.071275	0.340456	1
559	5	6	-0.155455	0.356185	-0.890938	0.08	-0.071275	-0.659544	0
560	5	6	-0.155455	0.356185	-0.890938	0.08	-0.071275	-0.659544	1
561	5	11	-0.155455	0.356185	-0.890938	0.08	-0.071275	-1.65954	1
562	5	12	-0.155455	0.356185	-0.890938	0.08	-0.071275	-0.659544	1
563	5	3	-0.155455	0.356185	-0.890938	0.08	-0.071275	-1.65954	1
565	5	12	-0.155455	0.356185	-0.890938	0.08	-0.071275	-0.659544	0
568	5	2	-0.155455	0.356185	-0.890938	0.08	-0.071275	-0.659544	1
569	5	9	-0.155455	0.356185	-0.890938	0.08	-0.071275	0.340456	1
570	5	7	-0.155455	0.356185	-0.890938	0.08	-0.071275	-0.659544	0
571	5	6	-0.155455	0.356185	-0.890938	0.08	-0.071275	1.34046	1
572	5	6	-0.155455	0.356185	-0.890938	0.08	-0.071275	1.34046	1
573	5		-0.155455	0.356185	-0.890938	0.08	-0.071275	2.34046	0
574	5	6	-0.155455	0.356185	-0.890938	0.08	-0.071275	1.34046	0
577	5	6	-0.155455	0.356185	-0.890938	0.08	-0.071275	-0.659544	0
579	5	7	-0.155455	0.356185	-0.890938	0.08	-0.071275	-0.659544	1
580	5		-0.155455	0.356185	-0.890938	0.08	-0.071275	-1.65954	1
752	5	10	-0.155455	0.356185	-0.890938	0.08	-0.071275	0.340456	0
753	5		-0.155455	0.356185	-0.890938	0.08	-0.071275	1.34046	0
754	5		-0.155455	0.356185	-0.890938	0.08	-0.071275	1.34046	1
755	5	10	-0.155455	0.356185	-0.890938	0.08	-0.071275	-1.65954	1
756	5		-0.155455	0.356185	-0.890938	0.08	-0.071275	-0.659544	1
757	5	6	-0.155455	0.356185	-0.890938	0.08	-0.071275	1.34046	1
762	5		-0.155455	0.356185	-0.890938	0.08	-0.071275	-0.659544	1
763	5		-0.155455	0.356185	-0.890938	0.08	-0.071275	-0.659544	0
764	5	7	-0.155455	0.356185	-0.890938	0.08	-0.071275	-0.659544	1
765	5	11	-0.155455	0.356185	-0.890938	0.08	-0.071275	-0.659544	1
766	5	6	-0.155455	0.356185	-0.890938	0.08	-0.071275	-0.659544	1
767	5	11	-0.155455	0.356185	-0.890938	0.08	-0.071275	-1.65954	1
768	5	6	-0.155455	0.356185	-0.890938	0.08	-0.071275	-0.659544	0
770	5	7	-0.155455	0.356185	-0.890938	0.08	-0.071275	-0.659544	1
771	5	6	-0.155455	0.356185	-0.890938	0.08	-0.071275	-0.659544	0
772	5	9	-0.155455	0.356185	-0.890938	0.08	-0.071275	-0.659544	0
773	5	6	-0.155455	0.356185	-0.890938	0.08	-0.071275	-1.65954	1
774	5	7	-0.155455	0.356185	-0.890938	0.08	-0.071275	-0.659544	1
775	5	8	-0.155455	0.356185	-0.890938	0.08	-0.071275	-0.659544	1
776	5	7	-0.155455	0.356185	-0.890938	0.08	-0.071275	1.34046	0
779	5		-0.155455	0.356185	-0.890938	0.08	-0.071275	-0.659544	1
780	5	9	-0.155455	0.356185	-0.890938	0.08	-0.071275	1.34046	0
781	5		-0.155455	0.356185	-0.890938	0.08	-0.071275	-0.659544	1
782	5	6	-0.155455	0.356185	-0.890938	0.08	-0.071275	1.34046	1
783	5	10	-0.155455	0.356185	-0.890938	0.08	-0.071275	0.340456	0
784	5	6	-0.155455	0.356185	-0.890938	0.08	-0.071275	1.34046	0
785	5	6	-0.155455	0.356185	-0.890938	0.08	-0.071275	1.34046	0
786	5		-0.155455	0.356185	-0.890938	0.08	-0.071275	-0.659544	1
825	5	6	-0.155455	0.356185	-0.890938	0.08	-0.071275	1.34046	1
826	5	6	-0.155455	0.356185	-0.890938	0.08	-0.071275	1.34046	0
827	5	12	-0.155455	0.356185	-0.890938	0.08	-0.071275	-0.659544	0
828	5	6	-0.155455	0.356185	-0.890938	0.08	-0.071275	-0.659544	1
831	5		-0.155455	0.356185	-0.890938	0.08	-0.071275	-0.659544	1
833	5	6	-0.155455	0.356185	-0.890938	0.08	-0.071275	1.34046	0
834	5		-0.155455	0.356185	-0.890938	0.08	-0.071275	-0.659544	1
836	5		-0.155455	0.356185	-0.890938	0.08	-0.071275	-0.659544	1
837	5	7	-0.155455	0.356185	-0.890938	0.08	-0.071275	-1.65954	0
838	5	10	-0.155455	0.356185	-0.890938	0.08	-0.071275	-0.659544	1
839	5		-0.155455	0.356185	-0.890938	0.08	-0.071275	-0.659544	0
840	5		-0.155455	0.356185	-0.890938	0.08	-0.071275	1.34046	1
842	5	10	-0.155455	0.356185	-0.890938	0.08	-0.071275	-0.659544	0
843	5		-0.155455	0.356185	-0.890938	0.08	-0.071275	-0.659544	1
844	5	10	-0.155455	0.356185	-0.890938	0.08	-0.071275	-0.659544	1
845	5		-0.155455	0.356185	-0.890938	0.08	-0.071275	1.34046	1
846	5	8	-0.155455	0.356185	-0.890938	0.08	-0.071275	-0.659544	1
1090	5	7	-0.155455	0.356185	-0.890938	0.08	-0.071275	0.340456	1
1092	5		-0.155455	0.356185	-0.890938	0.08	-0.071275	-0.659544	1
1093	5	12	-0.155455	0.356185	-0.890938	0.08	-0.071275	-0.659544	1
1096	5	9	-0.155455	0.356185	-0.890938	0.08	-0.071275	-1.65954	0
1097	5	6	-0.155455	0.356185	-0.890938	0.08	-0.071275	1.34046	1
1098	5		-0.155455	0.356185	-0.890938	0.08	-0.071275	2.34046	0
1099	5	6	-0.155455	0.356185	-0.890938	0.08	-0.071275	2.34046	0
1100	5		-0.155455	0.356185	-0.890938	0.08	-0.071275	-0.659544	1
1101	5	9	-0.155455	0.356185	-0.890938	0.08	-0.071275	-0.659544	1
1102	5		-0.155455	0.356185	-0.890938	0.08	-0.071275	-1.65954	0
1103	5	6	-0.155455	0.356185	-0.890938	0.08	-0.071275	1.34046	0
1104	5	11	-0.155455	0.356185	-0.890938	0.08	-0.071275	-0.659544	1
1105	5		-0.155455	0.356185	-0.890938	0.08	-0.071275	-0.659544	0
1106	5	6	-0.155455	0.356185	-0.890938	0.08	-0.071275	-0.659544	0
1107	5	8	-0.155455	0.356185	-0.890938	0.08	-0.071275	-1.65954	0
1108	5		-0.155455	0.356185	-0.890938	0.08	-0.071275	-1.65954	0
1109	5	12	-0.155455	0.356185	-0.890938	0.08	-0.071275	-1.65954	1
1110	5		-0.155455	0.356185	-0.890938	0.08	-0.071275	-0.659544	1
1111	5	9	-0.155455	0.356185	-0.890938	0.08	-0.071275	1.34046	0
1112	5		-0.155455	0.356185	-0.890938	0.08	-0.071275	-0.659544	1
1113	5	10	-0.155455	0.356185	-0.890938	0.08	-0.071275	1.34046	0
1114	5	6	-0.155455	0.356185	-0.890938	0.08	-0.071275	0.340456	1
1115	5		-0.155455	0.356185	-0.890938	0.08	-0.071275	-0.659544	1
1117	5	7	-0.155455	0.356185	-0.890938	0.08	-0.071275	2.34046	0
1118	5	6	-0.155455	0.356185	-0.890938	0.08	-0.071275	-0.659544	1
1119	5	6	-0.155455	0.356185	-0.890938	0.08	-0.071275	1.34046	1
1120	5		-0.155455	0.356185	-0.890938	0.08	-0.071275	0.340456	0
1121	5		-0.155455	0.356185	-0.890938	0.08	-0.071275	-0.659544	1
1122	5	9	-0.155455	0.356185	-0.890938	0.08	-0.071275	-0.659544	1
1124	5		-0.155455	0.356185	-0.890938	0.08	-0.071275	-0.659544	0
1125	5	12	-0.155455	0.356185	-0.890938	0.08	-0.071275	-0.659544	1
1126	5		-0.155455	0.356185	-0.890938	0.08	-0.071275	-1.65954	1
1127	5	6	-0.155455	0.356185	-0.890938	0.08	-0.071275	0.340456	1
1128	5	11	-0.155455	0.356185	-0.890938	0.08	-0.071275	1.34046	1
1129	5		-0.155455	0.356185	-0.890938	0.08	-0.071275	0.340456	1
1130	5	7	-0.155455	0.356185	-0.890938	0.08	-0.071275	0.340456	0
1131	5		-0.155455	0.356185	-0.890938	0.08	-0.071275	2.34046	0
1133	5		-0.155455	0.356185	-0.890938	0.08	-0.071275	1.34046	1
1137	5	8	-0.155455	0.356185	-0.890938	0.08	-0.071275	0.340456	1
1138	5	6	-0.155455	0.356185	-0.890938	0.08	-0.071275	1.34046	1
1139	5		-0.155455	0.356185	-0.890938	0.08	-0.071275	-1.65954	1
1142	5		-0.155455	0.356185	-0.890938	0.08	-0.071275	1.34046	1
1143	5		-0.155455	0.356185	-0.890938	0.08	-0.071275	-1.65954	1
1144	5		-0.155455	0.356185	-0.890938	0.08	-0.071275	1.34046	1
1146	5	10	-0.155455	0.356185	-0.890938	0.08	-0.071275	-1.65954	1
1148	5		-0.155455	0.356185	-0.890938	0.08	-0.071275	-0.659544	1
1149	5	6	-0.155455	0.356185	-0.890938	0.08	-0.071275	-0.659544	0
1152	5	9	-0.155455	0.356185	-0.890938	0.08	-0.071275	-1.65954	0
1153	5	6	-0.155455	0.356185	-0.890938	0.08	-0.071275	0.340456	0
1154	5	11	-0.155455	0.356185	-0.890938	0.08	-0.071275	-1.65954	0
1156	5	11	-0.155455	0.356185	-0.890938	0.08	-0.071275	-0.659544	1
1157	5	9	-0.155455	0.356185	-0.890938	0.08	-0.071275	-0.659544	1
1162	5		-0.155455	0.356185	-0.890938	0.08	-0.071275	-0.659544	1
1168	5	6	-0.155455	0.356185	-0.890938	0.08	-0.071275	-0.659544	1
1169	5	7	-0.155455	0.356185	-0.890938	0.08	-0.071275	1.34046	0
1170	5		-0.155455	0.356185	-0.890938	0.08	-0.071275	-0.659544	0
1171	5		-0.155455	0.356185	-0.890938	0.08	-0.071275	-0.659544	0
1173	5	8	-0.155455	0.356185	-0.890938	0.08	-0.071275	1.34046	1
1174	5	6	-0.155455	0.356185	-0.890938	0.08	-0.071275	-0.659544	0
1176	5	11	-0.155455	0.356185	-0.890938	0.08	-0.071275	-0.659544	1
1177	5		-0.155455	0.356185	-0.890938	0.08	-0.071275	2.34046	1
1178	5	6	-0.155455	0.356185	-0.890938	0.08	-0.071275	-0.659544	0
1179	5	8	-0.155455	0.356185	-0.890938	0.08	-0.071275	0.340456	0
1180	5	7	-0.155455	0.356185	-0.890938	0.08	-0.071275	1.34046	0
1181	5		-0.155455	0.356185	-0.890938	0.08	-0.071275	-0.659544	1
1182	5	10	-0.155455	0.356185	-0.890938	0.08	-0.071275	-0.659544	1
1185	5	9	-0.155455	0.356185	-0.890938	0.08	-0.071275	1.34046	1
1188	5	8	-0.155455	0.356185	-0.890938	0.08	-0.071275	-1.65954	0
1189	5	7	-0.155455	0.356185	-0.890938	0.08	-0.071275	-0.659544	1
1190	5		-0.155455	0.356185	-0.890938	0.08	-0.071275	-0.659544	0
1191	5		-0.155455	0.356185	-0.890938	0.08	-0.071275	-0.659544	1
1193	5		-0.155455	0.356185	-0.890938	0.08	-0.071275	1.34046	0
1196	5	7	-0.155455	0.356185	-0.890938	0.08	-0.071275	-0.659544	1
1197	5	11	-0.155455	0.356185	-0.890938	0.08	-0.071275	-0.659544	1
1199	5	6	-0.155455	0.356185	-0.890938	0.08	-0.071275	-0.659544	1
1200	5	11	-0.155455	0.356185	-0.890938	0.08	-0.071275	0.340456	1
1201	5	5	-0.155455	0.356185	-0.890938	0.08	-0.071275	0.340456	1
1202	5	9	-0.155455	0.356185	-0.890938	0.08	-0.071275	-1.65954	0
1203	5	6	-0.155455	0.356185	-0.890938	0.08	-0.071275	-0.659544	0
1205	5	7	-0.155455	0.356185	-0.890938	0.08	-0.071275	-0.659544	1
1206	5	6	-0.155455	0.356185	-0.890938	0.08	-0.071275	-0.659544	1
1208	5		-0.155455	0.356185	-0.890938	0.08	-0.071275	-0.659544	1
1209	5	6	-0.155455	0.356185	-0.890938	0.08	-0.071275	0.340456	1
1210	5	6	-0.155455	0.356185	-0.890938	0.08	-0.071275	-0.659544	0
1211	5		-0.155455	0.356185	-0.890938	0.08	-0.071275	1.34046	0
1212	5	10	-0.155455	0.356185	-0.890938	0.08	-0.071275	-1.65954	0
1213	5	6	-0.155455	0.356185	-0.890938	0.08	-0.071275	-0.659544	1
1214	5	8	-0.155455	0.356185	-0.890938	0.08	-0.071275	-1.65954	0
1216	5	6	-0.155455	0.356185	-0.890938	0.08	-0.071275	1.34046	1
1217	5	7	-0.155455	0.356185	-0.890938	0.08	-0.071275	0.340456	1
1218	5	8	-0.155455	0.356185	-0.890938	0.08	-0.071275	-0.659544	1
1219	5		-0.155455	0.356185	-0.890938	0.08	-0.071275	-1.65954	0
1220	5	7	-0.155455	0.356185	-0.890938	0.08	-0.071275	1.34046	0
1221	5	6	-0.155455	0.356185	-0.890938	0.08	-0.071275	-0.659544	1
1222	5	6	-0.155455	0.356185	-0.890938	0.08	-0.071275	2.34046	1
1223	5	11	-0.155455	0.356185	-0.890938	0.08	-0.071275	1.34046	0
1224	5		-0.155455	0.356185	-0.890938	0.08	-0.071275	-0.659544	1
1225	5	7	-0.155455	0.356185	-0.890938	0.08	-0.071275	1.34046	1
1226	5		-0.155455	0.356185	-0.890938	0.08	-0.071275	-1.65954	1
1228	5	11	-0.155455	0.356185	-0.890938	0.08	-0.071275	-0.659544	0
1230	5		-0.155455	0.356185	-0.890938	0.08	-0.071275	1.34046	0
1233	5	10	-0.155455	0.356185	-0.890938	0.08	-0.071275	-0.659544	1
1235	5	12	-0.155455	0.356185	-0.890938	0.08	-0.071275	0.340456	1
1236	5	8	-0.155455	0.356185	-0.890938	0.08	-0.071275	-0.659544	1
1237	5		-0.155455	0.356185	-0.890938	0.08	-0.071275	-0.659544	1
1238	5		-0.155455	0.356185	-0.890938	0.08	-0.071275	-0.659544	0
1239	5	11	-0.155455	0.356185	-0.890938	0.08	-0.071275	1.34046	1
1327	5		-0.155455	0.356185	-0.890938	0.08	-0.071275	-0.659544	0
1328	5	12	-0.155455	0.356185	-0.890938	0.08	-0.071275	-0.659544	1
1329	5		-0.155455	0.356185	-0.890938	0.08	-0.071275	-0.659544	0
1330	5	12	-0.155455	0.356185	-0.890938	0.08	-0.071275	-0.659544	1
1331	5	9	-0.155455	0.356185	-0.890938	0.08	-0.071275	-0.659544	0
1332	5	8	-0.155455	0.356185	-0.890938	0.08	-0.071275	1.34046	0
1333	5		-0.155455	0.356185	-0.890938	0.08	-0.071275	2.34046	0
1334	5	6	-0.155455	0.356185	-0.890938	0.08	-0.071275	-0.659544	0
1335	5	6	-0.155455	0.356185	-0.890938	0.08	-0.071275	-0.659544	0
1336	5	8	-0.155455	0.356185	-0.890938	0.08	-0.071275	-0.659544	0
1337	5		-0.155455	0.356185	-0.890938	0.08	-0.071275	-0.659544	1
1338	5	9	-0.155455	0.356185	-0.890938	0.08	-0.071275	2.34046	0
1339	5	7	-0.155455	0.356185	-0.890938	0.08	-0.071275	1.34046	1
1340	5		-0.155455	0.356185	-0.890938	0.08	-0.071275	-1.65954	0
1341	5	8	-0.155455	0.356185	-0.890938	0.08	-0.071275	-0.659544	1
1342	5	12	-0.155455	0.356185	-0.890938	0.08	-0.071275	-0.659544	0
1343	5	12	-0.155455	0.356185	-0.890938	0.08	-0.071275	-1.65954	0
1344	5	9	-0.155455	0.356185	-0.890938	0.08	-0.071275	-0.659544	1
1345	5	10	-0.155455	0.356185	-0.890938	0.08	-0.071275	-0.659544	1
1346	5	7	-0.155455	0.356185	-0.890938	0.08	-0.071275	-0.659544	0
1347	5		-0.155455	0.356185	-0.890938	0.08	-0.071275	-0.659544	1
1348	5	6	-0.155455	0.356185	-0.890938	0.08	-0.071275	1.34046	1
1349	5	9	-0.155455	0.356185	-0.890938	0.08	-0.071275	-0.659544	1
1350	5	6	-0.155455	0.356185	-0.890938	0.08	-0.071275	-0.659544	0
1351	5		-0.155455	0.356185	-0.890938	0.08	-0.071275	1.34046	1
1352	5	7	-0.155455	0.356185	-0.890938	0.08	-0.071275	2.34046	1
1353	5		-0.155455	0.356185	-0.890938	0.08	-0.071275	1.34046	1
1354	5	6	-0.155455	0.356185	-0.890938	0.08	-0.071275	1.34046	1
1355	5	8	-0.155455	0.356185	-0.890938	0.08	-0.071275	1.34046	1
1862	5		-0.155455	0.356185	-0.890938	0.08	-0.071275	-0.659544	1
1864	5	7	-0.155455	0.356185	-0.890938	0.08	-0.071275	-1.65954	1
1865	5	12	-0.155455	0.356185	-0.890938	0.08	-0.071275	-0.659544	0
1866	5	6	-0.155455	0.356185	-0.890938	0.08	-0.071275	2.34046	0
1867	5	12	-0.155455	0.356185	-0.890938	0.08	-0.071275	-0.659544	0
1868	5		-0.155455	0.356185	-0.890938	0.08	-0.071275	1.34046	1
1869	5	12	-0.155455	0.356185	-0.890938	0.08	-0.071275	-1.65954	1
1870	5	7	-0.155455	0.356185	-0.890938	0.08	-0.071275	0.340456	1
1901	5		-0.155455	0.356185	-0.890938	0.08	-0.071275	-0.659544	1
1902	5	9	-0.155455	0.356185	-0.890938	0.08	-0.071275	-0.659544	1
1905	5	11	-0.155455	0.356185	-0.890938	0.08	-0.071275	-0.659544	0
1907	5		-0.155455	0.356185	-0.890938	0.08	-0.071275	1.34046	0
1912	5		-0.155455	0.356185	-0.890938	0.08	-0.071275	-0.659544	1
1914	5	6	-0.155455	0.356185	-0.890938	0.08	-0.071275	-0.659544	0
1918	5		-0.155455	0.356185	-0.890938	0.08	-0.071275	-1.65954	1
1919	5	9	-0.155455	0.356185	-0.890938	0.08	-0.071275	-0.659544	1
1920	5		-0.155455	0.356185	-0.890938	0.08	-0.071275	-0.659544	1
1922	5	12	-0.155455	0.356185	-0.890938	0.08	-0.071275	-0.659544	1
1923	5		-0.155455	0.356185	-0.890938	0.08	-0.071275	1.34046	1
1925	5	12	-0.155455	0.356185	-0.890938	0.08	-0.071275	-0.659544	1
1927	5	7	-0.155455	0.356185	-0.890938	0.08	-0.071275	-0.659544	0
1928	5		-0.155455	0.356185	-0.890938	0.08	-0.071275	-0.659544	0
1929	5		-0.155455	0.356185	-0.890938	0.08	-0.071275	-1.65954	1
1930	5	6	-0.155455	0.356185	-0.890938	0.08	-0.071275	-0.659544	0
1931	5		-0.155455	0.356185	-0.890938	0.08	-0.071275	-1.65954	0
1932	5		-0.155455	0.356185	-0.890938	0.08	-0.071275	-1.65954	1
1933	5	6	-0.155455	0.356185	-0.890938	0.08	-0.071275	2.34046	1
1934	5		-0.155455	0.356185	-0.890938	0.08	-0.071275	-0.659544	0
1935	5	9	-0.155455	0.356185	-0.890938	0.08	-0.071275	0.340456	1
1936	5	10	-0.155455	0.356185	-0.890938	0.08	-0.071275	-0.659544	0
1937	5		-0.155455	0.356185	-0.890938	0.08	-0.071275	2.34046	0
1938	5	10	-0.155455	0.356185	-0.890938	0.08	-0.071275	1.34046	0
1939	5	11	-0.155455	0.356185	-0.890938	0.08	-0.071275	-1.65954	1
1940	5		-0.155455	0.356185	-0.890938	0.08	-0.071275	0.340456	1
1941	5	6	-0.155455	0.356185	-0.890938	0.08	-0.071275	-0.659544	1
1942	5		-0.155455	0.356185	-0.890938	0.08	-0.071275	-0.659544	0
1944	5	9	-0.155455	0.356185	-0.890938	0.08	-0.071275	-0.659544	1
1946	5	10	-0.155455	0.356185	-0.890938	0.08	-0.071275	-0.659544	0
8219	5	8	-0.155455	0.356185	-0.890938	0.08	-0.071275	-0.659544	1
8224	5		-0.155455	0.356185	-0.890938	0.08	-0.071275	1.34046	0
8225	5	8	-0.155455	0.356185	-0.890938	0.08	-0.071275	-0.659544	1
8226	5		-0.155455	0.356185	-0.890938	0.08	-0.071275	1.34046	0
8227	5	5	-0.155455	0.356185	-0.890938	0.08	-0.071275	2.34046	1
8232	5	5	-0.155455	0.356185	-0.890938	0.08	-0.071275	2.34046	0
8233	5		-0.155455	0.356185	-0.890938	0.08	-0.071275	-0.659544	0
8238	5	5	-0.155455	0.356185	-0.890938	0.08	-0.071275	0.340456	0
8282	5	5	-0.155455	0.356185	-0.890938	0.08	-0.071275	2.34046	0
8285	5	5	-0.155455	0.356185	-0.890938	0.08	-0.071275	1.34046	1
8286	5	5	-0.155455	0.356185	-0.890938	0.08	-0.071275	2.34046	1
8287	5	5	-0.155455	0.356185	-0.890938	0.08	-0.071275	1.34046	1
8288	5	8	-0.155455	0.356185	-0.890938	0.08	-0.071275	-1.65954	1
8289	5	5	-0.155455	0.356185	-0.890938	0.08	-0.071275	2.34046	1
8290	5	5	-0.155455	0.356185	-0.890938	0.08	-0.071275	1.34046	1
8291	5	5	-0.155455	0.356185	-0.890938	0.08	-0.071275	1.34046	0
8292	5	5	-0.155455	0.356185	-0.890938	0.08	-0.071275	1.34046	1
8294	5		-0.155455	0.356185	-0.890938	0.08	-0.071275	1.34046	1
8316	5		-0.155455	0.356185	-0.890938	0.08	-0.071275	1.34046	0
8337	5	5	-0.155455	0.356185	-0.890938	0.08	-0.071275	-0.659544	1
8338	5	5	-0.155455	0.356185	-0.890938	0.08	-0.071275	-0.659544	1
8339	5	8	-0.155455	0.356185	-0.890938	0.08	-0.071275	-1.65954	0
8340	5		-0.155455	0.356185	-0.890938	0.08	-0.071275	1.34046	1
8341	5	5	-0.155455	0.356185	-0.890938	0.08	-0.071275	-0.659544	0
8342	5		-0.155455	0.356185	-0.890938	0.08	-0.071275	2.34046	0
8343	5	5	-0.155455	0.356185	-0.890938	0.08	-0.071275	-1.65954	1
8353	5	8	-0.155455	0.356185	-0.890938	0.08	-0.071275	-0.659544	1
8355	5	5	-0.155455	0.356185	-0.890938	0.08	-0.071275	-0.659544	1
8358	5	6	-0.155455	0.356185	-0.890938	0.08	-0.071275	0.340456	1
8359	5		-0.155455	0.356185	-0.890938	0.08	-0.071275	-0.659544	1
8360	5	5	-0.155455	0.356185	-0.890938	0.08	-0.071275	0.340456	0
8361	5		-0.155455	0.356185	-0.890938	0.08	-0.071275	1.34046	0
8378	5	5	-0.155455	0.356185	-0.890938	0.08	-0.071275	-0.659544	1
8379	5		-0.155455	0.356185	-0.890938	0.08	-0.071275	1.34046	0
8380	5		-0.155455	0.356185	-0.890938	0.08	-0.071275	0.340456	0
8381	5	9	-0.155455	0.356185	-0.890938	0.08	-0.071275	-0.659544	0
8382	5	8	-0.155455	0.356185	-0.890938	0.08	-0.071275	-0.659544	1
8383	5	5	-0.155455	0.356185	-0.890938	0.08	-0.071275	-0.659544	0
8384	5	5	-0.155455	0.356185	-0.890938	0.08	-0.071275	-0.659544	1
8385	5		-0.155455	0.356185	-0.890938	0.08	-0.071275	1.34046	0
8386	5		-0.155455	0.356185	-0.890938	0.08	-0.071275	-0.659544	1
8387	5	10	-0.155455	0.356185	-0.890938	0.08	-0.071275	-0.659544	0
8388	5	10	-0.155455	0.356185	-0.890938	0.08	-0.071275	-0.659544	0
8389	5	6	-0.155455	0.356185	-0.890938	0.08	-0.071275	-0.659544	1
8390	5	5	-0.155455	0.356185	-0.890938	0.08	-0.071275	1.34046	1
8392	5		-0.155455	0.356185	-0.890938	0.08	-0.071275	1.34046	0
8393	5		-0.155455	0.356185	-0.890938	0.08	-0.071275	-0.659544	0
8394	5	5	-0.155455	0.356185	-0.890938	0.08	-0.071275	2.34046	0
8395	5		-0.155455	0.356185	-0.890938	0.08	-0.071275	-0.659544	1
8397	5		-0.155455	0.356185	-0.890938	0.08	-0.071275	-1.65954	1
8398	5	6	-0.155455	0.356185	-0.890938	0.08	-0.071275	-0.659544	1
8415	5		-0.155455	0.356185	-0.890938	0.08	-0.071275	2.34046	1
8416	5		-0.155455	0.356185	-0.890938	0.08	-0.071275	-0.659544	1
8417	5	5	-0.155455	0.356185	-0.890938	0.08	-0.071275	2.34046	0
8418	5		-0.155455	0.356185	-0.890938	0.08	-0.071275	1.34046	0
8419	5	6	-0.155455	0.356185	-0.890938	0.08	-0.071275	-0.659544	1
8420	5	8	-0.155455	0.356185	-0.890938	0.08	-0.071275	-0.659544	1
8421	5	5	-0.155455	0.356185	-0.890938	0.08	-0.071275	1.34046	1
8424	5	5	-0.155455	0.356185	-0.890938	0.08	-0.071275	2.34046	1
8555	5	6	-0.155455	0.356185	-0.890938	0.08	-0.071275	-0.659544	1
8587	5	5	-0.155455	0.356185	-0.890938	0.08	-0.071275	2.34046	1
8601	5	6	-0.155455	0.356185	-0.890938	0.08	-0.071275	-0.659544	1
8672	5		-0.155455	0.356185	-0.890938	0.08	-0.071275	-0.659544	0
8676	5	7	-0.155455	0.356185	-0.890938	0.08	-0.071275	-0.659544	0
8677	5	5	-0.155455	0.356185	-0.890938	0.08	-0.071275	-0.659544	0
8678	5		-0.155455	0.356185	-0.890938	0.08	-0.071275	-0.659544	1
8679	5		-0.155455	0.356185	-0.890938	0.08	-0.071275	-0.659544	1
8681	5		-0.155455	0.356185	-0.890938	0.08	-0.071275	-0.659544	1
8682	5		-0.155455	0.356185	-0.890938	0.08	-0.071275	-0.659544	1
8684	5		-0.155455	0.356185	-0.890938	0.08	-0.071275	1.34046	1
8685	5	7	-0.155455	0.356185	-0.890938	0.08	-0.071275	-0.659544	1
8686	5	5	-0.155455	0.356185	-0.890938	0.08	-0.071275	-0.659544	0
8687	5	6	-0.155455	0.356185	-0.890938	0.08	-0.071275	1.34046	1
8688	5	7	-0.155455	0.356185	-0.890938	0.08	-0.071275	2.34046	1
8689	5	7	-0.155455	0.356185	-0.890938	0.08	-0.071275	1.34046	1
8691	5	5	-0.155455	0.356185	-0.890938	0.08	-0.071275	-0.659544	1
8692	5	5	-0.155455	0.356185	-0.890938	0.08	-0.071275	2.34046	1
8693	5		-0.155455	0.356185	-0.890938	0.08	-0.071275	-0.659544	0
8694	5	5	-0.155455	0.356185	-0.890938	0.08	-0.071275	-0.659544	0
8695	5		-0.155455	0.356185	-0.890938	0.08	-0.071275	-0.659544	1
8696	5	5	-0.155455	0.356185	-0.890938	0.08	-0.071275	-0.659544	0
8697	5		-0.155455	0.356185	-0.890938	0.08	-0.071275	-0.659544	1
8698	5	7	-0.155455	0.356185	-0.890938	0.08	-0.071275	-0.659544	0
8699	5	5	-0.155455	0.356185	-0.890938	0.08	-0.071275	1.34046	1
8700	5	5	-0.155455	0.356185	-0.890938	0.08	-0.071275	-0.659544	0
8701	5	8	-0.155455	0.356185	-0.890938	0.08	-0.071275	-0.659544	0
8702	5	5	-0.155455	0.356185	-0.890938	0.08	-0.071275	-0.659544	0
8703	5		-0.155455	0.356185	-0.890938	0.08	-0.071275	-0.659544	1
8704	5	5	-0.155455	0.356185	-0.890938	0.08	-0.071275	1.34046	0
8705	5	5	-0.155455	0.356185	-0.890938	0.08	-0.071275	0.340456	1
8716	5		-0.155455	0.356185	-0.890938	0.08	-0.071275	1.34046	0
8720	5	5	-0.155455	0.356185	-0.890938	0.08	-0.071275	-0.659544	0
8722	5		-0.155455	0.356185	-0.890938	0.08	-0.071275	1.34046	0
8723	5		-0.155455	0.356185	-0.890938	0.08	-0.071275	1.34046	1
8724	5		-0.155455	0.356185	-0.890938	0.08	-0.071275	1.34046	1
8735	5		-0.155455	0.356185	-0.890938	0.08	-0.071275	1.34046	1
8736	5		-0.155455	0.356185	-0.890938	0.08	-0.071275	2.34046	0
8737	5	5	-0.155455	0.356185	-0.890938	0.08	-0.071275	1.34046	0
8739	5	5	-0.155455	0.356185	-0.890938	0.08	-0.071275	2.34046	0
8740	5	5	-0.155455	0.356185	-0.890938	0.08	-0.071275	-0.659544	1
8741	5	5	-0.155455	0.356185	-0.890938	0.08	-0.071275	1.34046	0
8742	5	5	-0.155455	0.356185	-0.890938	0.08	-0.071275	1.34046	0
8744	5		-0.155455	0.356185	-0.890938	0.08	-0.071275	-1.65954	1
8745	5		-0.155455	0.356185	-0.890938	0.08	-0.071275	-1.65954	0
8749	5	5	-0.155455	0.356185	-0.890938	0.08	-0.071275	2.34046	1
8750	5	5	-0.155455	0.356185	-0.890938	0.08	-0.071275	2.34046	0
8751	5	6	-0.155455	0.356185	-0.890938	0.08	-0.071275	-1.65954	1
8753	5		-0.155455	0.356185	-0.890938	0.08	-0.071275	-0.659544	1
8754	5	5	-0.155455	0.356185	-0.890938	0.08	-0.071275	-0.659544	1
[truncated: 1,700 more rows]
